# Supplementary material for: Illuminating spatial A-to-I RNA editing signatures within the Drosophila brain
Source: Proc Natl Acad Sci U S A. 2019 Jan 18;116(6):2318–27. doi: 10.1073/pnas.1811768116 (PMC6369821; doi:10.1073/pnas.1811768116)
Supplement: Supplementary File [file pnas.1811768116.sd01.xlsx]

## Sheet: supplementary_table1
chr	pos	strand	gene	annot	rpt/non_rpt	known/novel	samples of de novo discovery	crz_cov	crz_edit	dh44_cov	dh44_edit	elav_cov	elav_edit	fru_cov	fru_edit	npf_cov	npf_edit	npfr_cov	npfr_edit	ok107_cov	ok107_edit	tdc2_cov	tdc2_edit	th_cov	th_edit	trh_cov	trh_edit
chr2L	6002008	+	Tsp26A	UTR3	non_rpt	novel	npf,elav	51	0.02	14	0	49	0.122	45	0.044	21	0.238	47	0.021	48	0.083	24	0.167	45	0	52	0.058
chr3L	4591123	+	CG42540	UTR3	non_rpt	known	th	12	0.167	9	0.333	15	0.133	20	0.1	2	0	8	0	14	0.071	11	0.091	15	0.2	21	0.048
chr3R	3379097	-	spok-Parp	intergenic	rpt	novel	elav	5	0	3	0.333	20	0.15	18	0.056	1	1	4	0.25	10	0.1	3	0.333	11	0.364	7	0
chr3L	2665990	-	Fife	syn	non_rpt	known	npfr,th,ok107,fru,crz,tdc2,elav	28	0.107	40	0.125	80	0.125	75	0.2	16	0.188	65	0.108	58	0.138	70	0.114	60	0.2	59	0.119
chr2R	1315157	+	CG40191-Yeti	intergenic	rpt	novel	tdc2	54	0.037	0	NA	74	0	20	0	14	0	17	0	34	0	43	0.186	71	0	7	0
chr3L	22971440	+	CR45758-CG32457	intergenic	rpt	novel	fru,elav	1	0	1	1	17	0.176	14	0.286	13	0	9	0	10	0.1	8	0.25	55	0.073	4	0.25
chr3L	23054190	+	nrm-RpL10	intergenic	rpt	novel	ok107,fru	7	0	1	1	13	0.615	49	0.755	8	0.75	8	0.5	16	0.438	21	0.619	5	0.6	3	0.667
chr3R	610468	+	Myo81F	intronic	rpt	novel	npfr,ok107,fru,crz,tdc2,elav	25	0.48	11	0	52	0.25	49	0.245	51	0.176	80	0.325	49	0.122	61	0.197	41	0.098	73	0.055
chr2R	25256437	+	CG9380-NONE	intergenic	non_rpt	novel	trh,npfr,th,fru,tdc2,elav	123	0.512	103	0.612	117	0.675	185	0.681	80	0.575	105	0.733	107	0.598	84	0.357	96	0.365	117	0.709
chrX	2437288	-	gt-tko	intergenic	rpt	novel	npf,th,fru	56	0.036	7	0	63	0.016	59	0.136	42	0.381	69	0.043	59	0.085	36	0.028	81	0.148	75	0.08
chr2R	1268436	+	CG40191	downstream	rpt	novel	npf,tdc2,elav	48	0.188	3	0	76	0.25	21	0	29	0.138	13	0	75	0.093	49	0.184	96	0.24	15	0
chr3L	27427893	+	Dbp80-eIF-4B	intergenic	non_rpt	novel	elav	13	0.077	1	0	18	0.167	18	0.056	7	0	19	0.211	27	0.148	22	0.273	14	0.143	7	0.143
chr3L	19689870	+	Gbeta76C	UTR3	non_rpt	known	npf,th	27	0.741	38	0.395	23	0.522	14	0.643	76	0.697	20	0.35	23	0.652	35	0.743	47	0.277	21	0.476
chr4	1168877	+	Kif3C	UTR3	rpt	known	th	41	0.146	11	0.909	65	0.385	60	0.483	20	0.4	50	0.38	53	0.283	44	0.455	66	0.47	74	0.527
chr3R	4184393	+	CG12581	UTR3	non_rpt	known	ok107	16	0.125	36	0.083	7	0	9	0.111	20	0	9	0	28	0.25	7	0	41	0.024	10	0
chr2R	1266595	+	CG40191	UTR3	rpt	novel	elav	16	0.125	2	0	16	0.25	13	0	5	0	31	0.032	14	0.071	29	0.172	30	0.1	7	0
chr2R	24914865	+	NaCP60E	nonsyn	non_rpt	known	trh,dh44,npf,npfr,th,ok107,crz,tdc2,elav	42	0.524	27	0.296	129	0.442	101	0.515	71	0.718	134	0.41	88	0.398	94	0.521	108	0.481	105	0.429
chrX	14827029	-	CG14408	UTR3	non_rpt	known	th,fru,crz	36	0.333	1	1	9	0.444	24	0.333	15	0.133	11	0.182	14	0.214	8	0.125	19	0.579	9	0.333
chr2R	11447607	+	qvr	nonsyn	non_rpt	known	trh,dh44,npf,npfr,th,ok107,fru,crz,tdc2,elav	176	0.693	157	0.847	205	0.761	262	0.79	118	0.805	240	0.896	212	0.665	217	0.797	196	0.689	207	0.855
chr2L	22997679	+	cta-Cht10	intergenic	rpt	novel	npfr,th	11	0.182	0	NA	12	0.417	15	0.533	6	0	18	0.389	10	0.4	9	0.333	11	0.273	3	0.333
chr2R	17374877	+	mbl	UTR3	non_rpt	novel	npf	48	0.083	71	0	130	0.046	113	0	62	0.161	193	0.01	103	0.078	118	0	97	0.031	119	0
chr3L	1491002	-	CG12084	UTR3	rpt	novel	ok107	10	0.3	0	NA	5	0.4	15	0.533	12	0.333	11	0.455	16	0.313	3	0	8	0.125	4	0.25
chrX	18172255	+	Frq1	UTR3	non_rpt	known	npfr,th	294	0.068	184	0.103	154	0.11	201	0.06	99	0.061	216	0.116	185	0.076	102	0.059	147	0.122	146	0.089
chr3R	693276	+	Myo81F	intronic	non_rpt	novel	crz	31	0.129	3	0	92	0	81	0.049	32	0	78	0	59	0.068	69	0.014	62	0	70	0
chr3L	4432487	+	nAChRbeta1	nonsyn	non_rpt	known	dh44,npf,npfr,th,fru,crz,tdc2,elav	249	0.486	179	0.777	271	0.664	328	0.646	249	0.61	289	0.651	298	0.597	240	0.429	283	0.647	245	0.604
chr2R	1865087	-	CG17684	downstream	rpt	known	tdc2,elav	11	0	0	NA	20	0.35	33	0.485	3	0.333	7	0.286	15	0.133	11	0.455	12	0.25	11	0.273
chr3R	648532	+	Myo81F	intronic	rpt	novel	ok107,fru,tdc2,elav	7	0.143	0	NA	37	0.324	47	0.447	8	0	3	0.667	26	0.5	21	0.476	4	0.75	10	0.3
chr3L	4369185	-	DopEcR	syn	non_rpt	known	trh,dh44,npf,npfr,th,ok107,fru,crz,tdc2,elav	225	0.227	235	0.549	272	0.353	309	0.356	217	0.392	293	0.304	288	0.292	188	0.362	206	0.34	216	0.38
chr3L	27422357	+	Dbp80	downstream	non_rpt	novel	trh,npfr,th,ok107,fru,crz,tdc2	46	0.196	6	0.333	34	0.206	42	0.214	17	0	17	0.294	45	0.156	24	0.25	31	0.129	15	0.333
chr3L	27422350	+	Dbp80	downstream	non_rpt	novel	npf,th,ok107,fru,crz,tdc2,elav	47	0.34	11	0.273	36	0.361	43	0.372	21	0.381	18	0.222	48	0.292	30	0.333	35	0.143	17	0.294
chr2R	2770605	-	CG41378	nonsyn	non_rpt	novel	npfr,th,ok107,fru,crz,tdc2,elav	41	0.244	7	0	42	0.286	57	0.228	13	0.154	65	0.477	38	0.289	33	0.273	52	0.231	31	0.065
chr2R	2770537	-	CG41378	syn	non_rpt	novel	trh,th,ok107,fru,crz,tdc2,elav	52	0.25	4	0	71	0.366	79	0.43	17	0.294	65	0.708	48	0.292	34	0.382	59	0.271	14	0.286
chr3R	650067	+	Myo81F	intronic	rpt	novel	ok107	30	0	7	0.143	56	0.018	85	0.082	36	0	58	0.052	60	0.15	57	0	44	0.159	65	0.031
chr2R	3042209	-	Scp1-dpr21	intergenic	rpt	novel	tdc2	14	0	0	NA	30	0.267	17	0	12	0.25	12	0	29	0.138	21	0.667	14	0	23	0
chr3L	19106047	-	CG14082	UTR3	rpt	known	ok107	13	0	3	0.333	31	0.097	43	0.349	20	0.05	56	0.143	11	0.455	18	0.111	22	0.182	18	0.278
chr2L	14089249	+	nAChRalpha5	nonsyn	non_rpt	known	trh,dh44,npf,npfr,th,ok107,fru,crz,tdc2,elav	268	0.194	136	0.199	242	0.335	280	0.307	106	0.491	198	0.348	274	0.212	159	0.403	202	0.312	213	0.423
chrX	18170111	+	Frq1	syn	non_rpt	known	trh,dh44,npf,npfr	317	0.044	154	0.143	220	0.064	218	0.096	154	0.123	292	0.103	215	0.074	142	0.063	188	0.112	161	0.168
chr2R	3579548	+	CG41242-RYa	intergenic	rpt	novel	trh,elav	2	0	0	NA	25	0.2	5	0.4	1	0	2	0.5	17	0	4	0	11	0	34	0.324
chr3R	613629	+	Myo81F	intronic	rpt	novel	trh,npf,elav	10	0	4	0	28	0.143	23	0.087	17	0.412	40	0.1	19	0.158	31	0.097	32	0.094	44	0.227
chr3R	613507	+	Myo81F	intronic	rpt	novel	npf,npfr,th,ok107,fru,crz,elav	28	0.25	12	0.083	76	0.25	40	0.2	41	0.317	101	0.228	51	0.176	66	0.091	62	0.194	91	0.099
chr3R	613344	+	Myo81F	intronic	rpt	novel	trh,th,ok107,fru,elav	26	0.038	3	0	80	0.125	51	0.137	26	0.038	82	0.098	64	0.172	48	0.125	46	0.13	71	0.211
chr3R	31597431	-	CycG	UTR3	non_rpt	known	trh,dh44,npfr,ok107,fru,crz,elav	32	0.125	43	0.326	43	0.209	62	0.226	25	0.08	54	0.167	44	0.205	47	0.085	36	0.111	44	0.318
chr3R	610628	+	Myo81F	intronic	rpt	novel	fru	40	0.9	7	1	80	0.813	95	0.968	47	0.638	111	0.802	66	0.758	101	0.624	64	0.563	116	0.741
chr2R	5738406	-	ap-l	intergenic	rpt	novel	fru	2	0	13	0	7	0	22	0.5	1	0	1	0	3	0	3	0	7	0	2	0
chr3L	25674704	+	CG45782-CR45180	intergenic	rpt	novel	trh,npf,npfr,ok107,fru,crz,tdc2,elav	27	0.333	13	0	27	0.556	27	0.407	30	0.267	18	0.333	17	0.353	24	0.333	50	0.5	28	0.429
chr3L	2941312	+	Shab	nonsyn	non_rpt	known	trh,dh44,npf,npfr,th,ok107,fru,crz,tdc2,elav	110	0.655	99	0.747	232	0.629	262	0.691	106	0.792	239	0.59	185	0.589	192	0.557	167	0.569	192	0.745
chr4	181995	+	Arl4-CG2316	intergenic	rpt	novel	npfr	7	0.143	1	0	7	0.143	12	0	2	0	19	0.263	10	0	9	0.111	19	0.105	9	0.111
chr2R	2770618	-	CG41378	syn	non_rpt	novel	tdc2,elav	50	0.38	9	0	43	0.233	57	0.14	20	0.2	66	0.242	39	0.282	28	0.25	53	0.17	34	0.324
chr2R	2770534	-	CG41378	syn	non_rpt	novel	npfr,th,ok107,fru,crz,tdc2,elav	60	0.217	5	0	71	0.324	79	0.354	18	0.278	66	0.561	47	0.213	32	0.406	58	0.259	16	0.188
chr3R	611117	+	Myo81F	intronic	rpt	novel	trh,npf,npfr,ok107,fru,tdc2,elav	22	0.591	3	1	78	0.833	50	0.8	18	0.944	42	0.738	50	0.86	53	0.547	48	0.563	56	0.554
chr2R	4052078	+	Haspin-CG17683	intergenic	rpt	novel	npf,npfr,th,ok107,fru,tdc2,elav	49	0.122	0	NA	53	0.283	54	0.167	24	0.25	43	0.186	63	0.333	42	0.19	52	0.212	31	0.065
chr4	454094	+	CaMKI	downstream	rpt	novel	dh44	130	0.031	96	0.115	130	0.015	131	0.023	105	0.038	124	0.056	133	0.053	96	0.083	120	0.042	96	0.073
chr3R	3378925	-	spok-Parp	intergenic	rpt	novel	elav	6	0	7	0	18	0.333	34	0.176	3	0	7	0	4	0.25	6	0	16	0	2	0
chrX	1676054	-	CG32809	nonsyn	non_rpt	known	trh,dh44,th,elav	41	0.098	51	0.216	54	0.167	47	0.085	28	0	55	0.036	45	0.044	44	0.091	38	0.158	61	0.164
chr3R	650231	+	Myo81F	intronic	rpt	novel	npfr,th,ok107,fru,elav	65	0.2	15	0.533	143	0.175	155	0.168	65	0.169	146	0.178	101	0.158	111	0.09	110	0.236	110	0.027
chr2R	5113040	+	CG3107-gus	intergenic	rpt	novel	elav	20	0.05	1	0	28	0.107	22	0	7	0	54	0	20	0	12	0	9	0	18	0
chr4	420049	+	mir-9385-CR43437	intergenic	rpt	novel	npfr,fru,elav	3	0	2	0	15	0.533	17	0.176	5	0.6	22	0.455	10	0.2	3	0	10	0.3	11	0.182
chrX	6107620	-	Ca-alpha1T	syn	rpt	known	trh,dh44,npf,npfr,th,ok107,fru,elav	29	0.483	31	0.742	65	0.354	34	0.353	25	0.56	35	0.286	40	0.35	58	0.552	44	0.432	71	0.465
chr3R	813358	+	Myo81F	intronic	rpt	novel	npfr	8	0	0	NA	16	0	12	0	12	0	21	0.143	11	0	27	0	9	0	15	0
chr3L	2666151	-	Fife	nonsyn	non_rpt	known	trh,dh44,npfr,th,ok107,fru,crz,tdc2,elav	21	0.238	13	0.769	29	0.586	17	0.588	9	0.778	22	0.682	27	0.481	22	0.318	22	0.682	29	0.414
chr3R	27674907	+	unc80	nonsyn	non_rpt	known	trh,ok107	21	0.143	1	1	15	0.333	4	0.25	5	0	8	0	17	0.294	49	0.429	8	0.125	45	0.289
chr4	403494	+	mir-9385-CR43437	intergenic	rpt	novel	trh	10	0.2	3	0.333	21	0	14	0.143	21	0.286	15	0	12	0	13	0.154	17	0	15	0.333
chr4	403209	+	mir-9385-CR43437	intergenic	rpt	novel	th	2	0.5	2	1	12	0.583	10	0.4	3	0.333	7	0.571	9	0.556	4	0	14	0.357	8	0.625
chr3L	10363600	+	CR46006	ncRNA_exonic	non_rpt	novel	trh	44	0	11	0	27	0	33	0	15	0	37	0	19	0	38	0.026	62	0	25	0.24
chr3R	611308	+	Myo81F	intronic	rpt	novel	npf	37	0.054	11	0	114	0.035	91	0.011	47	0.17	76	0.053	95	0.042	48	0.021	76	0.039	109	0.092
chr3L	25677843	+	CG45782-CR45180	intergenic	rpt	novel	trh,npfr,th	7	0.429	2	1	14	0.214	11	0.182	11	0.182	19	0.211	11	0.364	5	0.6	13	0.231	13	0.538
chr3R	3454311	-	spok-Parp	intergenic	rpt	novel	elav	6	0.5	1	1	17	0.235	32	0.219	11	0.636	9	0.333	9	0.111	9	0	7	0.571	12	0.167
chr3R	610646	+	Myo81F	intronic	rpt	novel	npfr,fru,elav	45	0.089	11	0	92	0.217	110	0.218	62	0.21	117	0.222	76	0.224	112	0.161	77	0.156	118	0.042
chr3R	4277985	-	CG9766	upstream	rpt	novel	trh,th	6	0.167	12	0	20	0.1	25	0.12	21	0.048	35	0.029	9	0.222	22	0.045	23	0.13	26	0.269
chr4	541644	-	Thd1	UTR3	rpt	novel	dh44,npfr	74	0.054	18	0.167	54	0.056	72	0.111	35	0.057	86	0.128	74	0.027	27	0.037	34	0.029	43	0
chr3L	23142544	-	CG33217-Vps11	intergenic	rpt	novel	npfr	15	0.4	3	0	2	0.5	8	0.375	3	0	27	0.185	8	0.125	13	0	15	0.067	30	0.133
chr4	403748	+	mir-9385-CR43437	intergenic	rpt	novel	npf	5	0	2	0.5	14	0.429	9	0.333	13	0.385	1	1	6	0.167	3	0	15	0.467	12	0.167
chrX	18131996	-	ari-1	UTR3	rpt	known	fru	95	0	45	0	41	0.073	78	0.141	33	0.061	84	0	57	0	29	0	36	0	37	0.135
chr2R	15264046	-	Trpm	nonsyn	non_rpt	known	dh44,fru	9	0.333	24	0.25	7	0.429	16	0.25	7	0.143	12	0.75	17	0.059	7	0.286	6	0.167	15	0.467
chr2R	3397754	+	CG41242-RYa	intergenic	rpt	novel	elav	9	0.111	3	0	16	0.188	2	0	0	NA	1	0	7	0.286	10	0.4	8	0.125	39	0.026
chr4	686924	+	CG11360	UTR3	rpt	known	npfr,th,fru,elav	59	0.271	12	0.25	39	0.231	39	0.256	12	0.167	32	0.25	42	0.119	9	0.111	24	0.25	19	0.158
chr4	420245	+	mir-9385-CR43437	intergenic	rpt	novel	elav	4	0	3	0	16	0.313	14	0	4	0	19	0.053	7	0.143	3	0	19	0.053	16	0
chr3R	3283712	-	Pzl-spok	intergenic	rpt	novel	elav	7	0.571	5	0.4	29	0.138	48	0.208	5	0.2	8	0.125	17	0.176	4	0.25	4	0.5	5	0.2
chrX	14789518	-	rut	UTR3	rpt	novel	fru	37	0	55	0.218	46	0	149	0.315	40	0.025	50	0.04	153	0.118	42	0	38	0	60	0
chr3R	611001	+	Myo81F	intronic	rpt	novel	th	13	0	9	0.111	50	0.1	42	0.095	10	0.1	47	0.149	33	0.152	44	0.068	22	0.182	59	0
chrX	5631048	-	CG42492	nonsyn	non_rpt	known	trh,dh44,npf,th,fru,crz,elav	228	0.566	144	0.688	158	0.582	200	0.585	147	0.653	145	0.455	185	0.568	179	0.503	144	0.563	147	0.571
chr2R	1865075	-	CG41520-CG17684	intergenic	rpt	known	ok107,fru	11	0.364	0	NA	20	0.25	33	0.333	5	0.2	6	0.5	15	0.4	11	0.273	11	0.455	12	0.583
chr3R	13692749	+	flfl	UTR3	non_rpt	known	npfr	98	0.01	64	0.047	45	0.089	96	0.073	52	0.077	67	0.119	76	0.026	65	0.062	53	0.038	56	0.054
chrX	14932926	+	Flo2	UTR3	non_rpt	novel	crz	90	0.144	27	0	12	0	9	0	7	0	16	0	14	0	8	0	21	0	16	0
chr2R	12087799	-	jeb	UTR3	non_rpt	known	npfr	104	0.077	154	0.039	105	0.057	286	0.059	105	0.219	197	0.168	179	0.073	113	0.062	65	0.092	84	0.048
chr3R	611298	+	Myo81F	intronic	rpt	novel	trh,npfr,fru,elav	39	0.179	12	0.25	116	0.216	88	0.17	43	0.093	73	0.123	101	0.139	47	0.064	70	0.086	105	0.181
chr2R	1278094	+	CG40191-Yeti	intergenic	rpt	novel	elav	44	0.045	0	NA	71	0.169	7	0	11	0	5	0	31	0.161	81	0.099	68	0.147	4	0
chrX	14827028	-	CG14408	UTR3	non_rpt	known	th,fru,crz	37	0.378	1	1	9	0.222	25	0.28	15	0.067	11	0.273	14	0.143	8	0.25	19	0.579	10	0.5
chr2L	6002057	+	Tsp26A	UTR3	non_rpt	known	npf,npfr,th,ok107,fru	22	0.409	13	0.462	26	0.462	38	0.816	25	0.88	35	0.429	43	0.581	26	0.231	43	0.349	36	0.444
chr3L	4586715	+	CG42540	nonsyn	non_rpt	known	trh,dh44,tdc2	208	0.298	115	0.809	189	0.698	223	0.7	137	0.657	184	0.685	189	0.693	155	0.761	164	0.689	183	0.694
chr3L	22971441	+	CR45758-CG32457	intergenic	rpt	novel	fru	2	0	1	1	17	0.118	14	0.214	14	0	9	0	10	0.1	8	0.25	54	0.111	4	0.25
chr3R	567968	+	Myo81F	intronic	rpt	novel	fru,elav	18	0	9	0.111	36	0.139	41	0.122	17	0.588	28	0.071	26	0.038	53	0.057	22	0.136	38	0.053
chr3R	629297	+	Myo81F	intronic	rpt	novel	th,ok107,fru,crz,tdc2,elav	27	0.148	9	0.444	58	0.328	99	0.202	18	0.222	37	0.162	62	0.419	70	0.186	65	0.185	45	0.156
chr3L	27422408	+	Dbp80	downstream	non_rpt	novel	fru	16	0	8	0	17	0.059	16	0.188	4	0.25	11	0.182	20	0.1	10	0	24	0.083	8	0.125
chr3L	27428106	+	Dbp80-eIF-4B	intergenic	non_rpt	novel	ok107,elav	9	0.111	0	NA	19	0.263	21	0.19	7	0.429	10	0.7	24	0.208	11	0.364	9	0.444	4	0.25
chr3R	611390	+	Myo81F	intronic	rpt	novel	th,fru,crz	52	0.327	19	0.158	125	0.328	109	0.349	50	0.26	102	0.343	120	0.317	74	0.284	84	0.321	126	0.333
chr3R	610412	+	Myo81F	intronic	rpt	novel	npf,ok107,fru,tdc2,elav	18	0.667	4	0.5	46	0.304	33	0.545	30	0.533	46	0.13	37	0.243	34	0.294	31	0.226	51	0.451
chr2R	1278031	+	CG40191-Yeti	intergenic	rpt	novel	tdc2	37	0.081	0	NA	56	0.125	10	0	7	0.286	4	0	21	0.095	47	0.213	87	0.08	4	0
chrX	8517395	+	Nrg	UTR5	non_rpt	novel	dh44,npf,npfr,ok107	59	0.051	60	0.25	23	0.304	39	0.154	39	0.179	38	0.395	44	0.136	29	0.069	23	0.13	16	0.125
chr3L	4590685	+	CG42540	UTR3	rpt	known	trh,npf,th,ok107,crz,tdc2,elav	113	0.212	77	0.519	139	0.417	175	0.48	52	0.481	64	0.438	136	0.36	94	0.287	108	0.241	101	0.297
chr3R	610912	+	Myo81F	intronic	rpt	novel	dh44,fru,elav	16	0.5	15	0.867	60	0.667	48	0.521	22	0.727	65	0.385	48	0.5	63	0.349	43	0.581	76	0.408
chr3L	4432486	+	nAChRbeta1	syn	non_rpt	known	dh44,npf,npfr,th,fru,crz,tdc2,elav	251	0.311	182	0.319	277	0.379	331	0.411	253	0.36	288	0.372	308	0.36	246	0.207	284	0.356	250	0.388
chr3L	2666003	-	Fife	nonsyn	non_rpt	known	trh,dh44,npfr,th,ok107,fru,crz,tdc2,elav	21	0.286	34	0.294	73	0.247	72	0.194	17	0.353	63	0.381	55	0.164	63	0.111	50	0.2	54	0.167
chr2R	9312080	-	CR45918	ncRNA_exonic	non_rpt	known	trh,th,ok107,fru,elav	3	0	2	0.5	28	0.321	28	0.536	4	0.75	21	0.429	46	0.239	13	0.154	19	0.474	21	0.286
chr3R	610817	+	Myo81F	intronic	rpt	novel	crz	45	0.133	31	0	115	0.061	122	0.057	53	0.057	104	0.038	111	0.063	112	0.08	81	0.099	124	0.089
chr3L	2039782	-	sls	UTR3	non_rpt	known	dh44	39	0.051	98	0.255	15	0	13	0.154	105	0.076	30	0	14	0.071	19	0	11	0	38	0
chr3L	4369184	-	DopEcR	nonsyn	non_rpt	known	trh,dh44,npf,npfr,th,ok107,fru,crz,tdc2,elav	220	0.609	231	0.835	267	0.779	306	0.827	213	0.761	287	0.676	284	0.697	185	0.746	205	0.663	215	0.856
chr3R	648545	+	Myo81F	intronic	rpt	novel	fru,elav	6	0.333	0	NA	26	0.5	40	0.675	7	0.143	6	0.833	20	0.55	18	0.667	4	0.75	7	0.286
chr2R	3579711	+	CG41242-RYa	intergenic	rpt	novel	trh	4	0	0	NA	14	0	9	0	3	0	5	0	12	0	3	0	6	0	37	0.135
chrX	1373346	+	ssx	nonsyn	non_rpt	known	npf,th,ok107,tdc2	34	0.088	25	0.24	77	0.286	37	0.297	43	0.233	30	0.133	56	0.196	38	0.158	56	0.232	74	0.068
chr3R	692812	+	Myo81F	intronic	rpt	novel	fru	35	0.029	12	0	83	0.12	136	0.14	99	0.121	68	0.088	86	0.047	96	0.063	59	0.119	87	0.092
chrX	10920829	+	CG43901	UTR3	non_rpt	known	th,fru	40	0.15	64	0.328	45	0.067	74	0.135	34	0.059	70	0.157	48	0.083	75	0.013	38	0.132	47	0.064
chr3R	15413254	+	Atx2	nonsyn	non_rpt	known	trh	2	1	6	0.333	3	0	6	0.333	4	0.25	14	0.214	6	0	9	0	4	0.25	12	0.333
chr3L	24760944	+	scro-CG40472	intergenic	rpt	known	trh,th,fru,tdc2,elav	78	0.141	1	0	64	0.328	74	0.405	11	0.545	8	0.375	8	0.25	15	0.267	46	0.478	25	0.28
chr2R	19523093	-	sm	UTR3	non_rpt	novel	fru	12	0	17	0.235	31	0.065	45	0.111	9	0	24	0	19	0	18	0	17	0	23	0.087
chr3L	27422351	+	Dbp80	downstream	non_rpt	novel	npf,th,ok107,fru,crz,tdc2,elav	51	0.294	11	0.273	35	0.486	44	0.455	19	0.368	19	0.421	49	0.184	29	0.241	34	0.235	17	0.176
chr3L	3371858	-	YT521-B	nonsyn	non_rpt	known	fru,tdc2	9	0.444	2	1	6	0.667	18	0.833	1	1	11	0.455	10	0.7	15	0.8	10	0.6	34	0.471
chr3L	25674685	+	CG45782-CR45180	intergenic	rpt	novel	npf,npfr,fru,crz,tdc2,elav	36	0.444	14	0.143	35	0.457	31	0.548	45	0.356	23	0.391	33	0.485	26	0.346	64	0.547	35	0.514
chr3R	613294	+	Myo81F	intronic	rpt	novel	tdc2	17	0.529	3	1	47	0.766	41	0.829	15	0.867	46	0.543	33	0.667	41	0.512	37	0.432	43	0.512
chr2R	2770536	-	CG41378	nonsyn	non_rpt	novel	npfr,th,fru,crz,tdc2,elav	57	0.175	5	0	71	0.282	79	0.329	17	0.294	64	0.563	47	0.106	34	0.382	56	0.268	15	0.133
chr4	402735	+	mir-9385-CR43437	intergenic	rpt	novel	fru,elav	7	0.286	2	0.5	20	0.45	24	0.25	14	0.5	22	0	10	0.1	9	0.667	20	0.5	4	0.25
chr3L	893669	+	Usp10	UTR3	non_rpt	novel	fru	39	0.026	32	0	34	0.059	44	0.182	23	0	21	0.048	32	0.031	16	0.063	35	0.057	25	0.04
chr3R	611192	+	Myo81F	intronic	rpt	novel	npf,npfr,fru,tdc2,elav	15	0.4	3	0.333	85	0.353	73	0.329	24	0.458	58	0.31	63	0.27	48	0.271	49	0.265	68	0.176
chr3R	3379046	-	spok-Parp	intergenic	rpt	novel	fru,elav	1	0	2	0	12	0.5	29	0.31	4	0.25	3	0.333	7	0.429	3	1	8	0.25	3	0.333
chr3R	814350	+	Myo81F	intronic	rpt	novel	npfr	8	0	1	0	30	0	33	0.03	18	0	33	0.152	15	0.133	12	0	15	0	9	0
chrX	19334522	-	nAChRalpha7	nonsyn	non_rpt	known	trh,dh44,npfr,th,ok107,fru,tdc2,elav	268	0.049	80	0.275	147	0.197	153	0.307	42	0.333	122	0.41	143	0.196	70	0.171	115	0.183	101	0.287
chr3L	25674703	+	CG45782-CR45180	intergenic	rpt	novel	th,fru,tdc2,elav	28	0.429	13	0.308	28	0.607	27	0.704	29	0.517	17	0.529	16	0.5	24	0.75	49	0.612	30	0.433
chr3R	4277919	-	CG9766	UTR5	non_rpt	novel	th	16	0.188	11	0	42	0.071	40	0.325	33	0.061	42	0.262	26	0.115	28	0.393	36	0.222	34	0.088
chr4	582764	+	CG1909	upstream	non_rpt	novel	elav	27	0.111	1	0	29	0.103	25	0	8	0	26	0	29	0.069	12	0	26	0.077	20	0
chr3L	27427887	+	Dbp80-eIF-4B	intergenic	non_rpt	novel	elav	13	0.385	2	0.5	19	0.211	19	0.368	7	0.143	21	0.476	33	0.424	24	0.667	16	0.438	8	0.25
chr4	454076	+	CaMKI	downstream	rpt	known	trh,dh44,npf,npfr,th,ok107,fru,elav	219	0.26	159	0.667	201	0.328	220	0.445	163	0.313	201	0.343	212	0.392	144	0.299	195	0.379	158	0.43
chr3R	4112061	+	CG42402-Gfat1	intergenic	rpt	novel	npfr	7	0	13	0	33	0	40	0.025	30	0	29	0.172	38	0.026	10	0	50	0.02	12	0
chrX	21158144	-	CG45154-CR45506	intergenic	rpt	novel	th	2	0.5	0	NA	1	0	0	NA	2	0	1	0	3	0.333	0	NA	11	0.273	2	0
chr4	181994	+	Arl4-CG2316	intergenic	rpt	novel	npfr	7	0.143	1	0	7	0	11	0	2	1	19	0.316	10	0	9	0.222	19	0.053	10	0.4
chr3R	611269	+	Myo81F	intronic	rpt	novel	trh,npfr,th,ok107,fru,crz,tdc2,elav	42	0.238	10	0.2	113	0.301	77	0.117	51	0.176	71	0.239	89	0.191	52	0.154	58	0.224	84	0.202
chr2R	11447623	+	qvr	nonsyn	non_rpt	known	trh,dh44,npfr,th,fru,crz,tdc2,elav	197	0.533	159	0.686	201	0.622	256	0.695	110	0.582	247	0.717	222	0.532	223	0.556	185	0.578	205	0.673
chrX	16339799	+	Dsp1	UTR3	rpt	known	th,fru	77	0.013	15	0.067	43	0.023	70	0.157	18	0	63	0.079	53	0.057	39	0	39	0.154	33	0
chr3R	613455	+	Myo81F	intronic	rpt	novel	npf,npfr,ok107,fru,tdc2,elav	29	0.103	8	0	85	0.176	53	0.151	41	0.341	99	0.141	47	0.17	63	0.127	70	0.1	96	0.052
chr3L	4433319	+	nAChRbeta1	syn	non_rpt	known	trh,dh44,npf,npfr,th,ok107,fru,crz,tdc2,elav	98	0.204	107	0.299	174	0.23	242	0.281	110	0.436	181	0.298	180	0.25	115	0.226	147	0.238	114	0.246
chr3R	629328	+	Myo81F	intronic	rpt	novel	th	30	0.467	6	0	60	0.4	97	0.309	19	0.263	52	0.096	67	0.493	78	0.205	75	0.213	51	0.314
chr3L	4591116	+	CG42540	UTR3	non_rpt	known	th,fru	11	0.545	8	0	15	0.467	21	0.429	1	0	8	0.25	12	0.417	12	0.417	13	0.308	20	0.4
chr3R	830549	+	Myo81F	intronic	rpt	novel	elav	8	0.125	0	NA	15	0.4	9	0.444	3	0	6	0.5	11	0.182	12	0	5	0.4	13	0.154
chr3R	613570	+	Myo81F	intronic	rpt	novel	npf,npfr,th,fru,tdc2	30	0.2	7	0.143	37	0.378	30	0.133	18	0.278	59	0.254	39	0.179	48	0.146	39	0.179	59	0.119
chr2L	14090566	+	nAChRalpha5	UTR3	non_rpt	known	trh,dh44,npfr,th,ok107,fru,tdc2,elav	329	0.805	245	0.906	312	0.792	330	0.861	259	0.834	307	0.811	317	0.82	262	0.79	290	0.814	289	0.792
chr3L	22983236	+	CR45758-CG32457	intergenic	rpt	novel	trh,npfr,th,fru,tdc2,elav	7	0	1	0	17	0.176	33	0.303	19	0.053	25	0.24	36	0.444	22	0.364	42	0.262	15	0.267
chr2R	4610340	+	p120ctn	downstream	rpt	known	trh,th	72	0	5	0	82	0.073	95	0.074	50	0.02	108	0.093	86	0.07	74	0.081	90	0.1	63	0.143
chr3R	610687	+	Myo81F	intronic	rpt	novel	npfr,th,ok107,fru,tdc2,elav	40	0.075	18	0	104	0.212	93	0.301	57	0.228	102	0.304	93	0.237	115	0.278	98	0.214	130	0.115
chr4	541492	-	Thd1	UTR3	rpt	known	trh,npf,npfr,th,ok107,fru,crz,tdc2,elav	188	0.245	74	0.514	91	0.286	161	0.342	110	0.191	167	0.587	141	0.376	58	0.293	107	0.234	85	0.306
chr3R	16302775	+	gish	UTR3	non_rpt	known	th,fru	27	0.074	3	0	12	0.25	23	0.391	5	0	14	0.143	24	0.167	7	0	16	0.188	6	0
chr2R	2770428	-	CG41378	UTR3	non_rpt	novel	npfr,th,ok107	65	0.092	11	0.273	92	0.043	99	0.131	40	0.1	112	0.277	56	0.161	37	0.108	89	0.191	45	0.089
chrX	16471290	-	para	nonsyn	non_rpt	known	trh,dh44,npf,npfr,th,fru,tdc2,elav	360	0.019	191	0.162	343	0.184	341	0.138	220	0.173	348	0.167	333	0.069	289	0.142	347	0.233	298	0.161
chr3R	4279033	-	CR45597	downstream	rpt	known	trh,dh44,th,ok107,fru,crz,tdc2,elav	26	0.308	21	0.381	55	0.436	64	0.5	13	0.308	30	0.3	26	0.385	19	0.579	38	0.447	45	0.244
chr3R	610400	+	Myo81F	intronic	rpt	novel	npf	20	0.1	5	0	47	0.043	34	0.147	26	0.192	41	0.146	35	0.086	37	0.135	30	0.1	53	0.075
chr3R	18804556	-	CG18208	UTR3	non_rpt	novel	fru	8	0	11	0.273	25	0.12	28	0.107	6	0	11	0	23	0.043	20	0.05	7	0	5	0
chr3L	25677110	+	CG45782-CR45180	intergenic	rpt	novel	trh,ok107	59	0	10	0.5	73	0.068	67	0.015	57	0.035	72	0.139	68	0.162	39	0.154	100	0.08	62	0.113
chrX	18131995	-	ari-1	UTR3	rpt	known	fru	95	0.011	45	0	41	0.024	79	0.152	34	0	85	0.012	57	0.053	30	0	36	0.028	37	0
chr3L	2039918	-	sls	UTR3	non_rpt	known	dh44,ok107,crz	43	0.279	81	0.198	14	0.143	12	0.417	144	0.313	42	0.143	26	0.423	36	0.306	20	0.15	52	0.154
chr3R	3267648	-	Pzl-spok	intergenic	non_rpt	novel	npfr	19	0.211	5	0.2	32	0.313	73	0.26	9	0.222	35	0.286	23	0.261	26	0.038	19	0.316	18	0.389
chr3R	613825	+	Myo81F	intronic	rpt	novel	trh,elav	2	1	5	0	18	0.222	13	0.077	8	0	24	0.042	13	0.077	16	0.063	12	0	20	0.25
chr3L	1127091	+	bab1-bab2	intergenic	non_rpt	novel	crz	19	0.632	2	0	7	0	7	0	6	0	7	0	7	0	22	0	5	0	4	0
chr4	686958	+	CG11360	UTR3	rpt	known	npfr,fru,crz,elav	46	0.174	15	0.067	26	0.192	32	0.156	8	0	33	0.182	30	0.067	11	0	16	0.125	12	0.083
chr3R	9451939	+	ps	UTR3	non_rpt	known	dh44	351	0.108	337	0.255	318	0.148	329	0.182	321	0.14	335	0.149	337	0.142	282	0.142	313	0.112	306	0.196
chr4	686926	+	CG11360	UTR3	rpt	known	npfr	56	0.036	13	0	39	0.051	41	0.049	12	0	31	0.161	42	0.024	9	0.111	23	0	19	0.105
chr3R	629268	+	Myo81F	intronic	rpt	novel	ok107,fru,elav	26	0.154	10	0.4	63	0.111	106	0.113	17	0.059	26	0.115	60	0.2	64	0.016	63	0.063	45	0.044
chr2R	3042577	-	Scp1-dpr21	intergenic	rpt	novel	ok107	2	0.5	0	NA	9	0.222	3	0	1	0	13	0	23	0.391	7	0.143	9	0.556	11	0
chr2R	25257631	+	CG9380-NONE	intergenic	non_rpt	novel	fru	8	0	5	0.4	9	0	15	0.267	6	0.333	8	0.625	3	0	0	NA	2	0	2	0
chrX	1373528	+	ssx	UTR3	non_rpt	known	trh,npf,th,ok107,crz,tdc2	104	0.269	70	0.514	163	0.454	113	0.442	88	0.295	81	0.531	133	0.226	108	0.194	126	0.429	119	0.311
chr2R	1278095	+	CG40191-Yeti	intergenic	rpt	novel	elav	43	0.047	0	NA	73	0.151	7	0	11	0	5	0	32	0.156	81	0.062	69	0.13	4	0
chr3R	5512061	-	Nmdar1	nonsyn	non_rpt	known	fru,elav	17	0.059	6	0.333	23	0.217	25	0.4	9	0	18	0.056	31	0.161	24	0	9	0.333	26	0.346
chr3L	23066398	+	nrm-RpL10	intergenic	rpt	novel	fru	7	0	0	NA	3	0	10	0.4	21	0	10	0.1	8	0.125	8	0	6	0	10	0
chr3R	24707696	+	slo	UTR3	non_rpt	known	trh,dh44,npf,npfr,th,ok107,fru,elav	137	0.146	38	0.447	135	0.289	161	0.137	64	0.359	141	0.191	135	0.163	104	0.24	107	0.252	95	0.189
chr3L	4586714	+	CG42540	syn	non_rpt	known	trh,dh44,tdc2	208	0.048	120	0.25	195	0.097	227	0.066	138	0.043	189	0.074	196	0.056	159	0.145	169	0.107	186	0.151
chr3L	27422288	+	Dbp80	downstream	non_rpt	novel	dh44,npf,npfr,th,ok107,fru,crz,tdc2,elav	107	0.14	25	0.28	65	0.292	92	0.391	51	0.294	28	0.25	81	0.309	48	0.125	74	0.23	18	0.111
chr4	421147	+	mir-9385-CR43437	intergenic	rpt	novel	ok107	9	0.222	1	0	11	0.273	29	0.138	3	0	13	0.077	11	0.455	6	0	11	0.182	14	0.214
chr3R	613702	+	Myo81F	intronic	rpt	novel	th,ok107,tdc2	6	0.667	4	0	14	0.143	8	0.5	7	0.143	25	0.44	19	0.316	22	0.182	18	0.278	31	0.097
chr3R	31837089	+	RhoGAP100F	nonsyn	rpt	known	dh44,npf,th,fru,elav	126	0.198	66	0.303	137	0.219	134	0.291	55	0.164	111	0.234	142	0.106	117	0.094	104	0.25	138	0.087
chr3L	22525201	-	mir-957-CG11404	intergenic	non_rpt	novel	th	9	0	1	0	22	0.045	18	0.056	13	0	33	0.061	15	0	20	0	23	0.13	21	0
chr3L	4369208	-	DopEcR	nonsyn	non_rpt	known	dh44	253	0.036	277	0.289	320	0.047	340	0.082	247	0.089	327	0.083	312	0.038	233	0.034	245	0.02	247	0.073
chr2R	1865085	-	CG17684	downstream	rpt	known	tdc2,elav	10	0.4	0	NA	20	0.55	32	0.219	4	0.25	7	0.286	14	0.643	11	0.909	12	0.5	11	0.545
chr3R	24511656	-	nAChRbeta2	nonsyn	non_rpt	known	trh,npfr,th,ok107,fru,elav	55	0.109	49	0.061	61	0.18	71	0.239	42	0.024	83	0.157	58	0.241	55	0.055	54	0.185	79	0.19
chr2R	17374876	+	mbl	UTR3	non_rpt	known	ok107	46	0.087	74	0.068	129	0.054	112	0.045	64	0.109	191	0.068	101	0.158	117	0.017	97	0.031	119	0.008
chr3R	21312456	+	Hsromega	ncRNA_exonic	non_rpt	novel	th,fru,crz,elav	334	0.524	255	0.643	351	0.43	353	0.351	302	0.613	344	0.561	338	0.766	351	0.35	352	0.31	351	0.33
chr2R	4051468	+	Haspin-CG17683	intergenic	non_rpt	novel	npfr,fru,crz,elav	25	0.44	10	0.5	32	0.25	26	0.385	15	0.067	26	0.308	33	0.212	5	0.2	18	0.111	14	0
chr3R	830648	+	Myo81F	intronic	rpt	novel	fru	14	0.5	1	0	16	0.375	15	0.467	6	0.5	11	0.364	12	0.333	14	0.857	4	0.25	10	0.8
chr3L	24760099	+	scro-CG40472	intergenic	rpt	novel	elav	12	0	0	NA	17	0.118	20	0.15	5	0.4	6	0	1	0	3	0.667	18	0.111	7	0
chr2R	2770535	-	CG41378	nonsyn	non_rpt	novel	npfr,th,ok107,fru,tdc2,elav	59	0.136	5	0	73	0.192	79	0.291	17	0.235	66	0.455	47	0.128	34	0.382	58	0.276	16	0.125
chr3L	1490993	-	CG12084	UTR3	rpt	novel	ok107	10	0.1	0	NA	5	0.8	13	0.615	11	0.364	8	0.25	13	0.385	2	0.5	6	0.333	4	0.25
chr4	403568	+	mir-9385-CR43437	intergenic	rpt	novel	npf	7	0	5	0.2	24	0	19	0	25	0.2	23	0	22	0	19	0	26	0	28	0
chr4	407215	+	mir-9385-CR43437	intergenic	rpt	novel	dh44	1	1	13	0.846	6	0	6	0.167	16	0.25	1	0	2	0	3	0	7	0.143	4	0.25
chrX	5076763	-	CG32767	UTR3	non_rpt	known	npfr	43	0.163	34	0.147	36	0.139	48	0.438	29	0	28	0.393	68	0.368	13	0	39	0.154	53	0.283
chr2L	14089207	+	nAChRalpha5	nonsyn	non_rpt	known	trh,dh44,npf,npfr,th,ok107,fru,crz,tdc2,elav	270	0.159	107	0.383	232	0.328	289	0.408	104	0.327	178	0.376	251	0.355	152	0.211	195	0.282	193	0.306
chr3R	15400211	+	Rbp	UTR3	non_rpt	known	th,elav	309	0.055	234	0.077	242	0.103	293	0.044	168	0.089	232	0.073	294	0.058	169	0.059	218	0.119	198	0.081
chr3R	629258	+	Myo81F	intronic	rpt	novel	ok107	27	0	9	0	56	0.054	103	0.058	20	0	23	0.087	59	0.119	69	0.029	57	0.035	46	0.196
chrX	21157983	-	CG45154-CR45506	intergenic	rpt	novel	th	1	0	0	NA	0	NA	1	0	0	NA	0	NA	2	0	0	NA	19	0.158	0	NA
chr2R	11447617	+	qvr	nonsyn	non_rpt	known	trh,dh44,npfr,th,ok107,fru,elav	192	0.531	155	0.768	204	0.529	255	0.635	123	0.634	250	0.636	219	0.411	233	0.511	193	0.487	209	0.584
chr3R	613958	+	Myo81F	intronic	rpt	novel	fru	1	0	1	0	5	0.2	10	0.6	2	0	12	0.25	6	0.167	11	0	4	0	5	0.4
chr2R	3579505	+	CG41242-RYa	intergenic	rpt	novel	trh	2	0	0	NA	17	0	3	0	2	0	0	NA	12	0	1	1	5	0	33	0.121
chr3L	22977336	+	CR45758-CG32457	intergenic	rpt	novel	ok107,fru,tdc2	46	0.043	24	0	103	0.087	133	0.211	65	0.046	129	0.039	89	0.146	68	0.206	99	0.03	78	0.026
chrX	20765232	-	shakB	UTR3	rpt	known	npfr,ok107	39	0.231	84	0.226	128	0.164	122	0.107	24	0.292	74	0.27	89	0.202	57	0.105	100	0.25	60	0.283
chr3R	821929	+	Myo81F	intronic	rpt	novel	npf	6	0.333	7	0	23	0	24	0.083	13	0.462	22	0.182	16	0.125	15	0.067	13	0	17	0
chr3L	24788613	-	scro-CG40472	intergenic	rpt	novel	elav	2	0	0	NA	11	0.273	3	0.333	0	NA	1	0	3	0	3	0	3	0	1	0
chrX	19727697	+	CG12531	UTR3	non_rpt	known	trh,dh44,npf,npfr,th,ok107,fru,crz,tdc2,elav	133	0.759	105	0.943	99	0.758	185	0.854	45	0.778	100	0.81	167	0.85	235	0.902	76	0.75	127	0.787
chrX	8517398	+	Nrg	UTR5	non_rpt	novel	npfr,ok107	67	0.134	64	0.313	27	0.37	40	0.15	46	0.304	45	0.422	45	0.156	29	0.069	26	0.192	19	0.158
chr3L	25677143	+	CG45782-CR45180	intergenic	rpt	novel	trh,elav	60	0.1	9	0.111	73	0.219	78	0.231	60	0.233	78	0.333	85	0.235	50	0.06	98	0.255	65	0.308
chrX	11939698	-	cac	nonsyn	non_rpt	known	dh44,npf,npfr,th,fru,elav	300	0.25	161	0.342	212	0.316	239	0.335	139	0.381	234	0.329	206	0.218	162	0.179	174	0.259	189	0.233
chr3R	3283701	-	Pzl-spok	intergenic	rpt	novel	fru	9	0.222	4	0.5	27	0.074	43	0.14	4	0	4	0.25	14	0.071	3	0	4	0	4	0
chr4	403446	+	mir-9385-CR43437	intergenic	rpt	novel	trh,npf,tdc2,elav	5	0.8	2	1	14	0.786	6	0.667	22	0.773	11	0.545	19	0.526	13	0.308	8	0.5	20	0.8
chr3R	610568	+	Myo81F	intronic	rpt	novel	trh,npfr,th,ok107,fru,tdc2,elav	29	0.828	15	0.6	74	0.77	67	0.851	41	0.878	97	0.825	59	0.831	105	0.705	58	0.5	109	0.716
chr2R	1277918	+	CG40191-Yeti	intergenic	rpt	novel	tdc2,elav	23	0.043	3	0	37	0.243	10	0	9	0.222	1	0	22	0.091	34	0.412	50	0.08	3	0
chr2L	2785542	-	Syt1	nonsyn	non_rpt	known	trh,dh44,npf,npfr,th,ok107,fru,crz,tdc2,elav	361	0.82	346	0.717	375	0.739	401	0.658	312	0.827	366	0.784	361	0.568	412	0.393	344	0.765	383	0.569
chr3R	613573	+	Myo81F	intronic	rpt	novel	trh,npf,npfr,fru,crz,tdc2	29	0.586	7	0.429	34	0.706	29	0.69	16	0.438	55	0.691	36	0.444	46	0.413	37	0.459	59	0.441
chr2R	3042376	-	Scp1-dpr21	intergenic	rpt	novel	tdc2	7	0.571	0	NA	47	0.234	0	NA	8	0.125	13	0	63	0.206	24	0.708	12	0.167	7	0
chr2L	14090565	+	nAChRalpha5	UTR3	non_rpt	known	trh,dh44,npfr,th,ok107,fru,tdc2,elav	337	0.074	254	0.134	322	0.146	341	0.109	266	0.094	312	0.138	326	0.101	267	0.135	299	0.164	296	0.162
chr3L	22983237	+	CR45758-CG32457	intergenic	rpt	novel	npfr	6	0.167	1	0	18	0	33	0.03	18	0	25	0.2	38	0	23	0.13	41	0	14	0
chr2R	3042419	-	Scp1-dpr21	intergenic	rpt	novel	ok107	2	0	0	NA	20	0.3	0	NA	4	0	13	0	34	0.206	12	0.167	13	0.077	5	0
chr2R	3050522	-	Scp1-dpr21	intergenic	rpt	novel	ok107	6	0	0	NA	53	0.057	3	0	12	0.25	3	0	51	0.137	11	0	27	0.074	11	0
chr3R	3456328	-	spok-Parp	intergenic	rpt	novel	npfr,th,fru,elav	9	0	9	0	26	0.154	28	0.321	12	0.083	20	0.2	10	0.2	17	0.059	17	0.235	23	0
chr2L	16179245	+	Ca-alpha1D	nonsyn	non_rpt	known	trh,tdc2	52	0.962	20	1	78	0.923	72	0.903	30	0.8	55	0.891	61	0.836	64	0.781	71	0.972	58	0.914
chr2R	18175232	+	CG10916	UTR3	non_rpt	novel	ok107	13	0	3	0	8	0	24	0	2	0	19	0	23	0.174	14	0	12	0	10	0
chr2R	1315226	+	CG40191-Yeti	intergenic	rpt	novel	elav	49	0.204	0	NA	45	0.222	0	NA	15	0.267	10	0	18	0	26	0.615	37	0.189	5	0
chr3R	3379022	-	spok-Parp	intergenic	rpt	novel	fru	1	0	4	1	11	0.273	26	0.462	6	0.167	9	0.111	9	0.444	5	0.2	8	0.5	3	0.333
chr2R	3555262	+	CG41242-RYa	intergenic	rpt	novel	trh	1	1	29	0	7	0.143	0	NA	5	0	4	0.25	2	0.5	1	1	1	1	13	0.308
chr2R	1277956	+	CG40191-Yeti	intergenic	rpt	novel	elav	26	0	2	0	41	0.22	12	0	10	0.2	2	0	21	0.048	34	0.118	57	0.088	3	0
chr3R	3456173	-	spok-Parp	intergenic	rpt	novel	ok107	6	0	9	0	10	0.1	17	0.118	3	0	11	0.091	11	0.455	8	0.25	8	0	17	0.118
chr3R	611402	+	Myo81F	intronic	rpt	novel	trh	53	0.075	22	0.136	121	0.14	104	0.115	51	0.039	121	0.14	111	0.153	69	0.275	81	0.086	124	0.177
chr3R	830551	+	Myo81F	intronic	rpt	novel	tdc2	7	0.429	0	NA	16	0.125	11	0.364	2	0.5	6	0.167	11	0.182	12	0.333	5	0.2	13	0.077
chr2L	8201337	-	SLC5A11	syn	non_rpt	known	npf,fru	22	0.045	9	0.333	20	0.75	11	0.364	18	0.611	16	0.438	21	0.429	27	0.185	24	0.25	30	0.4
chr4	686985	+	CG11360	UTR3	non_rpt	novel	elav	40	0.1	13	0.308	20	0.15	34	0.088	6	0	29	0	25	0.04	10	0	12	0	15	0.067
chr3L	15993527	-	CG5830	UTR3	non_rpt	known	trh,npfr,fru,elav	138	0.152	149	0.067	198	0.212	252	0.254	100	0.06	233	0.292	295	0.186	105	0.105	114	0.193	103	0.214
chr3L	19689875	+	Gbeta76C	UTR3	non_rpt	known	npf,th	29	0.069	36	0	21	0.048	14	0.143	85	0.176	20	0.15	26	0	38	0.079	47	0.106	24	0.042
chr3R	672273	+	Myo81F	intronic	rpt	novel	npfr	1	1	0	NA	15	0.4	13	0.308	1	0	10	0.5	8	0.125	17	0.059	2	0	7	0
chr2R	16081725	-	Dg	UTR3	rpt	novel	dh44	44	0.477	49	0.388	89	0.337	94	0.128	22	0.318	88	0.148	102	0.225	26	0.038	38	0.395	53	0.189
chr2R	25256448	+	CG9380-NONE	intergenic	non_rpt	novel	trh,th,ok107,crz,tdc2,elav	124	0.435	110	0.564	126	0.619	190	0.595	91	0.56	112	0.554	105	0.476	93	0.312	104	0.394	120	0.642
chrX	3953250	+	Vap33	UTR3	non_rpt	known	th	5	0	9	0	19	0.105	19	0.105	5	0	13	0.154	28	0	30	0	19	0.158	21	0.095
chr2R	3492881	+	CG41242-RYa	intergenic	rpt	novel	tdc2	5	0.8	1	0	22	0.136	2	0	5	0	1	0	7	0.143	13	0.846	8	0.25	85	0.341
chrX	14999938	+	eag	syn	non_rpt	known	fru	3	0.333	9	0	30	0.067	23	0.13	6	0	59	0	12	0.083	38	0.026	20	0.1	28	0.036
chr3R	611120	+	Myo81F	intronic	rpt	novel	trh,npf,npfr,th,fru,elav	21	0.333	3	0.667	84	0.262	51	0.333	17	0.647	38	0.368	50	0.46	52	0.115	49	0.347	60	0.283
chr2R	5743280	-	ap-l	intergenic	rpt	novel	th	7	0.714	1	1	4	1	12	0.917	11	0.636	3	1	1	1	9	0.667	18	0.333	6	0.667
chr3R	13692592	+	flfl	UTR3	non_rpt	known	trh,npfr,th,ok107,fru,crz,elav	161	0.217	96	0.063	95	0.232	164	0.287	109	0.138	112	0.268	127	0.11	131	0.16	106	0.208	90	0.256
chr2L	20172633	-	CG10651-CR40341	intergenic	rpt	novel	ok107	12	0.167	12	0.833	43	0.14	20	0.1	16	0	13	0.077	16	0.25	15	0.067	13	0.154	13	0.077
chr2R	1277873	+	CG40191-Yeti	intergenic	rpt	novel	elav	21	0.048	2	0	45	0.156	10	0	4	0.25	3	0	15	0	27	0.111	46	0.065	2	0
chr2R	3492878	+	CG41242-RYa	intergenic	rpt	novel	tdc2	7	0.143	1	0	24	0.375	2	0.5	4	0.5	1	0	7	0.286	15	1	8	0.625	85	0.482
chr2R	2770484	-	CG41378	nonsyn	non_rpt	novel	npfr	35	0.171	12	0.083	62	0.145	82	0.28	29	0.069	69	0.449	45	0.044	20	0.05	54	0.111	30	0.133
chr3R	613296	+	Myo81F	intronic	rpt	novel	tdc2	17	0.471	3	0.667	48	0.625	42	0.619	15	0.867	49	0.388	32	0.563	41	0.341	36	0.417	42	0.429
chr3R	830649	+	Myo81F	intronic	rpt	novel	fru	14	0.071	1	0	16	0.438	15	0.333	6	0.333	10	0.1	13	0.231	16	0	4	0.25	10	0.7
chr3R	629335	+	Myo81F	intronic	rpt	novel	th,tdc2	29	0.345	7	0.286	59	0.441	92	0.261	18	0.333	51	0.255	62	0.435	76	0.224	70	0.257	46	0.391
chr2L	14077162	+	nAChRalpha5	nonsyn	non_rpt	known	th,tdc2	99	0.02	31	0	117	0.162	153	0.098	51	0.137	133	0.083	142	0.049	113	0.142	95	0.147	136	0.081
chr3R	4279022	-	CR45597	downstream	rpt	novel	trh,th,crz	25	0.12	21	0.048	58	0.069	58	0.086	17	0.059	33	0	24	0.083	23	0	37	0.135	45	0.111
chr3L	25676831	+	CG45782-CR45180	intergenic	rpt	novel	th	6	0.167	0	NA	14	0.429	12	0.5	6	1	5	0.4	3	0.333	6	0.5	15	0.667	6	0.5
chr3L	4591259	+	CG42540	UTR3	non_rpt	known	th,fru	19	0.105	11	0.091	34	0.029	54	0.111	13	0	33	0.091	37	0.054	25	0	35	0.114	30	0.067
chr2R	1278085	+	CG40191-Yeti	intergenic	rpt	novel	tdc2	42	0	0	NA	65	0.077	9	0	11	0	4	0	30	0.067	78	0.154	74	0.081	5	0
chr3R	692740	+	Myo81F	intronic	rpt	novel	tdc2	23	0.043	9	0	57	0.193	79	0.342	54	0.093	45	0.089	42	0.095	46	0.13	50	0.12	51	0.02
chr2L	14090970	+	nAChRalpha5	UTR3	non_rpt	known	dh44,npfr,th,ok107,fru,crz,tdc2,elav	153	0.105	66	0.258	114	0.158	212	0.132	63	0.032	148	0.23	148	0.135	107	0.224	116	0.138	117	0.085
chr3R	674722	+	Myo81F	intronic	rpt	novel	npfr	8	0.125	2	0.5	27	0.185	23	0.261	5	0.4	40	0.175	23	0.565	29	0.276	9	0.556	32	0.219
chr3R	10904732	-	CR45578-Tengl4	intergenic	rpt	novel	fru,elav	12	0.333	2	0	14	0.286	18	0.333	13	0.154	2	0	4	0.5	13	0.231	16	0.375	13	0.231
chrX	18202724	+	Frq2	UTR3	non_rpt	novel	npfr	54	0.037	59	0.017	53	0.075	66	0	28	0	107	0.159	33	0.091	30	0.067	31	0.032	56	0.089
chr3R	611348	+	Myo81F	intronic	rpt	novel	fru,crz,tdc2,elav	37	0.324	21	0.095	110	0.227	115	0.148	57	0	97	0.103	106	0.094	52	0.115	84	0.107	107	0.14
chr3L	27422022	+	Dbp80	nonsyn	non_rpt	novel	tdc2	189	0.037	30	0	161	0.068	185	0.076	73	0.041	103	0.068	153	0.078	105	0.238	151	0.04	51	0.059
chr3L	22983318	+	CR45758-CG32457	intergenic	rpt	novel	npfr	3	0	0	NA	15	0	23	0.043	11	0	17	0.294	18	0.167	11	0.091	12	0	11	0
chr2R	24914858	+	NaCP60E	nonsyn	non_rpt	known	trh,npf,npfr,th,ok107,fru,crz,tdc2,elav	44	0.75	26	0.962	139	0.82	103	0.854	70	0.871	137	0.774	90	0.678	98	0.908	118	0.805	105	0.848
chr3R	27372430	+	CG42534	UTR3	rpt	novel	npfr	4	0	0	NA	12	0.083	22	0	6	0	46	0.261	6	0	10	0	9	0	10	0
chrX	19727698	+	CG12531	UTR3	non_rpt	known	trh,dh44,npf,npfr,th,ok107,fru,crz,tdc2,elav	133	0.714	104	0.846	100	0.75	185	0.859	46	0.804	99	0.828	166	0.813	233	0.85	77	0.714	126	0.794
chr4	402743	+	mir-9385-CR43437	intergenic	rpt	novel	npf,th,fru,tdc2,elav	6	0.5	1	0	17	0.471	23	0.391	17	0.294	21	0	9	0.111	10	0.7	18	0.333	3	0
chrX	14932940	+	Flo2	UTR3	non_rpt	known	crz	92	0.533	21	0	12	0.167	9	0.111	7	0.143	18	0.111	11	0.182	12	0	22	0.045	16	0
chr3L	25677951	+	CG45782-CR45180	intergenic	rpt	novel	trh,npfr,th,ok107,fru,elav	25	0.2	4	0.5	45	0.178	39	0.256	36	0.306	66	0.318	43	0.186	20	0.05	47	0.383	25	0.2
chr4	421152	+	mir-9385-CR43437	intergenic	rpt	novel	ok107	7	0.143	1	0	6	0.333	28	0.107	3	0.333	11	0.273	11	0.364	3	0	12	0.167	14	0.143
chr3R	3283700	-	Pzl-spok	intergenic	rpt	novel	ok107	9	0.778	4	1	27	0.63	41	0.732	4	0	3	0.667	15	0.667	3	0.333	4	1	4	0
chr2R	1277919	+	CG40191-Yeti	intergenic	rpt	novel	elav	22	0	3	0	39	0.154	10	0	9	0	1	0	21	0	34	0.029	51	0.02	2	0
chr2L	5206015	+	Msp300	UTR3	non_rpt	known	trh,dh44,npf,th,ok107,crz,tdc2,elav	143	0.301	242	0.174	115	0.365	113	0.487	258	0.163	237	0.477	142	0.275	141	0.34	78	0.141	182	0.313
chr3R	3454366	-	spok-Parp	intergenic	rpt	novel	trh,fru	8	0.375	0	NA	12	0.333	31	0.355	7	0.143	15	0.267	9	0.333	7	0.143	12	0.083	13	0.385
chrX	16473638	-	para	nonsyn	non_rpt	known	dh44	330	0.003	127	0.11	302	0.103	304	0.02	142	0.042	310	0.039	294	0.02	206	0.068	295	0.102	220	0.077
chr3R	613572	+	Myo81F	intronic	rpt	novel	trh,npfr,th,fru,crz,elav	29	0.241	7	0	34	0.294	29	0.448	18	0	60	0.383	37	0.243	47	0.064	39	0.103	59	0.186
chr3L	4590704	+	CG42540	UTR3	rpt	known	npfr	122	0.057	90	0.011	143	0.098	184	0.087	62	0.129	73	0.123	144	0.076	109	0.073	115	0.087	106	0.066
chrX	8240162	+	sdt	UTR3	non_rpt	known	elav	38	0.026	21	0	18	0.167	16	0	15	0.067	10	0	19	0	6	0	12	0.083	5	0
chrX	3861498	-	roX1	ncRNA_exonic	non_rpt	known	trh,dh44,npf,th,ok107,fru,crz,elav	218	0.174	151	0.205	166	0.187	274	0.204	198	0.157	273	0.11	210	0.205	257	0.105	254	0.181	285	0.144
chr3L	1116967	+	bab1-bab2	intergenic	rpt	novel	elav	35	0.229	0	NA	23	0.217	12	0	9	0.111	9	0	17	0.059	13	0	20	0.05	16	0.125
chr3L	2941425	+	Shab	syn	non_rpt	known	trh,npf,npfr,th,ok107,fru,tdc2,elav	100	0.52	90	0.489	226	0.403	269	0.368	121	0.339	269	0.253	194	0.32	184	0.277	207	0.357	207	0.44
chr2R	3042390	-	Scp1-dpr21	intergenic	rpt	novel	th,tdc2	6	0.833	0	NA	34	0.765	0	NA	6	0.667	12	0	59	0.763	21	0.667	15	0.467	6	0
chr3R	611226	+	Myo81F	intronic	rpt	novel	trh,npfr,th,ok107,crz,tdc2,elav	28	0.393	10	0.8	100	0.42	93	0.484	39	0.487	73	0.301	78	0.308	61	0.18	48	0.25	70	0.214
chr4	409570	+	mir-9385-CR43437	intergenic	rpt	novel	npf	6	0	9	0	19	0.053	32	0.031	18	0.389	8	0	9	0	5	0	22	0.045	17	0.118
chr3R	3456283	-	spok-Parp	intergenic	rpt	novel	npfr,fru,elav	6	0	14	0	28	0.143	26	0.192	8	0	20	0.4	12	0.083	19	0.053	20	0.05	14	0.071
chr3R	3456012	-	spok-Parp	intergenic	rpt	novel	fru	2	0	3	0	7	0	12	0.25	2	0	17	0.471	7	0	1	0	5	0	2	0
chr4	409671	+	mir-9385-CR43437	intergenic	rpt	novel	elav	5	0	4	0	13	0.231	15	0.067	9	0	0	NA	8	0.125	12	0	17	0	13	0.077
chr3R	3379074	-	spok-Parp	intergenic	rpt	novel	fru,elav	4	0.25	3	0	16	0.375	27	0.481	3	0.333	6	0.333	12	0.333	4	0.5	10	0.6	5	0.2
chr3R	3454274	-	spok-Parp	intergenic	rpt	novel	fru,elav	6	0.833	1	0	18	0.5	30	0.533	9	0.667	9	0.556	9	0.333	10	0.6	10	0.8	15	0.267
chr3R	3920636	+	CG41099-CG42402	intergenic	non_rpt	novel	ok107	4	0	1	1	4	0.25	2	0.5	2	0	5	1	29	0.931	0	NA	2	0	1	0
chr3R	611468	+	Myo81F	intronic	rpt	novel	npfr,fru	18	0.333	8	0	61	0.41	57	0.439	43	0.209	56	0.482	62	0.242	28	0.393	35	0.171	47	0.234
chr2R	2770512	-	CG41378	nonsyn	non_rpt	novel	npfr,th,ok107,elav	56	0.107	7	0.286	67	0.164	95	0.126	20	0.1	85	0.482	56	0.179	33	0	61	0.115	25	0.04
chr2R	4051452	+	Haspin-CG17683	intergenic	non_rpt	novel	npfr	29	0.034	7	0	36	0.028	31	0.097	16	0	27	0.222	41	0.049	4	0	15	0.133	15	0
chr2R	3050534	-	Scp1-dpr21	intergenic	rpt	novel	th,ok107,elav	5	0	0	NA	44	0.295	2	0	10	0.3	2	0	44	0.227	10	0.3	22	0.364	8	0
chr4	1168881	+	Kif3C	UTR3	rpt	novel	th	40	0.05	11	0.364	63	0.206	60	0.4	20	0.2	49	0.306	48	0.188	45	0.222	64	0.297	73	0.219
chr3R	611231	+	Myo81F	intronic	rpt	novel	th	34	0	10	0.2	105	0.086	92	0.109	46	0.043	81	0.074	85	0.059	67	0.06	47	0.106	71	0.183
chr2R	24910814	+	NaCP60E	nonsyn	non_rpt	known	npf,npfr,th,ok107,fru,elav	10	0.2	6	0	23	0.435	23	0.304	27	0.407	24	0.208	28	0.179	19	0.368	19	0.211	23	0.478
chr3R	629480	+	Myo81F	intronic	rpt	novel	trh	24	0	5	0.4	91	0.011	125	0	26	0.038	73	0	88	0.034	121	0.017	88	0.068	74	0.257
chr4	213349	+	Crk	downstream	rpt	novel	crz	80	0.2	35	0.057	85	0.071	112	0.125	51	0.059	73	0.123	82	0.085	59	0.068	69	0.043	53	0.038
chr3R	610418	+	Myo81F	intronic	rpt	novel	fru	16	0	6	0	44	0.205	34	0.324	33	0.455	56	0.107	34	0.147	34	0.176	34	0.353	57	0.246
chrX	11939764	-	cac	nonsyn	non_rpt	known	dh44,npf,npfr,th,fru,elav	320	0.063	164	0.159	233	0.167	271	0.199	145	0.166	233	0.155	231	0.113	154	0.149	173	0.173	193	0.114
chrX	3860692	-	roX1	ncRNA_exonic	non_rpt	known	th,fru,elav	191	0.026	112	0.018	129	0.171	308	0.101	170	0.047	225	0.093	194	0.093	141	0.071	235	0.111	235	0.077
chr3R	629290	+	Myo81F	intronic	rpt	novel	ok107,fru,crz,tdc2,elav	28	0.393	9	0	55	0.218	95	0.232	21	0.143	35	0.171	56	0.339	72	0.208	62	0.113	45	0.156
chr3R	3454307	-	spok-Parp	intergenic	rpt	novel	trh,fru,elav	5	0.2	1	1	17	0.235	32	0.313	12	0.667	10	0.8	11	0	10	0.2	11	0.364	12	0.333
chr3R	11741696	-	Blm	UTR5	non_rpt	novel	trh	44	0.023	7	0	22	0.136	24	0.042	15	0	23	0.043	31	0.065	26	0	20	0.05	24	0.167
chr4	420038	+	mir-9385-CR43437	intergenic	rpt	novel	fru	2	0.5	2	0	18	0.611	18	0.278	4	0.75	21	0.19	10	0.2	2	0.5	12	0.167	9	0.667
chr2R	4051453	+	Haspin-CG17683	intergenic	non_rpt	novel	crz	29	0.276	7	0	35	0.057	30	0.133	16	0.188	26	0.077	40	0.1	4	0.25	17	0.176	14	0
chr2L	9733501	-	Nckx30C	syn	non_rpt	known	tdc2	63	0.016	15	0	35	0	45	0.067	10	0	66	0	36	0.056	51	0.118	43	0.023	48	0.021
chr3R	13692593	+	flfl	UTR3	non_rpt	known	trh,npfr,th,ok107,fru,elav	164	0.073	95	0.221	96	0.198	160	0.188	107	0.065	107	0.224	124	0.137	132	0.068	107	0.112	88	0.193
chr2R	4610327	+	p120ctn	downstream	rpt	known	trh	77	0	6	0	84	0.012	95	0.084	44	0.091	110	0.064	91	0.044	74	0.041	96	0.052	65	0.185
chr2L	9809349	-	nAChRalpha6	nonsyn	non_rpt	known	trh,dh44,npf,npfr,th,ok107,fru,crz,tdc2,elav	189	0.587	146	0.459	296	0.571	297	0.707	129	0.651	254	0.606	282	0.663	261	0.349	283	0.654	236	0.674
chr3R	5236378	-	rtp	UTR3	non_rpt	known	trh,dh44,npf,npfr,th,ok107,fru,crz,tdc2,elav	134	0.388	225	0.227	91	0.231	68	0.162	185	0.389	132	0.258	99	0.404	163	0.417	159	0.377	152	0.52
chr3R	3379034	-	spok-Parp	intergenic	rpt	novel	fru	1	0	2	0.5	10	0.3	30	0.5	5	0.4	5	0.2	11	0.545	4	0.25	6	0.5	4	0.5
chr2R	1271723	+	CG40191-Yeti	intergenic	non_rpt	novel	th	2	0	1	0	11	0.182	0	NA	8	0	0	NA	4	0	8	0.375	16	0.313	2	0
chr2R	1268705	+	CG40191	downstream	rpt	novel	npf	72	0.028	15	0	88	0.08	52	0	47	0.362	19	0	71	0.014	65	0.015	73	0	17	0
chr3R	3456228	-	spok-Parp	intergenic	rpt	novel	ok107	10	0	14	0	23	0.217	23	0.087	8	0	13	0.077	13	0.231	12	0	18	0.111	11	0
chr3R	31841287	+	RhoGAP100F	nonsyn	non_rpt	known	elav	47	0.085	12	0.75	51	0.118	56	0.107	14	0	60	0	72	0.153	60	0	33	0.061	59	0.068
chr3L	23316613	-	nAChRalpha4-alpha-Cat	intergenic	rpt	novel	ok107	12	0.25	3	1	12	0.417	12	0.5	8	0.125	11	0.909	14	0.429	7	0.714	15	0.6	14	0.786
chr2L	9303234	+	Ggamma30A	downstream	non_rpt	novel	trh	21	0	26	0.077	9	0	3	0	28	0.321	23	0.13	6	0.167	8	0.125	19	0.053	44	0.114
chr3R	611312	+	Myo81F	intronic	rpt	novel	ok107,fru,tdc2,elav	37	0.135	13	0.231	112	0.259	96	0.354	46	0.543	77	0.13	91	0.154	48	0.229	75	0.12	111	0.108
chr4	454079	+	CaMKI	downstream	rpt	novel	dh44	209	0.043	148	0.203	193	0.062	212	0.071	157	0.051	198	0.081	207	0.053	141	0.064	191	0.058	156	0.103
chr3R	692026	+	Myo81F	intronic	non_rpt	novel	fru	23	0.522	4	0	38	0.053	53	0.302	7	0.429	15	0	32	0.219	20	0	16	0.063	22	0.091
chr2R	17374879	+	mbl	UTR3	non_rpt	known	crz	52	0.231	73	0.082	131	0.061	117	0.034	65	0.062	195	0.026	105	0.095	116	0.034	97	0.093	118	0.042
chr4	420121	+	mir-9385-CR43437	intergenic	rpt	novel	elav	6	0	0	NA	13	0.308	8	0.375	2	0.5	7	0	8	0.125	3	0	7	0.143	9	0
chr2R	24910398	+	NaCP60E	syn	non_rpt	known	trh,npfr,elav	140	0.307	161	0.248	191	0.267	202	0.248	153	0.176	208	0.298	185	0.168	148	0.182	141	0.22	132	0.182
chr3L	6950112	-	CG10077	UTR3	non_rpt	known	trh,dh44,npf,npfr,th,ok107,fru,crz,tdc2,elav	141	0.191	142	0.31	168	0.298	204	0.343	167	0.305	219	0.288	177	0.305	125	0.184	167	0.275	168	0.226
chr3L	27422023	+	Dbp80	nonsyn	non_rpt	novel	trh,dh44,npf,npfr,th,ok107,fru,crz,tdc2,elav	188	0.181	29	0.586	161	0.323	182	0.297	74	0.108	99	0.374	152	0.204	100	0.39	148	0.216	49	0.286
chr2R	1865062	-	CG41520-CG17684	intergenic	rpt	known	ok107,fru	10	0.1	0	NA	18	0.111	29	0.414	7	0.429	10	0.2	17	0.294	10	0.2	11	0.091	10	0.4
chr2R	4880462	+	CG14464-CG44102	intergenic	rpt	novel	tdc2	5	0	0	NA	4	0.25	2	0	2	0	21	0.381	17	0.176	17	0.353	9	0.556	5	0
chr3L	893812	+	Usp10	UTR3	non_rpt	novel	ok107,fru,elav	46	0	22	0.045	27	0.111	40	0.15	28	0.036	17	0.059	28	0.107	18	0.056	33	0	17	0.059
chr2R	982606	-	CG40498-CR41257	intergenic	rpt	novel	npf	9	0.556	0	NA	19	0.632	29	1	14	0.929	18	1	16	0.938	38	1	17	1	21	1
chr3L	25677855	+	CG45782-CR45180	intergenic	rpt	novel	npf	8	0.5	2	0.5	13	0.231	9	0.111	14	0.429	22	0.045	16	0.063	5	0	13	0.154	11	0.091
chr3L	22513857	-	CR45429-mir-957	intergenic	non_rpt	novel	trh,th,ok107,fru,elav	12	0.167	9	0	41	0.195	44	0.205	16	0.438	45	0.644	42	0.214	48	0.063	46	0.239	57	0.263
chr3R	21279016	-	SIFaR	UTR3	non_rpt	novel	elav	19	0	0	NA	24	0.333	34	0.088	9	0.222	10	0.1	22	0.045	24	0	4	0.25	31	0
chr2L	22997630	+	cta-Cht10	intergenic	rpt	novel	fru	9	0.222	2	0	10	0.2	15	0.267	9	0	27	0.148	9	0	4	0	4	0	5	0.6
chr3R	613693	+	Myo81F	intronic	rpt	novel	trh	6	0	4	0	18	0.167	12	0.25	8	0	26	0.5	24	0.292	23	0.13	21	0.286	28	0.143
chr3R	3283703	-	Pzl-spok	intergenic	rpt	novel	ok107	8	0.625	4	0.5	26	0.654	42	0.595	4	0	3	0.667	16	0.625	3	0.333	3	0.667	5	0.2
chr3L	3371976	-	YT521-B	syn	non_rpt	known	tdc2	9	0.333	1	0	10	0.2	7	0.286	3	0.333	4	0	11	0.091	11	0.364	7	0.143	23	0.087
chr4	403444	+	mir-9385-CR43437	intergenic	rpt	novel	trh	5	0.4	2	0	15	0.133	6	0.167	22	0	11	0	20	0	14	0.071	8	0.125	20	0.3
chrX	8240161	+	sdt	UTR3	non_rpt	known	ok107,elav	40	0.075	21	0	18	0.222	16	0.063	15	0.067	10	0.4	22	0.273	6	0	12	0.083	4	0
chr3L	27422243	+	Dbp80	downstream	non_rpt	novel	trh,dh44,npf,npfr,th,ok107,fru,crz,tdc2,elav	171	0.368	36	0.278	124	0.347	143	0.406	63	0.333	53	0.415	114	0.298	71	0.592	129	0.256	42	0.238
chr2R	1315083	+	CG40191-Yeti	intergenic	rpt	novel	elav	64	0.078	4	0	65	0.138	10	0	18	0.5	13	0	46	0.022	49	0.122	66	0.076	8	0
chr3L	2941426	+	Shab	nonsyn	non_rpt	known	trh,dh44,npf,npfr,th,ok107,fru,crz,tdc2,elav	101	0.842	88	0.841	223	0.861	265	0.864	121	0.835	263	0.776	192	0.833	181	0.746	202	0.856	204	0.912
chr3R	4113596	+	CG42402-Gfat1	intergenic	rpt	novel	npf,th,ok107,fru,elav	28	0.107	1	0	53	0.189	94	0.266	22	0.318	31	0.387	63	0.349	18	0	61	0.262	15	0
chr3R	611434	+	Myo81F	intronic	rpt	novel	elav	50	0.08	22	0	120	0.133	117	0.068	69	0.043	126	0.095	124	0.073	61	0.049	70	0.043	104	0.048
chr3R	692025	+	Myo81F	intronic	non_rpt	novel	fru	23	0	4	0	38	0	53	0.113	7	0.143	16	0	33	0.03	20	0	16	0	24	0
chr3R	4112077	+	CG42402-Gfat1	intergenic	rpt	novel	npfr	8	0.125	18	0	30	0.533	42	0.452	38	0.316	32	0.313	40	0.45	12	0.083	58	0.121	14	0.214
chr2R	17374888	+	mbl	UTR3	non_rpt	novel	crz	52	0.25	76	0.039	133	0.038	119	0.042	69	0.101	203	0.044	109	0.064	123	0.008	99	0.081	127	0.024
chr3R	3456171	-	spok-Parp	intergenic	rpt	novel	ok107	6	0	9	0	12	0.167	18	0.111	3	0	10	0	11	0.273	9	0	7	0.143	17	0.059
chr3R	21312776	+	Hsromega	ncRNA_exonic	non_rpt	novel	npfr,th,fru,crz,elav	349	0.338	281	0.352	357	0.291	357	0.213	314	0.328	356	0.281	344	0.526	358	0.145	358	0.156	355	0.149
chr2R	1268819	-	CG40191-Yeti	intergenic	rpt	novel	trh	76	0	14	0	53	0	46	0	31	0	20	0	76	0	54	0.019	69	0	14	0.214
chr2R	3050531	-	Scp1-dpr21	intergenic	rpt	novel	th,ok107,elav	5	0.2	0	NA	47	0.404	2	0	11	0.182	2	0	44	0.523	10	0.5	21	0.429	8	0.125
chr3L	23083194	+	nrm-RpL10	intergenic	non_rpt	novel	fru,elav	6	0	3	0	35	0.171	80	0.2	12	0	11	0.273	19	0.316	4	0	6	0	15	0
chr3R	613780	+	Myo81F	intronic	rpt	novel	elav	0	NA	4	0	25	0.16	12	0	11	0.091	21	0.19	17	0.412	19	0	12	0.083	36	0.028
chr3L	24788629	-	scro-CG40472	intergenic	rpt	novel	elav	3	0	0	NA	11	0.273	4	0	0	NA	1	0	3	0	2	0	3	0	4	0
chr4	686921	+	CG11360	UTR3	rpt	known	trh,npfr,th,fru,elav	61	0.295	12	0.25	44	0.182	42	0.167	13	0	32	0.313	41	0.098	10	0	24	0.25	19	0.211
chr2L	22997924	+	cta-Cht10	intergenic	rpt	novel	npfr,fru	16	0.125	1	0	14	0.214	20	0.35	7	0	38	0.474	2	0.5	7	0	9	0.444	12	0.167
chr3L	25677123	+	CG45782-CR45180	intergenic	rpt	novel	trh,npfr,ok107,fru,crz,tdc2,elav	53	0.642	8	0.625	63	0.698	63	0.46	54	0.87	71	0.676	65	0.662	42	0.643	97	0.588	59	0.78
chr2R	25258008	+	CG9380-NONE	intergenic	rpt	novel	npfr,crz	19	0.368	1	0	9	0.111	29	0.138	9	0.333	17	0.353	12	0.417	8	0.125	10	0.2	16	0
chrX	3860693	-	roX1	ncRNA_exonic	non_rpt	known	dh44,npf,npfr,th,ok107,tdc2	188	0.266	110	0.3	129	0.481	300	0.463	168	0.298	222	0.383	196	0.337	141	0.284	233	0.378	232	0.263
chr3R	610508	+	Myo81F	intronic	rpt	novel	trh,th,ok107,fru,crz,elav	32	0.719	5	0.6	69	0.768	49	0.755	44	0.523	86	0.581	54	0.704	79	0.595	43	0.395	83	0.602
chrX	16563550	-	CanA-14F	UTR3	non_rpt	novel	elav	87	0	84	0	54	0.13	113	0.009	41	0	84	0	105	0.038	61	0	28	0	52	0
chr3R	5512062	-	Nmdar1	syn	non_rpt	known	fru,elav	16	0.063	7	0.143	23	0.217	26	0.346	8	0	18	0.056	32	0.156	25	0.04	9	0.333	27	0.074
chr3R	611118	+	Myo81F	intronic	rpt	novel	npf,npfr,ok107	22	0	4	0.25	83	0.072	53	0.057	18	0.167	42	0.119	51	0.157	53	0.094	51	0.078	59	0.119
chr3L	24300683	+	Snap25-nvd	intergenic	rpt	novel	fru	47	0	16	0	45	0.022	59	0.119	19	0	43	0.023	47	0	50	0	51	0	36	0
chr2R	2427669	-	CG17684-MFS17	intergenic	rpt	novel	th	35	0.057	13	0	21	0.095	20	0.1	12	0.083	57	0.088	16	0.125	11	0	21	0.143	46	0.065
chr2L	22997675	+	cta-Cht10	intergenic	rpt	novel	npfr,fru,crz	12	0.333	0	NA	11	0.364	15	0.333	7	0	18	0.389	11	0.273	9	0.111	9	0.222	5	0.4
chr3L	14799030	+	CG9425	nonsyn	non_rpt	known	fru	41	0.268	24	0.542	28	0.5	28	0.179	20	0.2	29	0.241	34	0.118	25	0.2	18	0.111	41	0.098
chr2R	2770400	-	CG41378	UTR3	non_rpt	novel	npfr	72	0	8	0	92	0	101	0.03	33	0.03	113	0.115	62	0	47	0	112	0	62	0
chr4	541478	-	Thd1	UTR3	rpt	novel	npfr	195	0.01	76	0	103	0.029	177	0.006	110	0.082	188	0.165	156	0.019	66	0	114	0.035	88	0.011
chr3R	650150	+	Myo81F	intronic	rpt	novel	npfr,fru,tdc2	27	0.519	4	0	70	0.286	109	0.239	48	0.354	88	0.466	83	0.434	86	0.256	51	0.294	84	0.107
chr4	582334	+	CG1909	upstream	non_rpt	novel	elav	13	0	2	0	14	0.286	8	0	5	0.2	13	0	18	0.222	3	0	12	0.167	7	0.286
chr3L	4369207	-	DopEcR	nonsyn	non_rpt	known	dh44,npf	250	0.064	276	0.286	314	0.073	337	0.095	244	0.115	322	0.096	313	0.042	235	0.03	246	0.028	246	0.089
chr3R	611159	+	Myo81F	intronic	rpt	novel	npf,th,crz,tdc2,elav	22	0.409	6	0.5	91	0.308	61	0.361	19	0.263	52	0.288	51	0.373	50	0.16	40	0.25	62	0.161
chr2L	8201387	-	SLC5A11	nonsyn	non_rpt	known	npf,fru	16	0	5	0.4	12	0.25	10	0.6	18	0.611	12	0.417	8	0.25	15	0.133	20	0.2	27	0.296
chr2R	1341946	-	CG40191-Yeti	intergenic	rpt	novel	elav	7	0	0	NA	26	0.115	23	0	2	0	7	0	14	0	3	0	10	0	4	0
chr3L	22965799	+	CR45758-CG32457	intergenic	rpt	novel	trh,npf,npfr,ok107,crz,tdc2,elav	44	0.136	62	0.194	88	0.307	118	0.449	50	0.48	90	0.244	88	0.409	111	0.171	94	0.543	90	0.256
chr2R	1268894	-	CG40191-Yeti	intergenic	rpt	novel	trh,npf,th,ok107,fru,elav	69	0.667	6	0	44	0.364	40	0.625	16	0.313	9	0.111	57	0.351	34	0.559	38	0.368	16	0.688
chr3L	4369455	-	DopEcR	syn	non_rpt	known	tdc2	184	0.043	168	0.065	271	0.081	314	0.038	191	0.047	293	0.072	285	0.032	142	0.106	189	0.032	212	0.071
chr2R	1277808	+	CG40191-Yeti	intergenic	rpt	novel	tdc2	18	0	1	0	34	0.029	11	0	10	0.2	3	0	14	0	31	0.161	40	0	3	0
chr2R	2770613	-	CG41378	nonsyn	non_rpt	novel	ok107	47	0.085	6	0	42	0.048	53	0.057	15	0.067	70	0.186	37	0.243	29	0.103	48	0.146	31	0.032
chr2R	1271722	+	CG40191-Yeti	intergenic	non_rpt	novel	elav	1	1	1	0	12	0.5	0	NA	6	0.833	0	NA	3	0.333	8	0.75	14	0.643	2	0
chr2L	14089246	+	nAChRalpha5	nonsyn	non_rpt	known	trh,npf,npfr,th,ok107,fru,crz,tdc2,elav	260	0.927	130	0.969	235	0.855	273	0.919	106	0.877	192	0.88	264	0.89	153	0.895	197	0.838	207	0.884
chrX	11704187	+	PhKgamma	UTR3	non_rpt	known	npfr	28	0.107	30	0	31	0	51	0	25	0	37	0.216	32	0.063	18	0	22	0.045	31	0
chr3R	4113605	+	CG42402-Gfat1	intergenic	rpt	novel	npf,th,ok107,fru,elav	28	0.25	1	0	56	0.286	94	0.245	22	0.273	34	0	60	0.433	18	0	59	0.305	16	0
chr3R	613203	+	Myo81F	intronic	non_rpt	novel	trh,npf,npfr,ok107,fru,crz,tdc2,elav	11	0.636	10	0.3	63	0.413	42	0.357	18	0.444	68	0.309	43	0.349	40	0.35	45	0.267	54	0.167
chr3R	31597434	-	CycG	UTR3	non_rpt	known	fru	32	0.031	45	0.044	46	0.109	63	0.127	25	0.04	55	0.109	42	0.095	51	0.176	40	0.025	44	0.023
chr2R	4051369	+	Haspin-CG17683	intergenic	non_rpt	novel	ok107	42	0.071	19	0	36	0.056	44	0.091	20	0	21	0.048	51	0.137	7	0.143	20	0.05	4	0
chr2R	25257792	+	CG9380-NONE	intergenic	non_rpt	known	fru	5	0.4	29	0.034	11	0.545	30	0.2	4	0.75	4	0.5	6	0.833	2	1	4	0.25	7	0.429
chr4	420237	+	mir-9385-CR43437	intergenic	rpt	novel	elav	4	0.25	2	0.5	14	0.429	15	0.467	5	0	13	0.231	7	0.286	3	0.333	17	0.176	13	0.538
chr2R	3579727	+	CG41242-RYa	intergenic	rpt	novel	trh	6	0	0	NA	8	0	5	0	3	0	5	0	14	0	2	0	3	0	31	0.323
chr2R	3042190	-	Scp1-dpr21	intergenic	rpt	novel	tdc2	20	0.3	0	NA	52	0.635	16	0	13	0.846	12	0	53	0.717	39	0.231	22	0.545	24	0
chr3R	31597583	-	CycG	UTR3	non_rpt	known	trh,dh44,npfr,fru,elav	39	0.077	86	0.128	39	0.179	59	0.102	42	0.071	85	0.224	64	0.094	44	0.068	48	0.042	55	0.127
chr3R	21020302	+	Rlip	UTR3	non_rpt	known	th,fru	11	0.091	3	1	5	0.6	13	0.615	5	0	7	0.571	12	0.25	10	0	13	0.308	9	0.444
chr2R	2770528	-	CG41378	syn	non_rpt	novel	npfr,elav	61	0.131	5	0	74	0.135	92	0.152	20	0	83	0.229	51	0.059	37	0	58	0.086	19	0.158
chr2L	22997629	+	cta-Cht10	intergenic	rpt	novel	npfr,fru	9	0.333	2	0	11	0.182	15	0.267	8	0	26	0.192	9	0	3	0	4	0.25	4	0.75
chr2R	5112914	+	CG3107-gus	intergenic	rpt	novel	npfr,fru,crz	32	0.219	0	NA	43	0.07	19	0.158	7	0.143	53	0.132	17	0.176	16	0	8	0	11	0.091
chrX	1373396	+	ssx	UTR3	non_rpt	known	npf,ok107	60	0.017	35	0.086	112	0.08	56	0.071	71	0.155	50	0	71	0.113	69	0.087	94	0.085	80	0
chr2R	4051435	+	Haspin-CG17683	intergenic	non_rpt	novel	npfr,ok107,fru,crz,elav	35	0.314	7	0.143	36	0.222	30	0.367	14	0.286	23	0.435	39	0.282	2	0	19	0.053	12	0.083
chr3R	611270	+	Myo81F	intronic	rpt	novel	trh,npf,npfr,th,ok107,fru,crz,tdc2,elav	41	0.366	9	0.556	111	0.45	74	0.338	47	0.426	70	0.386	89	0.292	49	0.306	60	0.317	81	0.383
chr4	541886	-	Thd1	UTR3	rpt	known	fru	26	0.077	15	0	34	0.029	29	0.207	16	0.063	46	0.043	27	0.111	17	0	23	0.043	20	0.05
chr2R	9312081	-	CR45918	ncRNA_exonic	non_rpt	novel	elav	4	0	2	0	29	0.138	29	0.103	4	0.25	21	0	44	0.023	14	0.071	20	0.05	21	0.095
chr4	582931	+	CG1909	upstream	non_rpt	novel	elav	28	0	6	0	16	0.188	16	0.125	10	0	36	0	12	0.083	18	0.111	20	0.05	20	0
chr3L	22525193	-	mir-957-CG11404	intergenic	non_rpt	novel	th	8	0	0	NA	22	0.045	16	0.125	9	0	31	0.065	17	0.059	22	0	18	0.222	24	0
chr3R	611311	+	Myo81F	intronic	rpt	novel	npfr,fru,tdc2	36	0.083	12	0.167	114	0.184	96	0.208	47	0.128	76	0.197	91	0.132	49	0.163	76	0.066	111	0.063
chrX	8240160	+	sdt	UTR3	non_rpt	known	ok107	40	0	21	0	19	0	16	0.063	15	0.133	10	0.1	21	0.143	6	0	12	0.083	4	0
chr2L	4308806	+	tutl	nonsyn	non_rpt	known	fru	96	0.083	35	0.886	104	0.365	107	0.467	55	0.436	125	0.616	82	0.268	50	0.26	79	0.253	92	0.196
chr2R	4610344	+	p120ctn	downstream	rpt	known	npf,th,ok107,fru	75	0.053	4	0.25	77	0.065	100	0.12	42	0.31	106	0.113	86	0.174	71	0.028	88	0.148	59	0.119
chr3L	27422244	+	Dbp80	downstream	non_rpt	novel	trh,dh44,npf,th,ok107,crz,tdc2,elav	166	0.41	34	0.441	128	0.438	138	0.572	64	0.359	53	0.528	113	0.434	75	0.373	128	0.297	40	0.275
chrX	1676066	-	CG32809	nonsyn	non_rpt	known	th,crz,elav	35	0.114	55	0.545	48	0.229	47	0.064	29	0.138	52	0.077	44	0.068	40	0.025	33	0.152	55	0.036
chr3R	3454241	-	spok-Parp	intergenic	rpt	novel	fru	4	0	4	0	14	0	32	0.188	15	0	22	0.091	17	0.118	16	0	16	0.063	16	0
chr3R	629294	+	Myo81F	intronic	rpt	novel	npfr,th,ok107,fru,crz,tdc2,elav	28	0.214	9	0	57	0.246	99	0.172	19	0.211	36	0.139	59	0.254	72	0.25	64	0.188	45	0.178
chrX	12570086	-	CG11138	UTR3	non_rpt	novel	fru	30	0.067	6	0	22	0	34	0.147	8	0.125	17	0.059	26	0.038	13	0	20	0.1	16	0.063
chr3R	613885	+	Myo81F	intronic	rpt	novel	npfr,fru	3	1	2	0	6	0.833	15	0.467	5	0.2	21	0.476	9	0.333	17	0.353	9	0.444	16	0.063
chrX	17930658	-	Sh	nonsyn	non_rpt	known	trh,dh44,npf,npfr,th,fru,crz,tdc2,elav	203	0.867	92	0.63	201	0.856	217	0.871	111	0.802	259	0.764	156	0.808	178	0.725	158	0.854	182	0.824
chr3R	648556	+	Myo81F	intronic	rpt	novel	tdc2,elav	5	0	0	NA	20	0.3	38	0.316	9	0.222	5	0.8	20	0.2	15	0.467	4	0.5	8	0.25
chr2R	1512827	-	Maf1	UTR3	rpt	novel	npf,ok107,fru,elav	15	0.667	10	0.5	33	0.515	28	0.464	20	0.6	46	0.652	30	0.5	15	0.267	32	0.469	25	0.52
chr3R	4279127	-	CR45597	downstream	rpt	known	npf,npfr,th,ok107,fru,crz,tdc2	33	0.667	24	0.667	66	0.5	59	0.475	22	0.409	28	0.286	37	0.649	24	0.708	77	0.623	31	0.484
chr3L	27422231	+	Dbp80	downstream	non_rpt	novel	trh,dh44,npf,npfr,th,ok107,fru,crz,tdc2,elav	192	0.198	34	0.265	143	0.168	160	0.412	67	0.388	70	0.271	132	0.273	86	0.395	149	0.141	52	0.135
chr2R	24914689	+	NaCP60E	nonsyn	non_rpt	known	trh,npfr,th,ok107,fru	24	0.125	27	0.074	95	0.126	83	0.108	42	0.071	106	0.142	67	0.179	61	0.098	79	0.165	86	0.116
chr2L	9809297	-	nAChRalpha6	nonsyn	non_rpt	known	trh,dh44,npf,npfr,th,ok107,fru,crz,tdc2,elav	194	0.608	186	0.651	313	0.578	306	0.725	155	0.755	269	0.625	295	0.712	266	0.376	291	0.636	252	0.599
chr2R	3555312	+	CG41242-RYa	intergenic	rpt	novel	trh	0	NA	30	0	8	0.25	2	0.5	2	0	0	NA	1	0	2	0	1	1	11	0.273
chr3R	24708326	+	slo	UTR3	non_rpt	known	trh,dh44,npf,npfr,th,fru,crz,tdc2,elav	293	0.171	113	0.186	272	0.162	272	0.176	128	0.172	264	0.208	272	0.088	148	0.101	243	0.222	174	0.195
chr3L	15993620	-	CG5830	UTR3	non_rpt	known	trh,npf,npfr,fru,elav	110	0.1	122	0.025	164	0.177	236	0.136	92	0.152	218	0.216	274	0.08	80	0.05	136	0.081	96	0.125
chr3R	830586	+	Myo81F	intronic	rpt	novel	fru	8	0	0	NA	18	0.167	22	0.364	2	1	9	0.222	15	0.2	11	0	6	0.167	13	0.231
chrX	16562027	-	CanA-14F	UTR3	non_rpt	known	fru	9	0.111	11	0	8	0.25	26	0.192	1	1	13	0	14	0.071	6	0	6	0	2	0
chr3R	25873595	-	Tsp96F	UTR3	non_rpt	novel	npfr	11	0	17	0	13	0	45	0	15	0	20	0.3	36	0	5	0	16	0	17	0
chr2L	15095978	+	CG15270	UTR3	non_rpt	known	npfr,fru,elav	5	0.2	1	0	24	0.292	24	0.292	10	0.1	26	0.538	14	0.571	5	0.2	6	0.333	9	0.556
chr3R	611295	+	Myo81F	intronic	rpt	novel	th,ok107,crz,tdc2,elav	35	0.286	11	0.182	114	0.219	85	0.141	43	0.14	71	0.169	106	0.189	47	0.128	74	0.162	107	0.121
chr2R	1278091	+	CG40191-Yeti	intergenic	rpt	novel	ok107	44	0.045	0	NA	67	0.164	7	0	11	0	5	0	31	0.129	77	0.117	67	0.134	4	0
chr2L	4439457	-	CG15431	UTR5	non_rpt	novel	npfr,th,fru	52	0.173	8	0.125	51	0.137	47	0.149	22	0.091	35	0.171	49	0.143	47	0.085	61	0.164	41	0.195
chr3R	3454257	-	spok-Parp	intergenic	rpt	novel	th	3	0.333	2	0	14	0.071	31	0.097	14	0	15	0.067	14	0.143	15	0.067	16	0.25	13	0.231
chr3R	610374	+	Myo81F	intronic	rpt	novel	trh,tdc2	13	0.077	8	0.25	39	0.077	25	0.08	26	0.077	47	0.106	26	0	38	0.211	31	0.065	51	0.294
chr3R	19753764	+	GluClalpha	nonsyn	non_rpt	known	trh,dh44,npf,th,ok107,fru,crz,tdc2	71	0.803	66	0.742	209	0.847	239	0.891	110	0.645	175	0.869	154	0.753	146	0.719	207	0.797	141	0.752
chr2R	24914874	+	NaCP60E	nonsyn	non_rpt	known	dh44,npfr,ok107,fru,tdc2	45	0.533	37	0.216	145	0.469	126	0.627	78	0.513	151	0.417	96	0.427	100	0.39	130	0.508	116	0.491
chr4	420041	+	mir-9385-CR43437	intergenic	rpt	novel	npfr,fru,elav	2	0.5	2	0	17	0.412	18	0.278	4	0.75	19	0.474	9	0	3	0	11	0.182	9	0.111
chr3L	22973675	+	CR45758-CG32457	intergenic	rpt	novel	fru,elav	1	0	3	1	18	0.222	13	0.308	4	0	19	0.105	7	0.286	14	0.357	8	0.125	8	0.125
chr2R	5113002	+	CG3107-gus	intergenic	rpt	novel	elav	26	0	1	0	34	0.176	17	0	10	0	70	0.043	18	0	15	0	9	0	18	0
chrX	16471265	-	para	nonsyn	non_rpt	known	trh,dh44,npf,npfr,th,ok107,fru,tdc2,elav	364	0.041	183	0.35	331	0.353	327	0.419	210	0.338	349	0.401	317	0.24	288	0.278	338	0.364	305	0.397
chr3L	1127017	+	bab1-bab2	intergenic	non_rpt	novel	crz,tdc2	31	0.355	0	NA	5	0.2	14	0.071	9	0.111	2	1	7	0.571	14	0.286	3	0	8	0.125
chr3R	613781	+	Myo81F	intronic	rpt	novel	trh,npf	0	NA	4	0	23	0.261	11	0.273	10	0.4	20	0.25	17	0.294	19	0.053	12	0.083	33	0.182
chr2R	2770507	-	CG41378	syn	non_rpt	novel	npfr,th,ok107,fru,elav	53	0.094	10	0.2	62	0.258	98	0.224	20	0.1	85	0.4	49	0.204	31	0.129	60	0.15	28	0.071
chr3R	800618	+	Myo81F	intronic	rpt	novel	fru	5	0.4	0	NA	24	0.042	26	0.231	11	0.091	20	0.05	18	0	17	0.059	8	0	28	0.214
chr3R	629275	+	Myo81F	intronic	rpt	novel	trh,ok107,tdc2	29	0	10	0.1	66	0.091	111	0.063	19	0.053	33	0.091	70	0.114	65	0.169	67	0.015	55	0.164
chr3R	4113604	+	CG42402-Gfat1	intergenic	rpt	novel	npf,ok107	30	0	1	0	56	0.089	95	0.105	21	0.333	35	0	61	0.213	18	0	60	0.067	16	0
chr4	582882	+	CG1909	upstream	rpt	novel	crz	25	0.24	6	0	19	0.158	17	0	7	0	41	0	17	0	18	0.056	15	0	17	0
chr3L	22963202	+	CR45758-CG32457	intergenic	rpt	novel	trh,npfr,crz	23	0.739	0	NA	82	0.329	60	0.35	49	0.51	74	0.446	39	0.436	75	0.267	56	0.196	39	0.333
chr3R	24708356	+	slo	UTR3	non_rpt	known	trh,dh44,npf,npfr,th,fru,tdc2,elav	276	0.087	115	0.13	259	0.201	259	0.154	141	0.262	272	0.18	258	0.093	168	0.119	236	0.153	165	0.17
chr3L	893881	+	Usp10	UTR3	non_rpt	known	npf,ok107,fru,elav	22	0.045	14	0.357	16	0.313	29	0.31	20	0.2	12	0.167	20	0.25	21	0.286	19	0.053	14	0.071
chr3L	6950110	-	CG10077	UTR3	non_rpt	known	trh,dh44,npf,npfr,th,ok107,fru,crz,tdc2,elav	135	0.23	139	0.144	166	0.319	204	0.304	168	0.315	222	0.27	178	0.253	126	0.294	164	0.25	172	0.203
chr3L	27422258	+	Dbp80	downstream	non_rpt	novel	trh,dh44,npf,th,ok107,crz,tdc2	152	0.368	32	0.25	102	0.49	112	0.571	61	0.459	43	0.535	97	0.402	63	0.317	108	0.287	32	0.375
chr3L	22409734	-	Ten-m-CR45237	intergenic	non_rpt	novel	npfr,fru,tdc2,elav	14	0	13	0.077	58	0.121	60	0.2	19	0.053	78	0.128	45	0.044	47	0.191	73	0.041	67	0.045
chr4	582660	+	CG1909	upstream	rpt	novel	crz	29	0.172	4	0	18	0.056	20	0	10	0	18	0	20	0	6	0	35	0	16	0
chr2R	3042386	-	Scp1-dpr21	intergenic	rpt	novel	th	6	0.667	0	NA	45	0.089	0	NA	9	0.111	11	0	61	0.148	24	0.375	14	0.214	6	0
chr3L	25677939	+	CG45782-CR45180	intergenic	rpt	novel	th,fru	25	0.12	3	0	42	0.119	34	0.118	31	0.226	59	0.169	36	0.056	20	0.1	47	0.17	24	0.083
chr2R	3051505	-	Scp1-dpr21	intergenic	rpt	novel	ok107	2	0	0	NA	7	0	4	0	8	0	13	0	17	0.176	19	0	7	0	6	0
chr2R	3042418	-	Scp1-dpr21	intergenic	rpt	novel	ok107	2	0	0	NA	20	0.25	0	NA	4	0	13	0	35	0.171	11	0.091	13	0.231	5	0
chr3R	613280	+	Myo81F	intronic	rpt	novel	tdc2	18	0	6	0.167	64	0.031	48	0.063	21	0	62	0.048	41	0.024	48	0.125	48	0	50	0
chr3L	25677954	+	CG45782-CR45180	intergenic	rpt	novel	trh,npf,npfr,th,fru,crz,tdc2	26	0.462	4	0.5	44	0.477	36	0.583	35	0.657	64	0.734	46	0.478	23	0.435	46	0.63	24	0.667
chr3R	3792238	+	CG41128-CG41099	intergenic	rpt	novel	crz	14	0.786	11	1	9	0.667	6	1	8	0.5	11	0.909	9	0.667	6	0.667	7	1	5	0.4
chr3R	610345	+	Myo81F	intronic	rpt	novel	elav	11	0	7	0	30	0.1	23	0.174	19	0	38	0.053	18	0.056	32	0.125	22	0	46	0
chrX	11969040	-	cac	nonsyn	non_rpt	known	dh44	275	0.022	57	0.211	244	0.053	266	0.023	107	0.056	251	0.068	222	0.023	168	0.071	209	0.048	199	0.045
chr2R	3555267	+	CG41242-RYa	intergenic	rpt	novel	trh	1	1	27	0	7	0.143	1	1	5	0	3	0.333	2	0.5	1	1	0	NA	10	0.8
chr2R	3042372	-	Scp1-dpr21	intergenic	rpt	novel	ok107	8	0.625	0	NA	52	0.462	0	NA	9	0.444	11	0	67	0.328	30	0.1	12	0.167	7	0
chr3R	800631	+	Myo81F	intronic	rpt	novel	trh	4	0.5	0	NA	22	0.136	25	0.44	11	0.091	16	0.375	17	0.294	18	0	8	0	21	0.619
chr4	420029	+	mir-9385-CR43437	intergenic	rpt	novel	npfr,fru,elav	2	0	2	0	19	0.211	19	0.316	4	0.25	22	0.182	15	0.133	2	0	9	0.333	9	0.111
chrX	16562108	-	CanA-14F	UTR3	non_rpt	known	npfr,fru	9	0.333	3	0.333	9	0.222	19	0.526	1	0	21	0.381	22	0.273	4	0.25	5	0.6	7	0.286
chr2R	24911109	+	NaCP60E	nonsyn	non_rpt	known	trh,npf,ok107,fru,crz,tdc2	34	0.382	9	0.556	49	0.469	46	0.348	38	0.711	52	0.462	45	0.289	27	0.259	42	0.452	32	0.781
chr3R	613694	+	Myo81F	intronic	rpt	novel	trh,npfr,th	6	0.667	4	0	17	0.412	11	0.636	8	0.125	26	0.692	24	0.583	24	0.25	21	0.381	28	0.25
chr3R	3454246	-	spok-Parp	intergenic	rpt	novel	th,fru,elav	5	0	3	0	13	0.231	31	0.387	14	0	19	0.105	15	0.067	17	0.059	17	0.176	15	0.067
chr3R	611175	+	Myo81F	intronic	rpt	novel	npfr,tdc2	20	0.55	4	0.75	88	0.58	70	0.457	19	0.474	47	0.319	59	0.407	42	0.262	44	0.341	65	0.262
chr4	403650	+	mir-9385-CR43437	intergenic	non_rpt	novel	trh	5	0	9	0	22	0.045	16	0	30	0.033	18	0	18	0	11	0.273	31	0	34	0.147
chr2R	1229242	-	rl-CG40191	intergenic	rpt	novel	trh,npfr,th,ok107,fru,crz,elav	79	0.165	0	NA	56	0.286	46	0.239	28	0.107	26	0.346	49	0.327	12	0.167	30	0.2	20	0.55
chr3L	27428111	+	Dbp80-eIF-4B	intergenic	non_rpt	novel	ok107	7	0.429	0	NA	19	0.158	22	0.455	5	0.2	8	0.875	21	0.286	11	0.545	9	0.444	4	0.5
chr3R	610573	+	Myo81F	intronic	rpt	novel	trh	30	0.233	16	0	76	0.211	74	0.216	42	0.262	101	0.198	61	0.311	103	0.155	57	0.158	113	0.168
chr2L	9325128	+	CR45456	upstream	non_rpt	novel	npf,npfr	7	0.143	9	0	4	0	7	0	69	0.217	31	0.129	2	0.5	42	0	3	0	58	0.052
chr3R	4279126	-	CR45597	downstream	rpt	known	npf,npfr,ok107,crz,tdc2	33	0.636	23	0.696	66	0.47	59	0.492	22	0.364	27	0.222	38	0.605	24	0.708	76	0.605	31	0.484
chr2R	4051244	+	Haspin-CG17683	intergenic	non_rpt	novel	npfr,ok107,fru,crz	44	0.409	8	0.125	47	0.468	53	0.415	14	0.429	16	0.438	62	0.323	8	0.625	22	0.091	4	0.75
chr3L	27422118	+	Dbp80	nonsyn	non_rpt	novel	trh,npfr	204	0.02	26	0.077	196	0.031	206	0.063	103	0.01	112	0.107	165	0.024	118	0.034	173	0	60	0.15
chr4	541498	-	Thd1	UTR3	rpt	novel	fru	197	0.015	76	0	94	0.032	161	0.217	110	0.009	179	0.006	137	0.015	59	0	107	0.112	82	0.159
chr3R	692815	+	Myo81F	intronic	rpt	novel	npfr	38	0.053	14	0.143	89	0.067	138	0.043	99	0.051	67	0.134	86	0.047	101	0.079	60	0.1	88	0
chr2L	6001942	+	Tsp26A	UTR3	non_rpt	novel	elav	47	0.021	19	0	47	0.106	55	0	14	0	51	0	40	0.05	44	0	70	0.043	45	0
chr3L	4590708	+	CG42540	UTR3	rpt	known	trh,dh44,npf,npfr,th,ok107,fru,crz,tdc2,elav	123	0.13	87	0.575	138	0.232	176	0.278	56	0.143	72	0.333	138	0.21	104	0.317	113	0.204	104	0.221
chr4	686981	+	CG11360	UTR3	non_rpt	known	npfr	40	0	14	0.143	19	0.053	34	0.059	7	0.143	31	0.129	25	0.08	11	0	12	0	13	0.077
chr3R	3455410	-	spok-Parp	intergenic	rpt	novel	fru	2	0.5	0	NA	3	0.333	11	0.818	10	0.9	0	NA	2	0	3	0	2	0	2	0
chr3R	692798	+	Myo81F	intronic	rpt	novel	th,ok107,fru,tdc2,elav	34	0.324	12	0.25	64	0.344	115	0.365	91	0.11	61	0.295	68	0.382	85	0.435	52	0.25	73	0.205
chr2R	1865594	-	CG17684	downstream	rpt	novel	fru	8	0.125	0	NA	7	0.143	28	0.25	21	0.048	9	0.111	15	0.533	8	0.125	13	0.308	13	0.231
chr3R	613801	+	Myo81F	intronic	rpt	novel	elav	1	0	4	0.75	23	0.217	11	0.182	9	0	21	0.095	14	0	14	0	16	0	27	0
chr2L	6001990	+	Tsp26A	UTR3	non_rpt	known	npf,npfr,ok107,fru	56	0.054	17	0	55	0.091	48	0.125	21	0.19	57	0.123	54	0.167	27	0	54	0.019	48	0.063
chr3L	22965829	+	CR45758-CG32457	intergenic	rpt	novel	trh,npfr,th,ok107,fru,crz,tdc2	32	0.469	46	0.065	96	0.271	107	0.224	53	0.151	83	0.205	74	0.284	100	0.36	83	0.482	89	0.292
chr2L	14093728	+	nAChRalpha5	UTR3	non_rpt	known	trh,dh44,npfr,th,ok107,fru,tdc2,elav	73	0.096	11	0.455	79	0.253	121	0.248	19	0.158	73	0.26	71	0.211	43	0.116	59	0.153	76	0.132
chrX	8517393	+	Nrg	UTR5	non_rpt	novel	dh44,npf,npfr,ok107	57	0.053	60	0.25	22	0.318	39	0.154	39	0.179	36	0.417	42	0.143	26	0.077	22	0.136	15	0.133
chr3R	3455976	-	spok-Parp	intergenic	rpt	novel	fru	1	0	2	0	7	0.143	14	0.214	2	0	8	0.625	8	0.125	3	0	1	0	1	0
chrX	5631029	-	CG42492	nonsyn	non_rpt	known	dh44	234	0.013	145	0.145	153	0.026	192	0.042	140	0.029	139	0.036	177	0.006	160	0.006	143	0.028	145	0.048
chr3R	3454322	-	spok-Parp	intergenic	rpt	novel	npfr,fru,elav	4	0.5	1	0	17	0.353	35	0.257	11	0	13	0.615	10	0	12	0.083	12	0.167	11	0
chr2R	3518442	+	CG41242-RYa	intergenic	rpt	novel	trh	2	0	0	NA	3	0	3	0	21	0	2	0	8	0.25	0	NA	1	0	18	0.333
chr2L	22997613	+	cta-Cht10	intergenic	rpt	novel	npfr	12	0	6	0	11	0.091	13	0.154	7	0	22	0.136	5	0	3	0	8	0.125	2	0.5
chr3R	3454293	-	spok-Parp	intergenic	rpt	novel	fru,elav	6	0.333	0	NA	16	0.375	31	0.452	10	0.2	7	0.857	11	0.273	13	0.538	8	0.625	13	0.077
chr3R	30371168	+	hdc	UTR3	non_rpt	known	trh	118	0.008	12	0	21	0.095	99	0.283	11	0	82	0.159	33	0.091	17	0	15	0.133	30	0.233
chr2R	1865593	-	CG17684	downstream	rpt	novel	trh,fru	8	0.125	0	NA	7	0.429	31	0.29	21	0.095	9	0.222	16	0.5	9	0.111	13	0.154	13	0.615
chrX	11970556	-	cac	nonsyn	non_rpt	known	trh,npf,fru,elav	165	0.339	24	0.458	108	0.287	134	0.373	45	0.111	109	0.257	131	0.168	88	0.102	117	0.248	115	0.313
chr3R	5236329	-	rtp	UTR3	non_rpt	known	trh,dh44,npfr,th,ok107,fru,crz,tdc2,elav	95	0.4	185	0.216	60	0.183	38	0.211	187	0.107	114	0.202	101	0.178	201	0.189	173	0.243	162	0.216
chr3L	19830941	-	trc	UTR3	non_rpt	novel	fru	13	0	0	NA	7	0	11	0.727	4	0	11	0	5	0	2	0	13	0	3	0
chr3R	800619	+	Myo81F	intronic	rpt	novel	fru,elav	5	0.4	0	NA	24	0.167	27	0.333	11	0.182	19	0.053	20	0.3	18	0.056	7	0	27	0.222
chr3L	22963162	+	CR45758-CG32457	intergenic	rpt	novel	trh	21	0.238	0	NA	62	0.032	51	0.098	47	0.021	60	0.117	52	0.096	75	0.04	42	0.048	34	0.118
chr3R	613196	+	Myo81F	intronic	non_rpt	novel	fru	10	0.1	9	0.111	63	0.175	39	0.231	19	0	65	0.123	42	0.119	38	0.132	45	0.067	53	0.075
chr2R	5112634	+	CG3107-gus	intergenic	rpt	novel	npfr	44	0	0	NA	39	0.026	26	0.038	13	0	69	0.13	33	0	28	0	17	0	45	0.022
chr2R	1229249	-	rl-CG40191	intergenic	rpt	novel	trh,npf,th,ok107,fru,crz	94	0.266	0	NA	62	0.484	52	0.615	29	0.448	30	0.467	53	0.453	13	0.385	30	0.267	23	0.13
chr2R	25257735	+	CG9380-NONE	intergenic	non_rpt	known	fru	13	0.538	29	0.069	7	0.571	22	0.773	3	0.333	10	0.4	9	0.667	1	1	5	0.8	2	0
chr2L	11159902	-	Ca-beta	nonsyn	non_rpt	known	trh,npfr,ok107,fru,crz,elav	89	0.112	32	0.531	99	0.182	133	0.135	67	0.164	129	0.194	129	0.233	121	0.033	80	0.075	155	0.116
chr3L	4323563	-	Cip4	UTR3	non_rpt	known	npf,fru	52	0.115	46	0.196	86	0.093	99	0.172	59	0.22	118	0.127	103	0.049	61	0.016	54	0.074	57	0.246
chr3L	4433320	+	nAChRbeta1	nonsyn	non_rpt	known	trh,dh44,npf,npfr,th,ok107,fru,crz,tdc2,elav	97	0.825	107	0.953	172	0.808	240	0.738	108	0.796	179	0.827	175	0.72	114	0.596	145	0.8	109	0.817
chr2L	14090974	+	nAChRalpha5	UTR3	non_rpt	known	dh44,th,fru,tdc2	157	0.096	65	0.246	116	0.138	211	0.118	59	0.051	153	0.078	155	0.071	105	0.105	112	0.107	121	0.058
chr3L	11175891	+	CG14142	UTR3	non_rpt	known	dh44	17	0.059	56	0.607	29	0.034	22	0.045	0	NA	36	0	11	0	14	0	17	0.118	5	0.2
chr3R	3455206	-	spok-Parp	intergenic	rpt	novel	fru	0	NA	0	NA	5	0.4	13	0.615	4	0.75	3	0	2	0	8	0.5	6	0.167	1	1
chr3R	4184402	+	CG12581	UTR3	non_rpt	known	ok107	16	0.188	35	0.057	8	0.125	10	0.1	20	0	8	0	24	0.25	7	0	48	0.042	8	0
chr2R	1512829	-	Maf1	UTR3	rpt	novel	trh,npf,npfr,ok107,fru,elav	16	0.5	11	0.545	36	0.472	28	0.464	20	0.35	49	0.551	31	0.484	14	0.143	33	0.364	29	0.379
chrX	16563519	-	CanA-14F	UTR3	non_rpt	known	elav	124	0.073	141	0.007	75	0.147	161	0.056	60	0.017	120	0.083	143	0.077	89	0.022	57	0.035	66	0.061
chr2L	22997915	+	cta-Cht10	intergenic	rpt	novel	npfr,fru	15	0	1	0	11	0.182	20	0.2	8	0	43	0.163	3	0.333	6	0	9	0.111	10	0.1
chr3L	6950092	-	CG10077	UTR3	non_rpt	novel	tdc2	145	0.028	146	0.007	189	0.011	201	0.04	171	0.018	230	0.022	181	0	114	0.105	157	0.019	162	0.012
chr3L	11175768	+	CG14142	nonsyn	non_rpt	known	dh44	3	0	35	0.543	13	0.308	8	0.25	2	0	30	0.033	5	0	5	0	8	0.25	4	0
chr3R	613538	+	Myo81F	intronic	rpt	novel	fru	32	0.125	9	0.111	62	0.032	40	0.25	33	0.03	79	0.038	46	0.022	66	0.03	50	0.04	79	0.025
chr2L	3761976	+	CG43707	syn	non_rpt	known	ok107,elav	32	0.156	13	0.154	30	0.333	47	0.106	27	0.741	40	0.1	44	0.136	37	0.324	32	0.281	24	0.042
chr2R	1221051	-	rl-CG40191	intergenic	rpt	novel	elav	9	0.333	0	NA	12	0.333	9	0	2	0	5	0.6	8	0.25	8	0.375	6	0	2	0
chr3R	21020300	+	Rlip	UTR3	non_rpt	novel	fru	11	0	3	0.333	5	0	11	0.455	5	0	7	0	13	0.077	9	0	12	0.083	9	0.111
chr2R	3042114	-	Scp1-dpr21	intergenic	rpt	novel	tdc2	15	0.333	0	NA	48	0.729	17	0.059	15	0.733	13	0	86	0.721	50	0.74	19	0.474	22	0
chr3R	3454269	-	spok-Parp	intergenic	rpt	novel	tdc2,elav	6	0.333	2	0.5	17	0.353	27	0.63	10	0.1	11	0.455	10	0.1	13	0.308	12	0.583	16	0.25
chr3L	1104423	+	bab1-bab2	intergenic	non_rpt	novel	crz	22	0.182	0	NA	5	0	5	0.4	11	0	9	0.111	7	0.143	0	NA	7	0.143	6	0.333
chr2R	12087947	-	jeb	UTR3	non_rpt	known	trh	84	0.048	140	0.086	97	0.052	276	0.025	113	0.018	187	0.064	168	0.042	86	0.035	55	0.036	64	0.156
chr3R	610344	+	Myo81F	intronic	rpt	novel	fru	11	0	7	0	30	0	22	0.136	19	0	38	0	18	0	32	0.094	21	0	45	0
chr3L	3371901	-	YT521-B	syn	non_rpt	known	fru	7	0.571	4	0.75	6	0.833	16	0.688	5	0.8	8	0.5	8	0.25	10	0.5	7	0.429	33	0.394
chr3R	610728	+	Myo81F	intronic	rpt	novel	fru,crz	35	0.257	27	0.037	97	0.32	80	0.338	61	0.197	97	0.196	74	0.257	102	0.225	67	0.134	121	0.099
chr2R	3042373	-	Scp1-dpr21	intergenic	rpt	novel	ok107,elav	8	0	0	NA	52	0.231	0	NA	9	0.222	11	0	68	0.221	28	0.036	12	0.083	7	0
chr3R	16302773	+	gish	UTR3	non_rpt	known	th,fru	30	0.1	4	0	11	0.182	23	0.261	5	0	14	0.071	23	0	6	0.333	15	0.2	7	0
chr3R	611174	+	Myo81F	intronic	rpt	novel	npfr,ok107,tdc2	20	0.55	4	1	86	0.651	70	0.6	19	0.526	47	0.404	56	0.518	42	0.238	44	0.386	62	0.403
chr4	402898	+	mir-9385-CR43437	intergenic	non_rpt	novel	npf	2	0	4	0	9	0.222	7	0.143	10	0.4	5	0	3	0	3	0	7	0.143	1	0
chr3R	5781155	+	jagn	UTR3	non_rpt	novel	th	21	0	18	0	15	0	23	0	4	0.25	22	0	10	0	25	0	14	0.214	12	0
chr3R	3454354	-	spok-Parp	intergenic	rpt	novel	fru	8	0.25	1	0	11	0.182	30	0.133	7	0	16	0.063	9	0.111	7	0	16	0.125	10	0.2
chr2R	8903680	+	Ggamma1	UTR3	non_rpt	known	dh44,npf,ok107	75	0.133	69	0.101	38	0.053	94	0.191	89	0.315	75	0.107	58	0.138	104	0.125	30	0.067	46	0.109
chr2L	9325149	+	CR45456	upstream	non_rpt	novel	npf	4	1	6	0	4	0.75	9	0	69	0.362	40	0.05	2	1	41	0.073	6	0.167	58	0.103
chr2R	1268849	-	CG40191-Yeti	intergenic	rpt	novel	th,crz	70	0.271	8	0	48	0.042	44	0.091	14	0.143	20	0	66	0.015	38	0.079	55	0.182	17	0
chr2R	1266589	+	CG40191	UTR3	rpt	novel	th	17	0.059	4	0	24	0.208	15	0.067	5	0	37	0.027	17	0	32	0.188	36	0.139	7	0
chr2R	4051451	+	Haspin-CG17683	intergenic	non_rpt	novel	npfr,elav	28	0.107	7	0.429	37	0.135	31	0.258	17	0.176	26	0.346	40	0.075	4	0.25	16	0.125	14	0.143
chr2R	11447612	+	qvr	syn	non_rpt	known	npf,npfr	189	0.063	163	0.061	206	0.097	267	0.052	121	0.132	251	0.139	221	0.059	236	0.072	199	0.065	216	0.051
chr3R	4113611	+	CG42402-Gfat1	intergenic	rpt	novel	th,ok107	30	0.067	1	0	62	0.097	103	0.097	19	0.211	36	0	62	0.242	19	0	57	0.105	16	0
chr3R	692791	+	Myo81F	intronic	rpt	novel	ok107	32	0.031	10	0	65	0.046	113	0.106	83	0.024	56	0.054	73	0.137	84	0.083	55	0.036	73	0.068
chr2R	3042677	-	Scp1-dpr21	intergenic	rpt	novel	npf,elav	7	0.143	1	0	45	0.556	8	0	11	0.727	8	0.125	50	0.62	11	0.273	19	0.421	20	0
chr2R	3579697	+	CG41242-RYa	intergenic	rpt	novel	trh	4	0	0	NA	18	0	8	0	2	0	6	0	14	0	2	0	5	0	40	0.325
chr3R	610705	+	Myo81F	intronic	rpt	novel	trh,npf,th,fru,crz,tdc2,elav	36	0.194	18	0.222	104	0.25	85	0.259	56	0.179	91	0.088	88	0.125	108	0.176	90	0.144	128	0.156
chr2L	22997923	+	cta-Cht10	intergenic	rpt	novel	npfr,fru	16	0.438	1	0	13	0.538	20	0.65	8	0.125	39	0.462	2	1	7	0.571	9	0.222	12	0.167
chr2R	3042196	-	Scp1-dpr21	intergenic	rpt	novel	tdc2	20	0.2	0	NA	43	0.605	14	0	12	0.75	12	0	45	0.533	31	0.903	19	0.526	24	0
chr2R	1278093	+	CG40191-Yeti	intergenic	rpt	novel	ok107	44	0.045	0	NA	69	0.145	7	0	11	0	5	0	31	0.226	80	0.087	68	0.147	4	0
chrX	16839947	-	RSG7	UTR3	rpt	known	fru	31	0	16	0	25	0	45	0.111	16	0	21	0	46	0.022	27	0	12	0	9	0
chr3R	18970692	+	CG42613	nonsyn	non_rpt	known	trh,fru	128	0.094	134	0.149	150	0.187	154	0.253	106	0.094	148	0.149	174	0.149	142	0.092	192	0.089	175	0.211
chr3R	3455957	-	spok-Parp	intergenic	rpt	novel	fru	2	0	1	0	7	0.286	15	0.333	3	0.667	4	0.25	5	0.2	4	0.25	3	0.333	2	0
chr3R	613704	+	Myo81F	intronic	rpt	novel	trh,th,ok107,tdc2,elav	6	0.667	4	1	13	0.308	5	0.8	7	0.571	26	0.5	19	0.579	22	0.318	17	0.235	31	0.226
chr3R	692806	+	Myo81F	intronic	rpt	novel	npfr	34	0.059	10	0.2	77	0.078	124	0.089	93	0.011	69	0.13	82	0.098	96	0.01	57	0.035	83	0.012
chr2L	14089236	+	nAChRalpha5	syn	non_rpt	known	trh,dh44,npf,npfr,th,ok107,fru,tdc2,elav	264	0.553	129	0.69	240	0.65	276	0.572	111	0.757	187	0.583	262	0.55	148	0.601	201	0.592	202	0.589
chrX	12570164	-	CG11138	UTR3	non_rpt	novel	npfr	22	0	20	0	24	0.042	30	0.133	5	0.4	21	0.143	21	0	13	0.077	20	0.1	10	0
chr2R	1865352	-	CG17684	downstream	rpt	novel	npfr,th,ok107,fru,tdc2	27	0.259	0	NA	19	0.158	41	0.171	18	0.056	29	0.517	28	0.25	23	0.304	20	0.3	16	0.5
chrX	3860640	-	roX1	ncRNA_exonic	non_rpt	known	th,fru,tdc2	92	0.033	69	0.072	77	0.078	229	0.144	89	0.045	163	0.061	97	0.082	92	0.12	145	0.103	145	0.069
chr2L	15096039	+	CG15270	UTR3	non_rpt	known	npfr	9	0	0	NA	19	0.053	26	0.077	8	0	32	0.219	9	0	11	0	8	0.125	10	0
chr3L	25677863	+	CG45782-CR45180	intergenic	rpt	novel	npf	11	0.091	1	0	15	0.067	13	0	15	0.333	22	0.091	21	0	9	0.222	13	0.077	11	0.182
chr3L	1859290	-	Rap1	UTR3	non_rpt	known	fru	22	0.182	11	0	14	0.143	39	0.154	16	0	29	0.103	31	0.065	20	0.05	20	0	17	0.529
chr3R	16303403	+	gish	UTR3	non_rpt	known	npfr	96	0.01	18	0	40	0.05	67	0.09	17	0	68	0.103	71	0.056	21	0.095	45	0.044	28	0.107
chrX	1373604	+	ssx	UTR3	non_rpt	known	fru,crz	204	0.152	181	0.055	243	0.091	214	0.103	164	0.079	148	0.068	218	0.069	211	0.085	211	0.109	210	0.062
chr3L	27422266	+	Dbp80	downstream	non_rpt	novel	trh,npf,npfr,th,ok107,fru,crz,tdc2,elav	142	0.225	32	0.188	90	0.111	109	0.413	52	0.288	36	0.25	89	0.27	59	0.169	96	0.146	27	0.111
chr3L	23316617	-	nAChRalpha4-alpha-Cat	intergenic	rpt	novel	ok107	12	0.167	3	1	12	0.25	14	0.429	8	0	9	0.444	15	0.267	7	0.286	16	0.375	13	0.769
chr3R	613447	+	Myo81F	intronic	rpt	novel	npf,npfr,ok107,fru,tdc2,elav	30	0.133	6	0.5	84	0.202	58	0.259	42	0.333	95	0.179	49	0.184	63	0.143	69	0.13	93	0.183
chr3L	25674718	+	CG45782-CR45180	intergenic	rpt	novel	npf,tdc2	21	0.048	10	0	26	0.077	20	0.15	26	0.231	18	0	14	0.143	19	0.158	40	0.175	28	0.036
chr3L	19283200	-	Gbs-76A	UTR3	non_rpt	known	trh,th,ok107,fru	15	0.333	13	0.077	23	0.304	27	0.444	25	0.04	19	0.368	25	0.28	19	0	19	0.474	19	0.368
chr2R	4051469	+	Haspin-CG17683	intergenic	non_rpt	novel	npfr,ok107,fru,crz,elav	23	0.391	10	0	30	0.2	27	0.222	15	0.133	27	0.222	33	0.273	5	0.2	18	0.056	13	0.077
chr3R	650009	+	Myo81F	intronic	rpt	novel	ok107,elav	13	0.154	5	1	56	0.125	64	0.125	46	0.043	40	0.2	42	0.143	41	0.122	30	0.4	44	0.045
chr4	113007	+	pan	UTR3	rpt	known	trh	159	0.044	62	0.097	151	0.172	155	0.187	52	0.135	127	0.165	131	0.084	51	0.176	136	0.169	87	0.207
chr2R	3492879	+	CG41242-RYa	intergenic	rpt	novel	tdc2	6	0.167	1	0	22	0.136	2	0	5	0.8	1	0	7	0.143	15	0.6	8	0	84	0.524
chr3L	6950091	-	CG10077	UTR3	non_rpt	known	npf	146	0.048	145	0.028	188	0.074	201	0.085	165	0.152	229	0.079	181	0.033	115	0.026	154	0.026	166	0.054
chr2R	1278083	+	CG40191-Yeti	intergenic	rpt	novel	ok107,elav	40	0.025	0	NA	62	0.177	7	0	11	0	4	0	31	0.129	79	0.101	72	0.139	5	0
chrX	18174020	+	Frq1	UTR3	non_rpt	known	fru	215	0.056	39	0.231	120	0.208	133	0.218	67	0.075	103	0.311	84	0.143	43	0.326	77	0.078	31	0.097
chr2L	21133241	+	Nhe2	UTR3	non_rpt	known	npfr	66	0.045	30	0.067	92	0.054	154	0.058	32	0.094	156	0.135	74	0.027	64	0.047	87	0.057	71	0
chr2R	3042837	-	Scp1-dpr21	intergenic	rpt	novel	ok107,elav	3	0.333	0	NA	25	0.72	5	0	5	1	5	0	25	0.6	6	0.667	18	0.556	21	0
chr2R	4880455	+	CG14464-CG44102	intergenic	rpt	novel	tdc2	6	0	0	NA	5	0	2	0	4	0.25	21	0	18	0.167	18	0.333	10	0.2	4	0.25
chr4	421157	+	mir-9385-CR43437	intergenic	rpt	novel	fru	7	0.143	1	0	6	0.5	24	0.208	3	0.333	10	0.3	9	0.667	3	0	11	0.364	11	0.455
chr4	582320	+	CG1909	upstream	non_rpt	novel	elav	12	0	2	0	13	0.385	10	0	4	0.25	13	0	17	0	3	0	9	0.111	9	0
chr2R	12087946	-	jeb	UTR3	non_rpt	known	trh,npfr	81	0.062	136	0.257	95	0.116	269	0.078	113	0	187	0.134	164	0.085	83	0.157	56	0.018	64	0.188
chr4	980622	+	fuss-toy	intergenic	rpt	known	trh,fru	13	0	5	0	23	0.043	16	0.188	8	0	15	0.133	23	0.087	5	0.2	15	0.2	17	0.353
chr3R	610562	+	Myo81F	intronic	rpt	novel	npfr,fru,crz	27	0.185	13	0	77	0.078	67	0.179	43	0.023	106	0.264	62	0.129	105	0.086	57	0.123	113	0.035
chr2R	5112762	+	CG3107-gus	intergenic	rpt	novel	npfr	21	0	0	NA	24	0.042	12	0.083	8	0	39	0.385	9	0	12	0	8	0	16	0.125
chr2R	2770438	-	CG41378	UTR3	non_rpt	novel	npfr,th,fru,crz,tdc2	56	0.161	11	0	93	0.075	93	0.194	41	0.122	93	0.505	50	0.14	30	0.233	88	0.159	37	0.135
chrX	3953291	+	Vap33	UTR3	non_rpt	known	ok107,fru,tdc2	11	0.273	9	0.111	16	0.125	19	0.211	16	0.063	16	0.125	28	0.143	28	0.214	13	0	22	0
chr3R	629312	+	Myo81F	intronic	rpt	novel	fru	25	0.16	7	0	61	0.066	102	0.157	19	0	44	0.045	63	0.159	70	0.071	69	0	48	0.063
chr3L	23053978	+	nrm-RpL10	intergenic	rpt	novel	fru	0	NA	0	NA	1	0	19	0.842	2	0	2	0.5	4	0.5	2	1	0	NA	0	NA
chr3L	1104410	+	bab1-bab2	intergenic	non_rpt	novel	crz	16	0.813	0	NA	5	0.2	5	0.4	8	1	6	0.667	6	0.833	1	1	9	0.556	6	0.667
chr4	541586	-	Thd1	UTR3	rpt	novel	trh,dh44,npfr,ok107,elav	123	0.13	31	0.355	65	0.215	82	0.098	52	0.077	99	0.121	72	0.167	22	0	63	0.095	55	0.127
chrX	6107716	-	Ca-alpha1T	syn	non_rpt	known	trh,dh44,npf,npfr,th,ok107,crz,tdc2,elav	18	0.778	18	0.944	33	0.545	25	0.56	15	0.8	16	0.5	18	0.722	18	0.778	15	0.6	32	0.688
chr3R	3454358	-	spok-Parp	intergenic	rpt	novel	fru,elav	8	0.375	1	0	11	0.273	29	0.345	8	0.625	16	0.25	8	0.5	7	0.143	14	0.214	9	0.222
chrX	2112351	+	csw	UTR3	non_rpt	known	crz	52	0.135	25	0	34	0.059	39	0.026	23	0.043	82	0.024	50	0.06	49	0	30	0	39	0
chr2R	1268792	-	CG40191-Yeti	intergenic	rpt	novel	th,fru,crz,tdc2	85	0.2	17	0	66	0.03	64	0.156	39	0.077	20	0	83	0.096	69	0.188	75	0.133	8	0
chr2L	15096034	+	CG15270	UTR3	non_rpt	known	fru	7	0.143	0	NA	20	0.1	26	0.115	9	0.111	33	0	9	0.222	11	0.091	8	0	11	0.273
chr3R	611373	+	Myo81F	intronic	rpt	novel	npf,ok107	44	0.068	18	0.056	114	0.175	106	0.066	56	0.339	95	0.147	110	0.109	63	0.095	86	0.116	116	0.129
chr2R	4052050	+	Haspin-CG17683	intergenic	rpt	novel	npf,npfr,th,ok107,fru,crz,tdc2	43	0.14	0	NA	40	0.075	37	0.135	22	0.273	32	0.156	57	0.14	37	0.108	41	0.268	25	0
chr3R	692796	+	Myo81F	intronic	rpt	novel	ok107	36	0.028	12	0	64	0.078	115	0.078	87	0.046	63	0.032	71	0.127	88	0.102	52	0.096	73	0.055
chr3R	3455910	-	spok-Parp	intergenic	rpt	novel	npfr	2	0	0	NA	2	0	8	0.125	2	0	11	0.545	4	0	3	0	3	0	0	NA
chr3R	610467	+	Myo81F	intronic	rpt	novel	tdc2	25	0.04	12	0	51	0.098	50	0.08	49	0.02	84	0.048	47	0.064	60	0.15	41	0.049	75	0.04
chr3L	1491010	-	CG12084	UTR3	rpt	novel	fru	10	0	0	NA	5	0	21	0.143	13	0.077	11	0.091	18	0.056	5	0	9	0	4	0.25
chr2R	15518646	-	Khc-73	exonic_unknown	non_rpt	known	th,elav	160	0.031	71	0.014	79	0.139	111	0.153	82	0.073	116	0.052	91	0.11	81	0.099	46	0.109	79	0.051
chr3L	25677852	+	CG45782-CR45180	intergenic	rpt	novel	ok107	8	0.25	2	1	11	0.091	9	0.222	13	0.077	22	0.045	15	0.2	5	0.2	13	0.077	11	0.364
chr3L	4590709	+	CG42540	UTR3	rpt	known	dh44,npf,npfr,th,ok107,fru,crz,elav	119	0.353	86	0.756	132	0.583	174	0.678	57	0.509	73	0.411	138	0.355	103	0.534	112	0.402	104	0.606
chr2R	3042675	-	Scp1-dpr21	intergenic	rpt	novel	ok107	7	0.571	1	0	44	0.136	7	0	11	0.545	9	0	49	0.224	11	0.455	21	0.095	20	0
chr2R	3042835	-	Scp1-dpr21	intergenic	rpt	novel	elav	2	0.5	0	NA	26	0.5	4	0	5	0.4	5	0	27	0.259	6	0.333	18	0.333	20	0
chr3R	814348	+	Myo81F	intronic	rpt	novel	npfr	7	0	2	0	28	0.071	35	0	16	0	30	0.167	16	0.125	12	0.083	14	0	9	0
chr3L	9833370	+	CG43897	UTR3	non_rpt	known	trh	110	0.027	148	0.047	26	0	27	0	179	0.022	101	0	46	0.043	58	0	30	0	109	0.119
chr3R	613861	+	Myo81F	intronic	rpt	novel	npfr,fru	4	0	4	0	13	0.385	16	0.375	7	0	27	0.296	11	0.273	22	0.091	7	0.143	20	0.05
chr2R	964554	-	CG40498-CR41257	intergenic	non_rpt	novel	ok107	0	NA	1	1	9	0.667	6	0.833	0	NA	1	1	37	0.649	2	0	3	0	1	0
chr3L	25676789	+	CG45782-CR45180	intergenic	rpt	novel	th	4	0.5	0	NA	9	0.222	10	0.4	7	0.143	9	0.444	4	0.5	2	0	16	0.25	3	0
chr3R	650209	+	Myo81F	intronic	rpt	novel	npf,npfr,ok107	48	0.188	11	0.091	116	0.155	118	0.119	47	0.277	119	0.168	95	0.137	86	0.116	93	0.161	110	0.027
chr3R	610373	+	Myo81F	intronic	rpt	novel	trh,npf,fru,tdc2	13	0	8	0	41	0.049	26	0.192	26	0.115	47	0.17	27	0	40	0.15	30	0.067	53	0.264
chr3R	629320	+	Myo81F	intronic	rpt	novel	trh,th,ok107,fru,tdc2,elav	27	0.407	6	0.333	62	0.452	99	0.333	18	0.444	48	0.271	60	0.483	74	0.284	69	0.275	50	0.3
chr3R	650066	+	Myo81F	intronic	rpt	novel	th	29	0	7	0.143	56	0	86	0.058	36	0	58	0.052	62	0.129	55	0.036	42	0.19	65	0
chr2L	15095995	+	CG15270	UTR3	non_rpt	known	npfr,fru	7	0.286	1	0	22	0.091	27	0.37	6	0.5	31	0.323	8	0.375	3	0	5	0.2	14	0.143
chr2R	5743299	-	ap-l	intergenic	rpt	novel	fru	7	0.429	0	NA	6	0.167	13	0.462	8	0	4	0.5	1	0	11	0	24	0.167	5	0
chr3R	567960	+	Myo81F	intronic	rpt	novel	ok107	15	0	10	0	35	0.029	42	0.048	15	0.533	29	0.172	23	0.13	49	0.02	22	0.045	32	0.031
chr3L	1491009	-	CG12084	UTR3	rpt	novel	npfr,ok107,fru	10	0.1	0	NA	5	0.2	20	0.6	12	0.167	11	0.818	19	0.368	5	0	9	0	4	0.75
chr3L	23083184	+	nrm-RpL10	intergenic	non_rpt	novel	fru,elav	6	0	3	0	34	0.176	75	0.347	10	0.1	10	0.3	18	0.444	4	0	6	0	13	0
chr2R	3042101	-	Scp1-dpr21	intergenic	rpt	novel	ok107	13	0.308	0	NA	44	0.227	17	0.059	13	0.154	11	0	78	0.244	51	0.059	20	0.2	20	0
chr3R	613542	+	Myo81F	intronic	rpt	novel	trh,npfr,th,ok107,fru,crz	32	0.125	9	0	57	0.053	38	0.211	30	0.067	79	0.139	43	0.116	64	0.047	49	0.163	81	0.123
chr3R	10195426	+	Syn	nonsyn	non_rpt	known	trh,dh44,npf,fru,crz,tdc2,elav	302	0.887	177	0.938	312	0.897	322	0.947	260	0.923	291	0.918	321	0.947	230	0.935	293	0.939	276	0.938
chr4	419980	+	mir-9385-CR43437	intergenic	non_rpt	novel	npfr,elav	0	NA	0	NA	15	0.267	8	0.375	2	0	23	0.217	11	0.364	3	0.333	9	0.111	19	0.526
chr2R	4052076	+	Haspin-CG17683	intergenic	rpt	novel	npfr,th,ok107,fru,crz,elav	48	0.146	0	NA	49	0.122	49	0.327	24	0.125	42	0.262	63	0.206	41	0.098	54	0.241	33	0.03
chr2L	20172627	-	CG10651-CR40341	intergenic	rpt	novel	ok107	11	0.727	13	0.923	46	0.761	24	0.833	17	0.765	15	0.6	18	0.611	16	0.813	17	0.882	14	0.929
chr3L	25677122	+	CG45782-CR45180	intergenic	rpt	novel	trh,npfr,ok107,fru,crz,tdc2,elav	54	0.5	8	0.75	67	0.478	64	0.375	54	0.704	72	0.5	67	0.373	44	0.318	96	0.354	58	0.448
chr3L	22971422	+	CR45758-CG32457	intergenic	rpt	novel	elav	1	0	3	0	18	0.278	17	0.235	12	0	8	0.125	10	0.2	8	0.125	72	0.083	6	0
chrX	21158053	-	CG45154-CR45506	intergenic	rpt	novel	th	8	0.25	0	NA	1	0	1	0	0	NA	1	0	1	0	0	NA	19	0.368	1	0
chr2R	1315233	+	CG40191-Yeti	intergenic	rpt	novel	tdc2,elav	49	0.184	0	NA	47	0.191	0	NA	15	0.267	10	0	19	0.053	26	0.538	33	0.333	5	0
chr3R	830643	+	Myo81F	intronic	rpt	novel	fru,tdc2	11	0.455	1	0	16	0.563	14	0.5	7	0.429	10	0.9	13	0.538	16	0.375	4	0.25	10	0.4
chr2L	9325276	+	CR45456	upstream	non_rpt	novel	npfr	14	0	7	0	1	0	10	0	67	0	41	0.122	5	0	35	0	8	0	84	0.012
chr3R	674717	+	Myo81F	intronic	rpt	novel	ok107	10	0.1	4	0	32	0.281	29	0.241	6	0.167	42	0.167	27	0.37	35	0.143	10	0.1	34	0.147
chr3R	692818	+	Myo81F	intronic	rpt	novel	ok107,tdc2	38	0.053	14	0	90	0.067	141	0.043	98	0.092	69	0.014	89	0.169	103	0.136	63	0.095	87	0.034
chr2R	2770485	-	CG41378	nonsyn	non_rpt	novel	npfr	34	0.118	12	0.083	62	0.081	83	0.096	28	0.036	70	0.314	46	0.065	20	0	53	0.075	30	0.1
chr3R	613638	+	Myo81F	intronic	rpt	novel	elav	11	0	4	0	28	0.143	24	0	18	0.167	45	0.044	19	0.053	28	0	30	0	41	0.049
chr2R	25258007	+	CG9380-NONE	intergenic	rpt	novel	fru	18	0.611	1	1	8	0.125	27	0.37	9	0.667	16	0.438	11	0.545	7	0.143	9	0.111	15	0
chrX	5076764	-	CG32767	UTR3	non_rpt	known	npfr	42	0.048	34	0.235	37	0	47	0.106	29	0	28	0.321	68	0.044	13	0	38	0.026	55	0.109
chr3R	613305	+	Myo81F	intronic	rpt	novel	trh,crz	21	0.381	3	1	52	0.769	49	0.653	14	0.571	48	0.479	41	0.683	53	0.528	39	0.41	53	0.472
chr3R	3454254	-	spok-Parp	intergenic	rpt	novel	ok107	4	0	2	0	15	0.067	31	0	13	0	16	0	14	0.214	14	0	15	0	15	0
chr2L	16174116	+	Ca-alpha1D	syn	non_rpt	known	trh,npfr,th,ok107,fru,crz,tdc2,elav	52	0.192	17	0	71	0.239	82	0.183	34	0.059	70	0.357	48	0.188	55	0.218	52	0.308	55	0.309
chr3R	610552	+	Myo81F	intronic	rpt	novel	ok107,fru	25	0.24	12	0	81	0.136	64	0.219	44	0.045	106	0.17	68	0.206	101	0.119	56	0.089	109	0.064
chr2R	16081713	-	Dg	UTR3	rpt	novel	dh44	42	0.286	41	0.22	84	0.167	82	0.049	20	0.15	82	0.049	95	0.116	29	0.034	37	0.054	55	0.145
chr2R	1315190	+	CG40191-Yeti	intergenic	rpt	novel	th,tdc2,elav	49	0.286	0	NA	54	0.278	10	0.1	12	0.333	11	0	20	0.05	31	0.419	53	0.208	4	0
chr3R	692718	+	Myo81F	intronic	rpt	novel	elav	23	0.304	8	0.25	48	0.271	68	0.353	50	0.02	42	0.286	41	0.317	45	0.378	46	0.109	37	0.162
chr3R	611411	+	Myo81F	intronic	rpt	novel	trh,crz	54	0.167	20	0.15	120	0.108	111	0.108	52	0.077	115	0.191	107	0.112	71	0.197	76	0.171	119	0.218
chr2R	3042847	-	Scp1-dpr21	intergenic	rpt	novel	elav	2	0	0	NA	27	0.481	6	0.167	6	0.667	4	0	35	0.429	9	0.667	20	0.35	20	0
chr3L	6950090	-	CG10077	UTR3	non_rpt	known	dh44	148	0.027	145	0.234	191	0.042	199	0.06	162	0.08	232	0.078	180	0.039	115	0.043	156	0.032	161	0.025
chr2L	9296090	+	Ggamma30A	UTR3	non_rpt	novel	trh	50	0.02	46	0.043	40	0	41	0.024	68	0.015	76	0.013	44	0	40	0.075	82	0	40	0.15
chr3R	610428	+	Myo81F	intronic	rpt	novel	trh,npfr,ok107,fru	18	0.056	8	0	44	0.114	30	0.3	35	0.114	56	0.196	40	0.15	35	0.029	39	0.103	57	0.211
chr4	403518	+	mir-9385-CR43437	intergenic	rpt	novel	trh,npf,npfr,th,fru,tdc2,elav	7	0.571	4	0.25	27	0.296	14	0.643	19	0.316	12	0.417	9	0.444	15	0.533	18	0.222	20	0.4
chr2R	1278082	+	CG40191-Yeti	intergenic	rpt	novel	elav	39	0.026	0	NA	62	0.194	8	0	11	0	4	0	30	0.067	81	0.099	71	0.127	5	0
chr3R	3378996	-	spok-Parp	intergenic	rpt	novel	fru	0	NA	7	1	10	0.9	16	0.75	3	0.667	11	0.636	8	0.625	5	0.6	8	0.625	3	0.667
chr2L	3761991	+	CG43707	syn	non_rpt	known	ok107,elav	34	0.029	19	0	44	0.114	47	0.064	23	0.043	37	0	43	0.116	39	0.051	30	0.067	24	0
chr4	980673	+	fuss-toy	intergenic	rpt	novel	npfr,ok107,fru,elav	10	0	6	0.333	24	0.125	23	0.304	10	0.3	10	0.4	27	0.111	7	0	23	0.13	15	0.533
chr2R	25257273	+	CG9380-NONE	intergenic	non_rpt	novel	fru	17	0.176	14	0	15	0.133	18	0.278	10	0.1	11	0.091	10	0.3	8	0.125	3	0	5	0.2
chr3R	692243	+	Myo81F	intronic	rpt	novel	th	26	0.538	2	0	29	0.31	40	0.375	7	0	15	0.6	23	0.217	14	0	13	0.385	15	0.133
chr3R	32021550	+	CR45557	ncRNA_exonic	non_rpt	novel	tdc2	5	0	0	NA	11	0	11	0	8	0	5	0	7	0	14	0.143	13	0	25	0
chr3R	4365385	+	CG1090	nonsyn	non_rpt	known	trh,dh44,npf,npfr,th,ok107,crz,tdc2,elav	26	0.654	15	0.867	39	0.821	65	0.923	31	0.581	67	0.701	48	0.708	46	0.761	44	0.864	42	0.762
chr3R	3456113	-	spok-Parp	intergenic	rpt	novel	fru	7	0	2	0	9	0.444	13	0.308	5	0.2	9	0.222	2	0.5	6	0.333	6	0.167	5	0.4
chr3R	674720	+	Myo81F	intronic	rpt	novel	fru	9	0.333	3	0.333	30	0.233	24	0.417	5	0.2	40	0.25	24	0.542	30	0.167	9	0.556	33	0.212
chr2R	25256645	+	CG9380-NONE	intergenic	rpt	novel	trh	241	0.079	177	0.226	217	0.276	255	0.388	140	0.293	181	0.298	207	0.111	169	0.118	164	0.146	171	0.292
chr3R	21020308	+	Rlip	UTR3	non_rpt	known	fru	11	0	3	0.667	3	0.333	18	0.333	6	0	7	0.286	13	0.077	12	0	11	0.091	10	0.1
chr2R	1865331	-	CG17684	downstream	rpt	novel	tdc2	25	0	0	NA	15	0	43	0.116	12	0.083	30	0.433	26	0.038	20	0.25	17	0.118	16	0.188
chr2R	1268793	-	CG40191-Yeti	intergenic	rpt	novel	th,ok107,fru,crz,tdc2	83	0.289	17	0	65	0.015	64	0.188	40	0.1	20	0	85	0.118	70	0.186	72	0.194	8	0.125
chr3R	611064	+	Myo81F	intronic	rpt	novel	npfr,th,ok107,fru,tdc2,elav	17	0.176	8	0.625	59	0.39	59	0.424	18	0.5	38	0.474	55	0.4	40	0.2	38	0.263	63	0.063
chr3R	692797	+	Myo81F	intronic	rpt	novel	th,ok107,fru,tdc2,elav	36	0.194	12	0.167	62	0.306	115	0.322	89	0.146	62	0.274	68	0.265	84	0.405	53	0.245	72	0.181
chr4	403416	+	mir-9385-CR43437	intergenic	non_rpt	novel	ok107	4	0	2	0	16	0.125	8	0	22	0	16	0	14	0.214	10	0	11	0	15	0.067
chr3R	5512140	-	Nmdar1	nonsyn	non_rpt	known	fru,elav	21	0	5	0	33	0.121	52	0.154	6	0.167	37	0.054	37	0	39	0	23	0.043	32	0
chrX	3859628	-	roX1	ncRNA_exonic	non_rpt	known	trh,dh44,npf,npfr,th,ok107,fru,crz,tdc2,elav	345	0.154	319	0.144	259	0.197	352	0.261	309	0.133	346	0.199	343	0.146	323	0.142	345	0.148	346	0.147
chr2R	4051299	+	Haspin-CG17683	intergenic	non_rpt	novel	npfr,th,ok107,fru,crz,elav	54	0.222	11	0.273	51	0.392	51	0.255	20	0.25	28	0.393	55	0.236	11	0.364	32	0.125	7	0
chr3R	610918	+	Myo81F	intronic	rpt	novel	elav	19	0.211	18	0	63	0.413	54	0.519	23	0.826	65	0.338	47	0.362	68	0.221	46	0.391	82	0.317
chr3L	25677856	+	CG45782-CR45180	intergenic	rpt	novel	npf,npfr,ok107	9	0.444	2	1	13	0.462	9	0.333	14	0.357	22	0.182	16	0.438	6	0.333	13	0.154	10	0.3
chr2L	2785621	-	Syt1	nonsyn	non_rpt	known	trh,dh44,npf,npfr,th,ok107,fru,crz,tdc2,elav	350	0.226	313	0.345	353	0.32	355	0.307	265	0.415	348	0.405	339	0.239	335	0.281	344	0.416	332	0.283
chrX	3860694	-	roX1	ncRNA_exonic	non_rpt	known	dh44,npfr,elav	191	0.058	111	0.135	132	0.136	309	0.094	170	0.088	226	0.115	198	0.071	140	0.121	238	0.071	231	0.043
chr2L	6001997	+	Tsp26A	UTR3	non_rpt	novel	ok107,fru	32	0	15	0	55	0.018	45	0.133	20	0	58	0.034	52	0.115	24	0.042	28	0	53	0.038
chr2R	3050502	-	Scp1-dpr21	intergenic	rpt	novel	th,ok107	2	0.5	0	NA	44	0.159	1	0	12	0.333	2	0	48	0.313	10	0.2	21	0.286	9	0
chr2R	1220997	-	rl-CG40191	intergenic	rpt	novel	ok107	11	0	0	NA	7	0	18	0	2	0	0	NA	10	0.3	12	0	3	0	1	0
chr4	454081	+	CaMKI	downstream	rpt	novel	dh44	198	0.071	144	0.188	185	0.076	201	0.129	149	0.087	189	0.101	197	0.168	133	0.083	180	0.117	151	0.132
chr2R	1315225	+	CG40191-Yeti	intergenic	rpt	novel	elav	49	0.245	0	NA	45	0.244	1	0	14	0.714	10	0	17	0	26	0.615	38	0.263	5	0
chr2R	2770546	-	CG41378	syn	non_rpt	novel	trh,npfr	56	0	5	0	75	0.053	77	0.026	16	0	80	0.163	43	0.07	36	0.028	59	0.034	21	0.143
chrX	2112609	+	csw	UTR3	non_rpt	known	fru	75	0.027	41	0.049	38	0.053	51	0.176	57	0	100	0.05	48	0.125	50	0.04	32	0	46	0.065
chr2L	15095996	+	CG15270	UTR3	non_rpt	known	npfr,fru,elav	7	0.143	1	0	23	0.217	27	0.407	6	0.667	31	0.548	8	0.25	3	0	5	0.4	14	0.5
chr3L	1490997	-	CG12084	UTR3	rpt	novel	npfr,ok107,fru	10	0.1	0	NA	5	0.4	14	0.5	11	0.364	10	0.7	14	0.429	2	0	7	0.143	4	0.5
chr2R	18175190	+	CG10916	UTR3	non_rpt	novel	ok107	11	0	2	0	12	0	21	0	3	0	17	0	25	0.12	16	0	21	0	7	0
chr3L	22513855	-	CR45429-mir-957	intergenic	non_rpt	novel	fru	10	0.2	9	0	43	0.07	47	0.191	16	0.063	50	0.02	43	0.093	49	0.02	47	0.085	58	0.017
chr3R	3379098	-	spok-Parp	intergenic	rpt	novel	fru	5	0.2	3	0.333	19	0.053	19	0.158	1	1	4	0	10	0.1	3	0	11	0.091	7	0
chr2R	24911061	+	NaCP60E	nonsyn	non_rpt	known	trh,npf,ok107,fru,crz,tdc2	17	0.353	6	0.167	35	0.4	38	0.368	19	0.526	27	0.481	46	0.37	10	0.4	29	0.379	42	0.738
chr3L	23083185	+	nrm-RpL10	intergenic	non_rpt	novel	fru	6	0	3	0	34	0.029	78	0.128	11	0	11	0	18	0.222	4	0	6	0	13	0
chr3L	25677816	+	CG45782-CR45180	intergenic	rpt	novel	th,ok107	4	0.25	4	0.75	22	0.091	15	0	12	0.417	15	0.6	13	0.231	13	0.308	19	0.211	15	0.467
chr3L	19830969	-	trc	UTR3	non_rpt	novel	fru	8	0	0	NA	9	0	12	0.583	3	0	12	0	4	0	0	NA	12	0.083	4	0
chr3R	3454285	-	spok-Parp	intergenic	rpt	novel	fru	6	0	1	0	16	0.125	30	0.133	10	0	7	0.429	12	0.083	10	0	8	0.125	12	0.167
chr4	541536	-	Thd1	UTR3	rpt	known	trh,npf,npfr,th,crz,elav	161	0.602	57	0.544	81	0.481	131	0.595	86	0.279	129	0.713	110	0.609	47	0.617	89	0.258	70	0.643
chrX	11968946	-	cac	nonsyn	non_rpt	novel	th	325	0	86	0.012	285	0	290	0.493	145	0	286	0	262	0	197	0.005	252	0.317	238	0
chr2R	25257762	+	CG9380-NONE	intergenic	non_rpt	novel	fru	11	0.364	34	0	13	0.154	26	0.308	6	0	10	0.2	8	0.125	2	0	4	0	3	0
chr3R	613785	+	Myo81F	intronic	rpt	novel	ok107	1	0	4	0	23	0.087	12	0	9	0	19	0	15	0.333	18	0.222	14	0	32	0
chr2R	3042293	-	Scp1-dpr21	intergenic	rpt	novel	tdc2	4	0	0	NA	20	0.25	4	0	6	0.333	10	0	36	0.472	30	0.833	9	0.333	9	0
chrX	1373602	+	ssx	UTR3	non_rpt	known	crz	200	0.205	181	0.044	238	0.105	213	0.103	163	0.08	143	0.091	216	0.065	209	0.086	208	0.125	209	0.038
chr3R	26469650	+	CG5455	UTR3	non_rpt	novel	tdc2	58	0	99	0	67	0	63	0	69	0	61	0	100	0	34	0.176	86	0	48	0.042
chr2R	2970836	+	Scp1-dpr21	intergenic	non_rpt	novel	tdc2	14	0	0	NA	15	0.133	12	0	8	0.125	4	0	23	0.043	42	0.119	10	0.2	36	0.028
chr3R	672279	+	Myo81F	intronic	rpt	novel	npfr	0	NA	0	NA	14	0.143	16	0.125	1	0	10	0.4	9	0	14	0	1	0	6	0
chr3R	611016	+	Myo81F	intronic	rpt	novel	trh,npfr,th,ok107,fru,tdc2,elav	14	0.571	10	0.1	50	0.42	49	0.551	13	0.538	52	0.308	41	0.415	47	0.149	29	0.552	63	0.175
chr2R	1229224	-	rl-CG40191	intergenic	rpt	novel	trh,npf,npfr,th,ok107,crz	39	0.821	0	NA	30	0.667	22	0.682	17	0.941	14	0.429	33	0.727	6	0.667	18	0.444	11	0.455
chr2R	25257732	+	CG9380-NONE	intergenic	non_rpt	known	fru,crz	13	0.385	28	0.071	8	0.375	22	0.409	4	0	8	0	9	0.333	1	1	5	0.6	2	0
chr3L	22965893	+	CR45758-CG32457	intergenic	rpt	novel	npf	28	0.036	25	0	94	0.021	101	0.069	41	0.195	74	0.054	66	0.061	63	0.048	87	0.057	83	0.024
chr2L	14090654	+	nAChRalpha5	UTR3	non_rpt	known	dh44	348	0.011	296	0.105	333	0.018	351	0.009	290	0.031	346	0.02	349	0.026	318	0.038	313	0.016	313	0.013
chr2L	6458514	+	frj	nonsyn	non_rpt	novel	trh	33	0	32	0	31	0	35	0	22	0	22	0	34	0	18	0	21	0	22	0.136
chr3R	611322	+	Myo81F	intronic	rpt	novel	th,ok107	34	0.176	16	0.063	108	0.185	99	0.141	48	0.125	84	0.06	102	0.157	51	0.157	83	0.157	109	0.211
chr3R	10905130	-	CR45578-Tengl4	intergenic	non_rpt	novel	trh	4	0	6	0	6	0.167	10	0.5	7	0	1	1	3	0	4	0	12	0.333	28	0.214
chr2L	15096032	+	CG15270	UTR3	non_rpt	novel	npfr,fru	8	0	0	NA	20	0	26	0.154	8	0	35	0.314	9	0.111	10	0	8	0	11	0.091
chr3R	650129	+	Myo81F	intronic	rpt	novel	npf	31	0.129	8	0.375	73	0.055	99	0.051	42	0.19	82	0.085	66	0.121	89	0.034	50	0.16	79	0.025
chrX	16562035	-	CanA-14F	UTR3	non_rpt	known	npfr,fru	7	0	11	0	8	0.5	21	0.333	2	0	14	0.214	15	0.133	7	0	6	0.5	2	0
chr2R	17374884	+	mbl	UTR3	non_rpt	known	npf,th,ok107	51	0.216	70	0.3	132	0.015	124	0	63	0.381	198	0.03	104	0.385	117	0	96	0.458	121	0.033
chr2R	25257806	+	CG9380-NONE	intergenic	non_rpt	known	fru	2	0	25	0.92	10	0.2	22	0.636	3	0.667	3	0.333	7	0.286	1	0	3	0.333	8	0.5
chr3R	4279151	-	CR45597	downstream	rpt	novel	th	25	0.12	19	0.053	69	0.029	61	0.016	16	0	32	0.063	46	0.087	33	0.03	72	0.125	38	0.105
chr2R	9234514	-	hig	nonsyn	non_rpt	known	trh,npfr	14	0	6	0.333	18	0.056	8	0.25	15	0.333	21	0.19	15	0.333	2	0.5	18	0.333	19	0.526
chr3R	10904695	-	CR45578-Tengl4	intergenic	non_rpt	novel	elav	8	0.125	0	NA	12	0.333	15	0.133	15	0.133	7	0	5	0	13	0.231	7	0	9	0
chr2R	25258004	+	CG9380-NONE	intergenic	rpt	novel	crz	19	0.158	1	0	8	0	26	0	8	0	16	0	12	0	6	0	9	0	15	0.067
chr3R	27372439	+	CG42534	UTR3	rpt	novel	npfr	3	0	0	NA	12	0.083	27	0	7	0	47	0.255	7	0	9	0	9	0	10	0
chr2R	1229239	-	rl-CG40191	intergenic	rpt	novel	npfr,th,ok107,crz	72	0.292	0	NA	52	0.288	41	0.415	27	0.148	22	0.455	46	0.283	10	0	27	0.148	22	0.045
chr3R	693283	+	Myo81F	intronic	non_rpt	novel	crz	28	0.179	3	0	95	0.011	83	0.048	33	0	84	0	56	0.054	74	0.027	60	0	74	0
chr3R	21213828	+	SNF4Agamma	UTR3	non_rpt	known	fru	6	0	0	NA	22	0.227	29	0.172	0	NA	9	0.111	4	0	4	0	2	0	13	0.077
chr3R	32021553	+	CR45557	ncRNA_exonic	non_rpt	novel	tdc2	5	0.2	0	NA	9	0.111	12	0.25	8	0	5	0.4	7	0.143	14	0.357	13	0.231	22	0.136
chr3R	610765	+	Myo81F	intronic	rpt	novel	fru,elav	34	0.265	21	0	110	0.273	104	0.202	59	0.169	111	0.216	83	0.096	112	0.116	73	0.192	130	0.038
chr3R	4365384	+	CG1090	syn	non_rpt	known	trh,dh44,npf,npfr,ok107,crz,tdc2,elav	28	0.214	15	0.8	38	0.289	64	0.484	31	0.29	71	0.366	47	0.34	47	0.404	46	0.5	43	0.256
chr4	797025	-	MED26-Sox102F	intergenic	rpt	novel	crz	14	0.643	0	NA	1	0	0	NA	0	NA	0	NA	0	NA	0	NA	0	NA	1	0
chrX	14933338	+	Flo2	UTR3	non_rpt	novel	crz	102	0.118	3	0	13	0.077	29	0	3	0	13	0.077	18	0	10	0	30	0	11	0
chr3R	13692418	+	flfl	UTR3	non_rpt	known	th	124	0.048	47	0.043	88	0.057	138	0.101	107	0.075	100	0.07	122	0.074	124	0.04	92	0.13	77	0.052
chr3R	3454361	-	spok-Parp	intergenic	rpt	novel	th,fru	8	0.625	0	NA	10	0.7	29	0.621	5	0.6	15	0.667	9	0.667	7	0.571	12	0.417	10	0.3
chr3R	3283706	-	Pzl-spok	intergenic	rpt	novel	elav	8	0.25	4	0.5	26	0.192	48	0.292	3	0	5	0	16	0.25	5	0	4	0.5	6	0
chr2R	17377109	+	mbl	UTR3	non_rpt	known	trh,dh44,npf,ok107,tdc2,elav	84	0.512	151	0.689	199	0.487	224	0.54	106	0.377	231	0.502	170	0.606	185	0.249	144	0.486	152	0.342
chr2R	17376935	+	mbl	UTR3	non_rpt	novel	dh44	99	0	121	0.132	212	0	215	0	114	0.009	209	0	175	0	146	0	150	0	160	0
chr2R	1268820	-	CG40191-Yeti	intergenic	rpt	novel	trh	78	0	13	0	53	0	47	0	30	0	22	0	78	0	56	0	70	0.014	13	0.231
chrX	17926472	-	Sh	UTR3	non_rpt	known	fru	330	0.042	224	0.125	323	0.093	310	0.129	235	0.106	334	0.087	295	0.075	256	0.074	289	0.076	261	0.065
chr3R	25873605	-	Tsp96F	UTR3	non_rpt	novel	npfr	12	0.167	16	0	17	0.059	46	0	12	0	21	0.19	40	0	4	0	18	0	13	0
chr3L	27422158	+	Dbp80	syn	non_rpt	novel	npfr,th,fru	200	0.025	28	0.071	191	0.068	203	0.133	101	0.05	93	0.129	147	0.041	115	0.052	164	0.134	59	0.068
chr3R	611461	+	Myo81F	intronic	rpt	novel	npfr	24	0.333	9	0	73	0.466	71	0.451	48	0.625	67	0.582	74	0.338	33	0.303	40	0.275	55	0.4
chr3L	22983251	+	CR45758-CG32457	intergenic	rpt	novel	trh,npfr,ok107,fru,tdc2,elav	6	0.333	1	0	23	0.174	35	0.257	24	0.208	23	0.217	35	0.171	20	0.25	33	0.061	19	0.263
chr2R	1228174	-	rl-CG40191	intergenic	rpt	novel	th,elav	55	0.327	1	0	35	0.314	38	0.368	9	0.111	12	0.25	22	0.273	35	0.143	27	0.333	21	0.286
chr3R	692794	+	Myo81F	intronic	rpt	novel	tdc2	36	0.139	12	0	65	0.046	115	0.104	85	0.059	60	0.05	73	0.082	85	0.188	52	0.077	73	0.068
chr2R	1229225	-	rl-CG40191	intergenic	rpt	novel	npf,th,ok107,elav	42	0.238	0	NA	30	0.333	23	0.261	19	0.263	16	0.125	35	0.143	6	0	20	0.25	12	0
chr3R	24708329	+	slo	UTR3	non_rpt	known	trh,dh44,npf,npfr,th,ok107,fru,crz,tdc2,elav	295	0.186	109	0.248	267	0.18	263	0.247	129	0.24	263	0.19	265	0.151	151	0.119	241	0.22	175	0.223
chr3L	10363452	+	CR46006	ncRNA_exonic	non_rpt	novel	trh	11	0	8	0	15	0.067	10	0	11	0	33	0	12	0	19	0	21	0	20	0.2
chr3R	629078	+	Myo81F	intronic	rpt	novel	ok107,fru	7	0.286	9	0.333	44	0.114	61	0.148	12	0	21	0.048	44	0.136	56	0.143	33	0.091	24	0.042
chr2L	20203945	-	CG10651-CR40341	intergenic	rpt	novel	fru	0	NA	0	NA	2	0	10	0.8	0	NA	0	NA	2	0.5	0	NA	0	NA	0	NA
chr2R	1341945	-	CG40191-Yeti	intergenic	rpt	novel	elav	7	0	0	NA	24	0.125	24	0	2	0	7	0	12	0	3	0	10	0	4	0
chr3L	23053928	+	nrm-RpL10	intergenic	rpt	novel	fru	0	NA	0	NA	3	0	19	0.368	2	0	1	0	5	0.2	3	0	0	NA	1	0
chr2R	5112664	+	CG3107-gus	intergenic	rpt	novel	npfr	47	0	0	NA	41	0.049	29	0.034	18	0.056	57	0.158	29	0	28	0	14	0.071	42	0
chr3R	692807	+	Myo81F	intronic	rpt	novel	ok107,fru,tdc2,elav	35	0.143	10	0.2	77	0.182	128	0.211	93	0.108	71	0.085	82	0.159	99	0.354	56	0.125	82	0.171
chr2R	10108801	+	14-3-3zeta	UTR3	non_rpt	known	npf,npfr,th,crz,tdc2,elav	137	0.131	91	0.099	136	0.14	237	0.122	128	0.156	164	0.244	232	0.108	194	0.196	95	0.126	167	0.072
chr4	403108	+	mir-9385-CR43437	intergenic	rpt	novel	th	2	0.5	11	0	7	0	11	0.182	7	0.286	9	0.556	6	0.333	8	0	18	0.167	10	0.1
chr3R	3379066	-	spok-Parp	intergenic	rpt	novel	fru	3	0.333	3	0.333	17	0.176	25	0.44	3	0.333	5	0	11	0.273	5	0.4	9	0.333	5	0.4
chr3R	650207	+	Myo81F	intronic	rpt	novel	npfr	44	0.023	11	0.273	117	0.085	122	0.098	47	0.106	116	0.216	95	0.063	86	0.07	96	0.073	111	0.063
chr3R	648749	+	Myo81F	intronic	rpt	novel	fru	7	0.857	0	NA	11	0.091	13	0.385	4	0	4	0.25	6	0	4	0.25	0	NA	8	0
chr2R	4880447	+	CG14464-CG44102	intergenic	rpt	novel	tdc2	7	0	0	NA	6	0	2	0	4	0	22	0.318	16	0.125	22	0.227	13	0.077	5	0
chr2L	16174194	+	Ca-alpha1D	nonsyn	non_rpt	known	trh,th,ok107,fru,crz,tdc2	68	0.691	32	0.938	87	0.954	113	0.85	46	0.935	96	0.969	55	0.927	51	0.882	85	0.965	64	0.953
chrX	2112342	+	csw	UTR3	non_rpt	known	trh,dh44,npfr,th,ok107,fru,crz,tdc2,elav	53	0.264	35	0.171	35	0.314	48	0.292	30	0.3	81	0.198	48	0.313	50	0.16	36	0.167	37	0.216
chr3R	3378946	-	spok-Parp	intergenic	rpt	novel	elav	4	0	6	0.833	18	0.444	19	0.579	2	1	8	0.25	3	0.667	6	0.167	13	0.538	2	0.5
chr2L	14089233	+	nAChRalpha5	syn	non_rpt	known	dh44,npf	271	0.107	136	0.125	247	0.097	285	0.074	112	0.232	194	0.124	276	0.062	156	0.071	210	0.114	213	0.103
chr3L	27082869	-	CG40228	UTR3	rpt	novel	npf	46	0.022	18	0	34	0.029	28	0.036	19	0.368	29	0.069	35	0.057	23	0	36	0.083	16	0
chr3R	15413305	+	Atx2	nonsyn	non_rpt	known	trh	3	0.333	7	0.143	7	0.429	7	0.714	3	0.333	12	0.167	10	0.2	15	0.133	6	0.167	15	0.133
chr3R	650047	+	Myo81F	intronic	rpt	novel	npf,npfr,th,ok107,fru,elav	22	0.545	5	1	52	0.385	73	0.342	29	0.586	43	0.512	53	0.34	48	0.292	37	0.541	58	0.103
chr3R	3456131	-	spok-Parp	intergenic	rpt	novel	fru	7	0.429	3	0	13	0.308	17	0.471	4	0.25	7	0.286	3	0.333	7	0.286	6	0.333	4	0
chr3R	613513	+	Myo81F	intronic	rpt	novel	npfr,ok107	29	0	10	0	71	0.127	44	0.136	45	0.133	97	0.196	52	0.135	65	0	59	0.119	91	0.088
chr2R	3042292	-	Scp1-dpr21	intergenic	rpt	novel	tdc2	4	0	0	NA	21	0.381	5	0	6	0.333	10	0	38	0.447	29	0.828	9	0.333	9	0
chr2R	1315212	+	CG40191-Yeti	intergenic	rpt	novel	tdc2	50	0	0	NA	48	0.021	4	0	14	0	7	0	17	0	26	0.269	40	0	5	0
chrX	1373589	+	ssx	UTR3	non_rpt	known	trh,npf,th,fru,crz	192	0.115	161	0.149	231	0.165	198	0.152	152	0.237	135	0.178	210	0.081	192	0.099	200	0.18	199	0.121
chr3R	567966	+	Myo81F	intronic	rpt	novel	npfr	19	0	10	0.3	32	0.031	41	0.098	16	0.375	29	0.172	27	0.037	52	0.038	22	0.045	39	0
chr4	1168889	+	Kif3C	UTR3	rpt	novel	th	38	0.105	13	0	61	0.066	61	0.082	22	0.045	51	0.078	49	0.163	46	0.022	68	0.147	75	0.093
chr3L	25674684	+	CG45782-CR45180	intergenic	rpt	novel	th	39	0.051	15	0.067	38	0.105	33	0.061	45	0	26	0.077	35	0.057	27	0.074	71	0.141	37	0.054
chr2R	6817728	+	koi	UTR3	non_rpt	known	npfr	2	0	2	0	4	0.25	2	0	0	NA	14	0.786	4	0.5	1	0	2	0	0	NA
chr3R	3454256	-	spok-Parp	intergenic	rpt	novel	fru	4	0.25	2	0	14	0.071	32	0.125	13	0	16	0.313	14	0.143	15	0.067	16	0.125	14	0.143
chr3L	27422185	+	Dbp80	downstream	non_rpt	novel	dh44,npfr,th,ok107,crz,tdc2,elav	197	0.249	32	0.406	157	0.318	178	0.517	81	0.481	85	0.282	140	0.264	103	0.214	151	0.132	53	0.075
chr2R	3042375	-	Scp1-dpr21	intergenic	rpt	novel	th,tdc2,elav	7	0.571	0	NA	47	0.702	0	NA	9	0.333	13	0	60	0.617	24	0.667	12	0.417	7	0
chr3L	25114824	+	Set1	nonsyn	non_rpt	novel	npfr	18	0.056	5	0	20	0	26	0.077	7	0	19	0.211	20	0.05	8	0	9	0	9	0.111
chr3R	27673171	+	unc80	nonsyn	non_rpt	known	elav	77	0	15	0.067	55	0.109	99	0.051	68	0.059	61	0.033	63	0.048	71	0.014	33	0	74	0.014
chr2R	3579442	+	CG41242-RYa	intergenic	rpt	novel	trh	2	0	1	0	14	0.071	0	NA	0	NA	0	NA	5	0	0	NA	5	0	21	0.238
chr3L	22973681	+	CR45758-CG32457	intergenic	rpt	novel	fru,elav	2	0	4	1	18	0.167	10	0.4	3	0	19	0.158	8	0.375	14	0.357	8	0.125	7	0.429
chr2R	4051392	+	Haspin-CG17683	intergenic	non_rpt	novel	npfr	37	0.027	21	0.333	37	0.081	42	0.071	17	0.118	26	0.115	36	0.111	6	0.333	21	0.095	5	0
chr4	541587	-	Thd1	UTR3	rpt	novel	dh44	129	0.008	32	0.125	65	0.046	81	0.025	51	0.118	106	0	70	0.014	21	0	62	0.016	55	0.018
chr3L	22971385	+	CR45758-CG32457	intergenic	rpt	novel	fru	3	0	3	0	17	0	25	0.12	13	0	14	0	10	0.1	9	0.111	62	0.032	14	0
chr3R	21020304	+	Rlip	UTR3	non_rpt	known	th	11	0	3	0	5	0.2	17	0.118	5	0	7	0.143	12	0.167	10	0.1	13	0.154	10	0.3
chr3R	21213829	+	SNF4Agamma	UTR3	non_rpt	known	fru	7	0.286	0	NA	21	0.476	28	0.464	0	NA	9	0.444	4	0.25	4	0.25	2	0	13	0.077
chrX	652003	-	Hmt4-20	syn	non_rpt	known	fru	34	0.029	14	0.214	38	0.132	31	0.161	25	0.16	27	0.037	48	0.104	24	0.125	28	0.071	28	0
chr2R	9312087	-	CR45918	ncRNA_exonic	non_rpt	known	trh,th,ok107,fru,elav	5	0	2	0	30	0.133	31	0.161	4	0.5	17	0.118	44	0.205	12	0.167	22	0.273	25	0.2
chr2R	1277911	+	CG40191-Yeti	intergenic	rpt	novel	elav	21	0	2	0	38	0.132	11	0	7	0.143	1	0	22	0	31	0.065	46	0.022	5	0
chr3L	27422279	+	Dbp80	downstream	non_rpt	novel	npf,npfr,th,ok107,fru,crz,tdc2,elav	115	0.174	27	0.185	78	0.282	98	0.347	49	0.204	33	0.242	79	0.152	51	0.118	84	0.202	23	0.087
chr3R	610764	+	Myo81F	intronic	rpt	novel	npfr,th,ok107,fru,tdc2	35	0.314	22	0.045	110	0.245	104	0.308	58	0.172	110	0.264	82	0.415	110	0.255	73	0.192	129	0.163
chr4	686912	+	CG11360	UTR3	rpt	known	trh,dh44,npfr,th,ok107,fru,crz,elav	56	0.214	12	0.25	41	0.122	39	0.256	13	0	35	0.229	39	0.128	11	0	24	0.125	21	0.143
chr3R	10905081	-	CR45578-Tengl4	intergenic	non_rpt	novel	trh	4	0.25	4	0	9	0	15	0	19	0	2	0.5	6	0	3	0.333	19	0	22	0.136
chr3R	11398478	+	pros	UTR3	non_rpt	known	tdc2	24	0	32	0.063	62	0.081	117	0.154	34	0.029	145	0.069	51	0.118	56	0.179	50	0.1	31	0.097
chr2R	24910823	+	NaCP60E	nonsyn	non_rpt	known	trh,npf,ok107,fru,crz,elav	13	0.308	6	0	23	0.391	27	0.481	26	0.154	20	0.45	28	0.25	17	0.471	14	0.143	16	0.438
chr3R	692027	+	Myo81F	intronic	non_rpt	novel	fru	22	0.091	4	0	38	0.026	52	0.192	7	0.143	15	0	32	0.094	20	0	16	0	22	0.045
chr2R	1512830	-	Maf1	UTR3	rpt	novel	npfr,ok107,fru,elav	19	0.368	11	0.545	36	0.417	29	0.448	20	0.3	52	0.288	31	0.355	16	0.188	34	0.324	30	0.267
chr3R	610647	+	Myo81F	intronic	rpt	novel	npfr,fru	46	0.087	10	0.1	93	0.194	112	0.241	60	0.15	116	0.284	74	0.297	111	0.243	76	0.197	118	0.178
chrX	18172267	+	Frq1	UTR3	non_rpt	known	npf,npfr,th,fru,crz,tdc2,elav	303	0.172	198	0.091	152	0.132	212	0.156	91	0.363	224	0.17	191	0.079	98	0.173	161	0.161	151	0.073
chr2R	25257267	+	CG9380-NONE	intergenic	non_rpt	known	dh44,fru,crz	14	0.857	16	0.75	13	0.462	18	0.5	9	0.667	11	0.727	12	0.417	9	0.222	4	0.25	3	0
chr2R	25257836	+	CG9380-NONE	intergenic	non_rpt	known	dh44,fru	2	0.5	10	0.3	8	0.875	16	0.875	3	1	8	0.5	9	0.556	2	0	4	0.25	6	0.833
chr2R	10108802	+	14-3-3zeta	UTR3	non_rpt	known	npf,npfr,th,crz,tdc2,elav	138	0.13	94	0.149	137	0.161	234	0.124	127	0.11	163	0.202	234	0.094	196	0.148	93	0.129	166	0.078
chr3R	613632	+	Myo81F	intronic	rpt	novel	npfr	11	0	4	0	26	0.077	23	0	17	0	42	0.167	19	0.105	29	0.034	29	0.034	44	0.023
chr3L	1490994	-	CG12084	UTR3	rpt	novel	ok107	10	0.1	0	NA	5	0.6	13	0.154	11	0.364	9	0	13	0.231	2	0	6	0.167	4	0.25
chr2R	1315227	+	CG40191-Yeti	intergenic	rpt	novel	tdc2	49	0.041	0	NA	44	0.068	0	NA	15	0	10	0	17	0	26	0.269	37	0.054	5	0
chr3R	567963	+	Myo81F	intronic	rpt	novel	npfr,th,ok107,fru,crz,tdc2,elav	15	0.333	11	0.545	33	0.394	40	0.4	14	0.357	29	0.241	26	0.346	51	0.333	22	0.364	33	0.394
chr3R	629301	+	Myo81F	intronic	rpt	novel	ok107,tdc2,elav	25	0	10	0	62	0.145	101	0.139	18	0.056	39	0.077	60	0.233	69	0.13	71	0.014	47	0.234
chr3R	10904714	-	CR45578-Tengl4	intergenic	rpt	novel	fru	9	0.333	2	0	12	0.25	17	0.235	17	0	5	0	5	0.4	13	0.154	14	0.143	15	0
chrX	12570170	-	CG11138	UTR3	non_rpt	known	dh44,npfr,th,ok107,crz,tdc2,elav	22	0.455	17	0.706	21	0.81	24	0.667	5	0.6	18	0.889	22	0.636	10	0.6	21	0.667	9	0.556
chr3R	10195423	+	Syn	nonsyn	non_rpt	known	trh,dh44,npf,fru,crz,tdc2,elav	312	0.212	182	0.418	318	0.204	334	0.234	266	0.331	304	0.145	335	0.209	238	0.176	309	0.184	287	0.192
chr3L	14798979	+	CG9425	nonsyn	non_rpt	known	fru	32	0	25	0	24	0.083	26	0.154	11	0	22	0	27	0	14	0	20	0.05	32	0.031
chr3L	13020448	-	AdenoK	nonsyn	non_rpt	known	trh	37	0.541	64	0.047	24	0.5	40	0.675	68	0.059	43	0.535	32	0.75	22	0.273	22	0.591	52	0.288
chr3L	22273162	+	Csp	UTR3	non_rpt	novel	trh,dh44,npf,npfr,ok107	173	0.497	125	0.168	138	0.493	177	0.531	114	0.228	226	0.159	170	0.271	126	0.135	105	0.057	167	0.162
chr4	541776	-	Thd1	UTR3	rpt	known	ok107	30	0.067	17	0	26	0.115	25	0.04	24	0.167	62	0.081	41	0.293	26	0.038	29	0.069	47	0.085
chrX	16563692	-	CanA-14F	UTR3	non_rpt	novel	elav	48	0.063	24	0	33	0.212	58	0.086	16	0	49	0.102	40	0.075	25	0.04	11	0	42	0.214
chr4	182146	+	Arl4-CG2316	intergenic	rpt	novel	npfr,fru	12	0.167	0	NA	12	0.333	17	0.176	1	1	14	0.286	15	0.533	14	0.143	17	0.176	14	0.143
chr2R	13496541	-	drk	UTR3	non_rpt	known	npfr,ok107,fru,elav	31	0.161	9	0.222	27	0.296	52	0.212	27	0.074	53	0.226	58	0.155	22	0	31	0.161	30	0.133
chr3L	893662	+	Usp10	UTR3	non_rpt	known	ok107,fru,elav	37	0.27	30	0	38	0.289	41	0.561	28	0.143	22	0.182	28	0.321	17	0.294	28	0.036	23	0.174
chr3L	25674683	+	CG45782-CR45180	intergenic	rpt	novel	trh,th,fru,elav	40	0.075	16	0	40	0.125	32	0.156	44	0.114	28	0	37	0.081	27	0	73	0.151	38	0.316
chr3R	3456258	-	spok-Parp	intergenic	rpt	novel	elav	8	0	17	0	24	0.167	28	0.036	4	0	20	0.2	15	0.133	16	0	22	0.136	11	0
chrX	16563518	-	CanA-14F	UTR3	non_rpt	known	elav	127	0.071	140	0.029	73	0.151	160	0.069	60	0.017	121	0.066	144	0.063	90	0.022	57	0.035	68	0
chrX	20765247	-	shakB	UTR3	rpt	known	npfr,ok107	38	0.105	68	0.206	129	0.093	112	0.063	22	0.045	78	0.231	83	0.108	48	0.063	98	0.071	59	0.051
chrX	1373588	+	ssx	UTR3	non_rpt	known	crz	190	0.111	161	0.05	231	0.069	196	0.061	155	0.026	136	0.088	208	0.024	192	0.078	197	0.107	195	0.036
chr2L	14091478	+	nAChRalpha5	UTR3	non_rpt	known	trh,dh44,npf,npfr,th,ok107,fru,crz,tdc2,elav	267	0.292	159	0.893	227	0.626	285	0.723	92	0.674	226	0.615	258	0.671	196	0.602	219	0.626	203	0.65
chrX	11704188	+	PhKgamma	UTR3	non_rpt	known	trh,th,fru,elav	28	0.429	32	0.094	33	0.303	50	0.28	26	0.192	36	0.472	33	0.182	18	0.222	21	0.286	31	0.29
chr2R	15264036	-	Trpm	nonsyn	non_rpt	known	dh44	12	0	25	0.28	7	0.286	18	0.056	7	0	14	0.214	18	0	8	0.125	8	0	18	0.111
chr2R	1268906	-	CG40191-Yeti	intergenic	rpt	novel	ok107,fru,elav	69	0.043	6	0	44	0.136	49	0.143	17	0.059	6	0	59	0.102	31	0	37	0.108	15	0.2
chr4	980597	+	fuss-toy	intergenic	rpt	novel	fru	9	0.778	4	1	13	0.154	16	0.313	9	0.444	20	0.1	15	0.333	2	0.5	12	0.417	11	0.364
chr2R	25257294	+	CG9380-NONE	intergenic	non_rpt	novel	dh44	12	0.083	10	0.8	15	0.067	15	0.2	12	0.167	12	0.083	9	0.111	9	0.111	3	0	6	0
chr3R	3379078	-	spok-Parp	intergenic	rpt	novel	fru	3	0.667	3	1	16	0.563	21	0.667	1	1	6	1	12	0.75	4	1	9	0.667	5	0.4
chr2L	14090979	+	nAChRalpha5	UTR3	non_rpt	known	npfr	155	0.013	64	0.016	122	0.057	202	0.025	58	0	155	0.148	149	0.04	107	0.037	111	0.099	126	0.095
chr3R	611162	+	Myo81F	intronic	rpt	novel	npf,th,crz	22	0.318	5	0.6	83	0.59	63	0.46	18	0.5	51	0.569	47	0.362	50	0.14	38	0.316	62	0.21
chr3L	27422014	+	Dbp80	nonsyn	non_rpt	novel	trh,npfr,ok107,fru,elav	172	0.041	26	0	161	0.124	181	0.171	68	0.044	95	0.2	144	0.146	93	0.065	140	0.079	42	0.238
chr3R	613772	+	Myo81F	intronic	rpt	novel	npfr,th,ok107,fru,elav	2	1	4	0	24	0.417	14	0.357	11	0	23	0.522	18	0.722	22	0.091	17	0.294	36	0.472
chr3L	6949688	-	CG10077	UTR3	non_rpt	known	trh,dh44,npf,npfr,th,ok107,fru,tdc2,elav	183	0.153	123	0.106	199	0.196	240	0.188	136	0.184	173	0.202	217	0.166	86	0.198	183	0.191	168	0.179
chr2R	2770532	-	CG41378	nonsyn	non_rpt	novel	npfr	62	0.032	5	0	72	0.111	86	0.07	18	0	73	0.356	48	0.042	33	0.03	62	0	16	0.063
chr3L	9155185	-	Rdl	nonsyn	non_rpt	known	trh,dh44,npf,npfr,th,ok107,fru,crz,tdc2,elav	349	0.103	172	0.145	327	0.177	348	0.201	235	0.174	331	0.248	333	0.174	303	0.234	321	0.184	300	0.167
chr3R	649985	+	Myo81F	intronic	rpt	novel	th,tdc2	15	0.067	6	0	50	0.06	53	0.057	49	0.02	49	0.02	44	0.091	35	0.143	30	0.167	34	0.059
chr3R	27673172	+	unc80	nonsyn	non_rpt	known	elav	76	0.132	15	0.467	57	0.281	100	0.31	67	0.239	61	0.279	63	0.143	70	0.086	32	0.313	76	0.132
chr2R	1195908	-	rl-CG40191	intergenic	rpt	novel	fru	28	0.286	1	0	24	0	31	0.161	1	0	6	0	14	0.357	4	0	13	0.077	3	0
chr3R	11392947	+	pros	UTR3	non_rpt	known	npfr	135	0.067	193	0.047	185	0.043	299	0.084	166	0.018	298	0.107	290	0.048	180	0.161	221	0.05	171	0.082
chr3R	650136	+	Myo81F	intronic	rpt	novel	npf,npfr,fru,tdc2	27	0.259	8	0.25	75	0.213	99	0.162	42	0.238	88	0.341	75	0.147	87	0.161	48	0.229	76	0.053
chr3R	692774	+	Myo81F	intronic	rpt	novel	elav	25	0.24	8	0	53	0.113	104	0.24	68	0.088	59	0.102	66	0.121	64	0.156	52	0.096	55	0.2
chr2R	5154796	+	Atf6	downstream	non_rpt	novel	fru	13	0	3	0	26	0	33	0.182	17	0	15	0.067	14	0	14	0.071	27	0	10	0.1
chr2R	3042187	-	Scp1-dpr21	intergenic	rpt	novel	th	22	0	0	NA	62	0.435	16	0	12	0.333	12	0	58	0.414	39	0.692	22	0.318	23	0
chr2R	4051876	+	Haspin-CG17683	intergenic	rpt	novel	elav	31	0.032	0	NA	33	0.182	38	0.053	12	0.083	25	0	33	0	29	0.034	30	0.033	22	0.045
chr3R	610767	+	Myo81F	intronic	rpt	novel	ok107	38	0.158	22	0	116	0.112	108	0.065	58	0.276	117	0.103	85	0.176	112	0.018	76	0.026	133	0.023
chr3R	3456338	-	spok-Parp	intergenic	rpt	novel	npfr,th,ok107,elav	9	0	9	0	21	0.238	33	0.394	12	0.167	17	0.176	12	0.333	15	0	19	0.158	22	0.136
chr3R	692865	+	Myo81F	intronic	rpt	novel	tdc2,elav	72	0.194	17	0.059	125	0.184	168	0.137	97	0.01	86	0.093	131	0.229	124	0.226	104	0.125	97	0.072
chr2R	2770609	-	CG41378	syn	non_rpt	novel	trh	44	0.068	7	0	45	0	59	0.017	14	0	71	0.056	38	0	32	0	51	0.039	30	0.2
chr3R	691989	+	Myo81F	intronic	non_rpt	novel	trh	6	0.5	2	0	16	0.063	20	0.35	3	0.333	10	0	15	0.133	7	0.143	9	0.222	11	0.273
chr2R	25257714	+	CG9380-NONE	intergenic	non_rpt	known	dh44,fru,crz	12	0.417	16	0.813	10	0.5	17	0.765	5	0	5	0.4	8	0.75	1	0	5	0.6	1	0
chr2L	22997688	+	cta-Cht10	intergenic	rpt	novel	npfr,elav	10	0.2	0	NA	13	0.385	12	0.583	5	0.2	17	0.294	7	0.571	8	0.25	15	0.467	3	0.333
chrX	2112355	+	csw	UTR3	non_rpt	known	trh,dh44,npfr,ok107,fru,elav	50	0.06	26	0.115	31	0.194	35	0.229	22	0.091	80	0.15	48	0.167	46	0.109	29	0.034	41	0.146
chr2R	25257264	+	CG9380-NONE	intergenic	non_rpt	novel	crz	14	0.214	16	0	13	0.154	17	0.118	8	0	12	0	12	0	9	0	5	0	4	0
chr3R	4365405	+	CG1090	syn	non_rpt	known	trh,tdc2	35	0	15	0.067	47	0.043	81	0.062	34	0.088	82	0	47	0.064	45	0.111	37	0.054	58	0.155
chr2R	3042162	-	Scp1-dpr21	intergenic	rpt	novel	ok107	28	0	0	NA	81	0.074	12	0	15	0	9	0	93	0.118	57	0.053	28	0	20	0.05
chr3R	4279128	-	CR45597	downstream	rpt	known	trh,npf,th,ok107,fru,crz,tdc2,elav	32	0.313	24	0.667	67	0.299	60	0.417	21	0.381	27	0.185	41	0.341	24	0.625	79	0.43	33	0.212
chr3R	21277406	-	SIFaR	UTR3	non_rpt	known	elav	79	0.051	4	0	41	0.146	59	0.034	5	0	11	0	62	0.016	46	0	6	0.167	22	0
chr2R	4051246	+	Haspin-CG17683	intergenic	non_rpt	novel	ok107,fru,crz,elav	45	0.222	8	0.125	48	0.313	53	0.34	14	0.429	16	0.25	61	0.377	9	0.778	22	0.091	4	0.5
chr2R	1266601	+	CG40191	UTR3	rpt	novel	crz,tdc2	19	0.211	1	0	17	0.353	12	0	6	0.333	28	0.036	13	0.077	24	0.333	27	0.407	6	0.333
chr2R	1331033	-	CG40191-Yeti	intergenic	rpt	novel	ok107	4	0	0	NA	10	0	8	0	5	0	5	0	17	0.176	8	0	6	0	3	0
chr3R	692765	+	Myo81F	intronic	rpt	novel	ok107	23	0.043	6	0	55	0.182	94	0.096	61	0.098	54	0.074	58	0.121	58	0.052	54	0.074	56	0.018
chr3R	613758	+	Myo81F	intronic	rpt	novel	trh,th,ok107,fru,tdc2	2	1	4	0	17	0.529	14	0.357	9	0.222	23	0.478	14	0.571	22	0.227	17	0.235	37	0.135
chr2L	22997611	+	cta-Cht10	intergenic	rpt	novel	npfr,fru,crz	13	0.308	6	0.167	13	0.154	14	0.214	6	0	22	0.136	5	0	3	0	8	0	3	0.333
chr4	403590	+	mir-9385-CR43437	intergenic	rpt	novel	npf	11	0.182	2	0.5	25	0.04	24	0	28	0.25	17	0	25	0.04	17	0	29	0.069	31	0
chr2R	4051294	+	Haspin-CG17683	intergenic	non_rpt	novel	ok107	57	0.07	10	0	53	0.057	57	0.018	17	0.176	28	0.071	56	0.161	13	0.077	31	0.065	6	0
chr3R	692805	+	Myo81F	intronic	rpt	novel	ok107	36	0.028	10	0.1	75	0.107	125	0.104	94	0.064	71	0.085	83	0.157	93	0.086	53	0.075	83	0.072
chr2R	5738376	-	ap-l	intergenic	rpt	novel	fru	2	0	18	0	8	0.125	12	0.333	3	0	1	0	1	0	3	0	4	0	1	0
chr3R	613633	+	Myo81F	intronic	rpt	novel	tdc2	11	0	4	0	27	0.074	24	0.167	17	0.059	42	0.071	19	0	28	0.286	29	0	43	0.047
chr3L	25674878	+	CG45782-CR45180	intergenic	rpt	novel	trh,npfr,th,ok107,elav	7	0.571	1	0	14	0.357	11	0.273	10	0.4	20	0.4	12	0.333	11	0.545	18	0.222	16	0.25
chr3L	27428117	+	Dbp80-eIF-4B	intergenic	non_rpt	novel	ok107,fru,elav	7	0.429	0	NA	17	0.353	20	0.3	6	0.667	9	0.222	22	0.273	11	0.091	8	0	5	0
chr2R	2770520	-	CG41378	nonsyn	non_rpt	novel	npfr	62	0.097	6	0	72	0	97	0.01	21	0.095	88	0.193	56	0.018	34	0	62	0.032	24	0
chr3R	628919	+	Myo81F	intronic	rpt	novel	ok107,crz,tdc2	37	0.216	23	0.696	84	0.143	87	0.149	37	0.135	61	0.082	77	0.156	83	0.145	69	0.174	49	0.102
chr3R	611460	+	Myo81F	intronic	rpt	novel	npfr,th,ok107,tdc2	26	0.462	10	0	74	0.635	72	0.542	48	0.417	67	0.716	77	0.584	34	0.529	42	0.452	57	0.561
chrX	21158102	-	CG45154-CR45506	intergenic	rpt	novel	th	5	0.8	0	NA	1	0	0	NA	0	NA	1	0	8	0.25	0	NA	16	0.25	1	0
chr3L	4369422	-	DopEcR	syn	non_rpt	known	trh,npf,tdc2	204	0.196	216	0.236	284	0.271	322	0.276	224	0.277	306	0.203	293	0.201	150	0.2	217	0.24	222	0.302
chr2R	18175202	+	CG10916	UTR3	non_rpt	novel	ok107	14	0	3	0	14	0	17	0	3	0	13	0	23	0.174	14	0	17	0	7	0
chr2L	14090945	+	nAChRalpha5	UTR3	non_rpt	known	trh,dh44,npf,npfr,th,fru,tdc2	157	0.42	65	0.662	128	0.492	215	0.558	67	0.373	159	0.591	169	0.521	110	0.4	123	0.537	116	0.397
chrX	14789516	-	rut	UTR3	rpt	novel	fru	36	0	56	0.214	46	0	149	0.168	39	0	49	0.061	155	0.065	39	0	39	0	64	0
chrX	14932924	+	Flo2	UTR3	non_rpt	novel	crz	92	0.141	30	0	13	0	10	0	7	0	17	0	13	0.077	8	0	21	0.048	16	0.063
chr3R	613788	+	Myo81F	intronic	rpt	novel	trh,ok107,fru,elav	1	1	4	0.75	22	0.182	12	0.333	9	0.222	18	0.444	17	0.353	17	0.059	12	0.167	30	0.233
chr3L	27422031	+	Dbp80	nonsyn	non_rpt	novel	trh,dh44,npf,npfr,fru,tdc2,elav	201	0.055	26	0.385	163	0.209	193	0.197	79	0.165	96	0.104	147	0.109	113	0.301	149	0.081	49	0.122
chrX	6001612	+	CR44498	ncRNA_exonic	non_rpt	novel	th	1	0	0	NA	22	0.091	0	NA	10	0.1	38	0.105	21	0.143	21	0	17	0.176	15	0.133
chrX	3861499	-	roX1	ncRNA_exonic	non_rpt	known	trh,dh44,npf,npfr,th,ok107,fru,crz,tdc2,elav	214	0.164	152	0.197	171	0.181	278	0.133	199	0.221	274	0.113	218	0.179	253	0.146	254	0.181	285	0.168
chrX	17926624	-	Sh	UTR3	non_rpt	known	fru	321	0.327	200	0.475	310	0.497	326	0.687	213	0.526	327	0.581	279	0.559	221	0.507	262	0.58	215	0.628
chr2L	14091479	+	nAChRalpha5	UTR3	non_rpt	known	dh44	270	0.011	167	0.132	238	0.034	301	0.033	93	0.108	236	0.017	270	0.033	205	0.01	230	0.039	218	0.018
chr3R	613190	+	Myo81F	intronic	non_rpt	novel	trh,npf,th,ok107,fru,tdc2	11	0.545	9	0.667	60	0.75	33	0.818	15	0.467	61	0.574	36	0.556	33	0.697	41	0.366	47	0.362
chr3R	3454258	-	spok-Parp	intergenic	rpt	novel	npfr,th,ok107,fru	4	0.25	2	0	14	0.286	27	0.37	14	0.143	15	0.133	14	0.286	15	0.333	14	0.286	13	0.231
chr3R	611321	+	Myo81F	intronic	rpt	novel	trh,npf,npfr,th,ok107,tdc2	33	0.424	16	0.5	105	0.6	101	0.584	47	0.745	81	0.358	102	0.52	51	0.373	81	0.457	109	0.394
chr3R	3454355	-	spok-Parp	intergenic	rpt	novel	fru	8	0	1	1	10	0.4	29	0.207	7	0	15	0.4	8	0.375	7	0.143	14	0.286	9	0.222
chr3R	611163	+	Myo81F	intronic	rpt	novel	th,crz,elav	22	0.182	5	0.4	83	0.217	63	0.175	18	0.167	50	0.24	50	0.06	51	0	41	0.171	66	0.091
chrX	21158141	-	CG45154-CR45506	intergenic	rpt	novel	th	3	0	0	NA	1	0	0	NA	2	0	0	NA	4	0	0	NA	11	0.636	2	0
chr3R	3379127	-	spok-Parp	intergenic	rpt	novel	fru	3	0	1	1	12	0.667	16	0.813	0	NA	1	0	7	0.286	0	NA	5	0.6	7	0.143
chr2L	5206020	+	Msp300	UTR3	non_rpt	known	trh,dh44,npf,npfr,th,ok107,fru,crz,tdc2,elav	141	0.213	239	0.201	115	0.357	119	0.429	257	0.121	246	0.35	141	0.291	138	0.188	80	0.287	177	0.294
chr2R	2970910	+	Scp1-dpr21	intergenic	non_rpt	novel	trh,tdc2	13	0	0	NA	20	0.45	10	0.3	5	0	11	0.091	17	0.176	30	0.433	8	0.125	33	0.303
chr2R	3042364	-	Scp1-dpr21	intergenic	rpt	novel	ok107	11	0	0	NA	56	0.25	0	NA	15	0.2	13	0	77	0.156	40	0.175	16	0	11	0
chr2R	3051558	-	Scp1-dpr21	intergenic	rpt	novel	ok107	2	0	0	NA	12	0	3	0	6	0.333	6	0	15	0.4	32	0.063	8	0.25	6	0
chr3R	611341	+	Myo81F	intronic	rpt	novel	npf,fru,tdc2,elav	34	0.588	18	0.5	103	0.718	105	0.8	53	0.792	84	0.595	96	0.594	54	0.426	83	0.53	100	0.53
chr2R	24914856	+	NaCP60E	nonsyn	non_rpt	novel	npf	46	0	29	0	148	0.014	107	0	73	0.164	137	0	97	0.01	100	0	127	0.008	112	0
chr4	541585	-	Thd1	UTR3	rpt	known	trh,dh44,npfr,th,ok107,fru,elav	125	0.144	31	0.323	63	0.286	82	0.244	52	0.154	101	0.218	73	0.164	22	0.091	62	0.161	55	0.164
chr2R	3042784	-	Scp1-dpr21	intergenic	rpt	novel	ok107	5	0	0	NA	44	0.205	3	0.333	12	0.083	4	0	26	0.231	6	0.167	20	0.15	23	0
chr3L	22965830	+	CR45758-CG32457	intergenic	rpt	novel	trh,npfr,th,ok107,fru,crz,tdc2,elav	32	0.531	45	0.956	97	0.278	106	0.311	49	0.347	85	0.212	71	0.296	98	0.398	87	0.402	88	0.25
chr2R	3051411	-	Scp1-dpr21	intergenic	rpt	novel	ok107	3	0	0	NA	10	0.6	7	0	3	0	5	0	11	0.455	11	0.273	8	0.25	6	0
chr2R	5154797	+	Atf6	downstream	non_rpt	novel	fru	12	0	3	0	27	0.037	35	0.371	15	0.2	15	0.267	16	0	14	0.214	27	0.037	10	0
chr3L	6949690	-	CG10077	UTR3	non_rpt	known	trh,dh44,npf,npfr,th,ok107,fru,tdc2,elav	188	0.048	119	0.126	204	0.191	238	0.227	136	0.11	178	0.208	220	0.195	85	0.188	184	0.168	164	0.146
chr3R	800651	+	Myo81F	intronic	rpt	novel	tdc2	3	0.667	0	NA	17	0.118	29	0.345	10	0.6	14	0.143	17	0.176	16	0.188	8	0	24	0.333
chr2R	3579489	+	CG41242-RYa	intergenic	rpt	novel	trh	2	0	1	0	15	0.067	0	NA	2	0.5	0	NA	8	0	1	0	4	0	36	0.25
chr3R	613518	+	Myo81F	intronic	rpt	novel	trh,npf,npfr,th,ok107,tdc2,elav	30	0.433	9	0.222	68	0.441	43	0.488	42	0.333	88	0.307	51	0.333	64	0.172	58	0.328	86	0.337
chr4	402877	+	mir-9385-CR43437	intergenic	non_rpt	novel	npf	1	0	3	0	7	0	4	0	12	0.25	5	0	4	0	4	0	5	0	2	0
chr3R	3454362	-	spok-Parp	intergenic	rpt	novel	th,fru	8	0.625	0	NA	10	0.7	28	0.643	6	0.667	16	0.063	9	0.556	7	0.571	12	0.417	10	0.3
chr4	420063	+	mir-9385-CR43437	intergenic	rpt	novel	trh,npfr	3	0.333	1	0	12	0.25	14	0.214	3	0	18	0.222	13	0.154	2	0.5	8	0	14	0.357
chr3R	611285	+	Myo81F	intronic	rpt	novel	trh,npfr,th,ok107,crz,elav	43	0.256	9	0.222	120	0.183	79	0.127	51	0.098	73	0.247	107	0.159	52	0.019	69	0.13	110	0.164
chr2R	24910568	+	NaCP60E	nonsyn	non_rpt	known	trh,npfr,elav	2	0.5	5	0.4	14	0.357	12	0.083	6	0	42	0.31	20	0.1	19	0.421	12	0.083	14	0.214
chr3R	25873600	-	Tsp96F	UTR3	non_rpt	novel	npfr	9	0	18	0	16	0	46	0	14	0	21	0.286	36	0	4	0	18	0	14	0
chr3R	3379119	-	spok-Parp	intergenic	rpt	novel	fru	3	0	1	1	18	0.5	17	0.471	1	0	2	0.5	9	0.222	1	1	8	0.625	6	0.167
chr2L	11159899	-	Ca-beta	nonsyn	non_rpt	known	trh,npfr,ok107,fru	87	0.034	31	0.065	101	0.109	139	0.137	69	0	133	0.18	125	0.112	128	0.031	86	0.093	155	0.103
chrX	2112356	+	csw	UTR3	non_rpt	known	trh,npfr,th,ok107,fru,crz,tdc2,elav	51	0.235	26	0.154	33	0.152	34	0.324	23	0.087	77	0.351	46	0.217	43	0.395	30	0.167	42	0.643
chr3R	611068	+	Myo81F	intronic	rpt	novel	trh,npf,npfr,th,ok107,fru,tdc2,elav	18	0.5	8	0	67	0.358	57	0.649	19	0.421	36	0.444	55	0.436	42	0.238	40	0.25	60	0.3
chr3R	11398476	+	pros	UTR3	non_rpt	known	tdc2	25	0.32	31	0.258	62	0.242	115	0.443	35	0.2	144	0.507	52	0.423	62	0.355	50	0.28	32	0.313
chrX	18170126	+	Frq1	nonsyn	non_rpt	known	trh,dh44,npf,npfr	306	0.706	134	0.582	211	0.564	223	0.511	154	0.558	271	0.627	211	0.474	133	0.647	186	0.57	149	0.557
chr2R	2770630	-	CG41378	syn	non_rpt	novel	trh	67	0.09	10	0	52	0.019	68	0.103	22	0.045	84	0.155	56	0.054	34	0.176	61	0.016	40	0.225
chr2L	9303069	+	Ggamma30A	downstream	non_rpt	novel	dh44,th	33	0	35	0.457	12	0	16	0	64	0.063	55	0.036	13	0	19	0	37	0.135	81	0.037
chr2R	4051295	+	Haspin-CG17683	intergenic	non_rpt	novel	npfr,ok107,elav	55	0.073	11	0	52	0.135	56	0.036	17	0.176	26	0.231	57	0.211	11	0.364	30	0.1	5	0
chr3L	22483061	-	CG11425-CR45430	intergenic	non_rpt	novel	npfr	10	0	4	0	19	0.105	24	0.083	15	0.067	25	0.2	17	0.059	11	0.182	16	0.188	16	0.188
chr2R	1512842	-	Maf1	UTR3	rpt	novel	trh,npf,npfr,th,ok107,tdc2,elav	29	0.138	14	0.429	55	0.327	37	0.378	23	0.304	70	0.343	39	0.256	25	0.4	46	0.261	46	0.217
chrX	3861704	-	roX1	ncRNA_exonic	non_rpt	known	fru,elav	123	0.057	96	0.323	110	0.127	215	0.167	139	0.094	183	0.087	119	0.118	150	0.033	172	0.099	201	0.04
chr3R	10904738	-	CR45578-Tengl4	intergenic	rpt	novel	fru	12	0	3	0.667	14	0.071	20	0.4	15	0	1	0	4	0	13	0	17	0.059	13	0
chr4	403392	+	mir-9385-CR43437	intergenic	non_rpt	novel	elav	4	0	3	0	20	0.15	8	0	17	0	15	0	10	0.1	7	0.429	11	0	19	0.053
chr2R	17374869	+	mbl	UTR3	non_rpt	known	trh,npf,npfr,th,fru,crz,tdc2,elav	44	0.318	71	0.507	125	0.352	103	0.456	61	0.557	181	0.331	88	0.5	112	0.241	84	0.583	112	0.241
chr3L	4369445	-	DopEcR	nonsyn	non_rpt	known	trh,tdc2	186	0.075	179	0.061	274	0.08	314	0.092	198	0.056	292	0.068	286	0.077	145	0.159	193	0.041	203	0.118
chr3R	610732	+	Myo81F	intronic	rpt	novel	npf	35	0.171	27	0.037	98	0.082	83	0.108	62	0.21	101	0.109	77	0.052	102	0.059	69	0.087	125	0.088
chr4	454085	+	CaMKI	downstream	rpt	known	trh,dh44,npf,npfr,th,ok107,fru,elav	170	0.141	124	0.427	164	0.171	172	0.262	136	0.213	164	0.183	174	0.218	120	0.108	153	0.242	131	0.237
chr3R	650127	+	Myo81F	intronic	rpt	novel	npfr,th	29	0.172	9	0	73	0.123	104	0.048	41	0.049	85	0.188	66	0.091	93	0.065	46	0.152	79	0.076
chr3R	567965	+	Myo81F	intronic	rpt	novel	npfr,th,ok107,fru,crz,tdc2,elav	18	0.167	11	0.273	33	0.303	38	0.316	16	0.25	28	0.25	25	0.4	52	0.192	21	0.429	36	0.306
chr4	213350	+	Crk	downstream	rpt	novel	ok107,fru,crz,elav	80	0.263	35	0.114	84	0.214	113	0.221	50	0.08	71	0.056	79	0.127	56	0.214	68	0.103	54	0.019
chr3R	610689	+	Myo81F	intronic	rpt	novel	trh,dh44,npfr,th,ok107,fru,crz,tdc2,elav	39	0.436	18	0.333	102	0.441	93	0.484	57	0.281	99	0.253	94	0.33	111	0.333	97	0.247	127	0.425
chr3R	10904716	-	CR45578-Tengl4	intergenic	rpt	novel	fru	9	0	2	0	12	0.167	17	0.235	17	0.176	4	0.5	5	0.6	13	0.154	14	0.071	15	0.133
chr2L	16174152	+	Ca-alpha1D	syn	non_rpt	known	npf,npfr,th,fru,crz,tdc2,elav	46	0.391	24	0.583	74	0.608	83	0.578	28	0.714	83	0.602	51	0.529	50	0.32	78	0.667	64	0.625
chr3R	649996	+	Myo81F	intronic	rpt	novel	elav	17	0	6	0	50	0.2	56	0.107	49	0	43	0.163	37	0.189	36	0.111	28	0.214	35	0.057
chr3R	4279140	-	CR45597	downstream	rpt	novel	dh44,th,tdc2	25	0.04	25	0.2	73	0.096	60	0.083	19	0.053	30	0.033	41	0.098	32	0.281	76	0.158	33	0.091
chr2R	1331161	-	CG40191-Yeti	intergenic	rpt	novel	ok107	4	0.75	0	NA	7	0	3	0.667	0	NA	0	NA	10	0.4	2	1	2	0	0	NA
chr3R	800635	+	Myo81F	intronic	rpt	novel	trh,elav	4	0.5	0	NA	22	0.727	25	0.72	9	1	15	0.333	16	0.625	19	0.474	8	0.5	24	0.708
chr4	213371	+	Crk	downstream	rpt	known	ok107,fru,elav	82	0.085	30	0	86	0.186	108	0.148	54	0.278	58	0.069	71	0.155	45	0.111	75	0.227	60	0.067
chr3L	22983255	+	CR45758-CG32457	intergenic	rpt	novel	ok107	6	0.167	1	0	24	0	38	0	23	0	25	0	36	0.167	21	0	35	0	19	0.053
chr4	541778	-	Thd1	UTR3	rpt	known	npf,npfr,th,ok107,fru,crz,elav	30	0.367	18	0.222	26	0.154	24	0.208	23	0.217	59	0.254	40	0.5	25	0.2	30	0.3	47	0.106
chr2R	1268711	+	CG40191	downstream	rpt	novel	npf	73	0.027	17	0	92	0.043	53	0	54	0.315	19	0	67	0.015	71	0.028	73	0.041	16	0
chr2R	25256449	+	CG9380-NONE	intergenic	non_rpt	novel	trh,npf,th,fru,tdc2,elav	127	0.512	108	0.583	127	0.646	189	0.714	93	0.602	115	0.591	106	0.538	95	0.316	103	0.408	122	0.705
chr3L	22541301	-	mir-957-CG11404	intergenic	non_rpt	novel	npfr	6	0.333	3	0	21	0.095	29	0.103	12	0.083	40	0.15	25	0.04	18	0	30	0.167	19	0
chr2R	3050495	-	Scp1-dpr21	intergenic	rpt	novel	ok107	1	1	0	NA	39	0.949	2	0.5	9	0.889	2	0	43	0.791	7	0.714	19	0.789	9	0.111
chr3L	27422230	+	Dbp80	downstream	non_rpt	novel	fru	192	0.078	35	0	149	0.027	160	0.156	69	0.043	72	0.042	132	0.114	85	0.224	146	0.055	52	0.019
chr2R	3042862	-	Scp1-dpr21	intergenic	rpt	novel	ok107,elav	4	0	0	NA	28	0.143	6	0	8	0.375	4	0	38	0.211	11	0.364	23	0.304	14	0
chr3R	648524	+	Myo81F	intronic	rpt	novel	fru	7	0	0	NA	40	0.05	45	0.133	10	0	3	0	28	0	22	0	6	0	10	0.2
chr2R	964697	-	CG40498-CR41257	intergenic	non_rpt	novel	ok107	0	NA	0	NA	5	0	4	0.25	3	0	0	NA	25	0.68	0	NA	2	0	2	0.5
chr2R	4051243	+	Haspin-CG17683	intergenic	non_rpt	novel	npfr,th,ok107,fru,crz,elav	45	0.4	7	0.143	48	0.438	52	0.423	14	0.5	16	0.375	62	0.387	8	0.625	23	0.13	4	0.5
chr4	421165	-	mir-9385-CR43437	intergenic	rpt	novel	fru	7	0	1	1	6	0.333	20	0.5	2	0	9	0.111	11	0.091	2	0.5	9	0.222	11	0.182
chr2L	22997694	+	cta-Cht10	intergenic	rpt	novel	th,fru	9	0.111	0	NA	13	0.154	13	0.308	5	0	18	0.389	7	0.429	5	0.4	14	0.214	3	0.333
chr3R	613446	+	Myo81F	intronic	rpt	novel	trh,npfr,th,ok107,fru,crz,tdc2,elav	27	0.222	6	0.5	83	0.325	56	0.607	40	0.45	94	0.245	48	0.292	65	0.231	70	0.186	92	0.283
chr3L	22541230	-	mir-957-CG11404	intergenic	non_rpt	novel	npfr	10	0	9	0	34	0.118	24	0.167	16	0	47	0.106	24	0.125	21	0.095	23	0.087	20	0.05
chr3R	3454356	-	spok-Parp	intergenic	rpt	novel	fru	8	0.625	1	1	9	0.778	28	0.821	7	0.714	14	0.714	8	0.625	7	0.571	14	0.571	9	0.333
chr2R	24914829	+	NaCP60E	nonsyn	non_rpt	known	npf	40	0.075	30	0.033	153	0.092	99	0.101	81	0.222	129	0.07	101	0.109	103	0.049	126	0.095	102	0.039
chr3R	3455202	-	spok-Parp	intergenic	rpt	novel	fru	0	NA	0	NA	5	1	13	0.846	4	1	4	0	2	0.5	8	0.5	6	0.5	1	1
chr2R	1268848	-	CG40191-Yeti	intergenic	rpt	novel	fru	68	0	8	0	45	0.022	42	0.119	15	0.133	19	0	67	0.015	39	0.205	56	0.018	19	0
chr2R	12921246	+	NAT1	syn	non_rpt	known	dh44,npfr	13	0.385	17	0.176	9	0.667	8	0.375	34	0.088	24	0.417	16	0.375	9	0.444	5	0.2	21	0.381
chr2R	9312093	-	CR45918	ncRNA_exonic	non_rpt	known	fru,elav	5	0.2	2	0	28	0.143	35	0.143	5	0	17	0.235	41	0.024	14	0.071	21	0.048	26	0.077
chr4	582963	+	CG1909	upstream	non_rpt	novel	elav	20	0	4	0	17	0.176	13	0	14	0	21	0	12	0.083	10	0	13	0	12	0
chr3L	27422195	+	Dbp80	downstream	non_rpt	novel	dh44,npf,npfr,fru,elav	199	0.06	34	0.559	155	0.135	185	0.249	78	0.282	81	0.346	141	0.099	99	0.101	150	0.067	48	0.021
chr3L	4590461	+	CG42540	UTR3	non_rpt	known	fru	51	0.039	15	0.067	71	0.014	112	0.116	21	0.048	59	0.017	79	0.051	67	0.015	70	0.057	97	0.062
chr2R	1266592	+	CG40191	UTR3	rpt	novel	th,tdc2	17	0	2	0	19	0.158	14	0.143	5	0	33	0.03	16	0.063	30	0.5	31	0.226	7	0.143
chr3R	613364	+	Myo81F	intronic	rpt	novel	trh,npfr,th,ok107,fru,crz,tdc2,elav	22	0.273	2	0	82	0.305	53	0.377	25	0.04	86	0.337	64	0.281	52	0.25	49	0.184	82	0.268
chr2L	9325162	+	CR45456	upstream	non_rpt	novel	trh,npf,npfr	3	0	12	0	4	0	8	0.125	77	0.234	44	0.136	3	0	44	0.091	11	0	60	0.117
chr4	420064	+	mir-9385-CR43437	intergenic	rpt	novel	npfr	3	0	1	0	12	0.583	13	0.385	4	0	19	0.632	12	0.25	2	0	7	0.143	13	0.154
chr3R	613939	+	Myo81F	intronic	rpt	novel	npfr,fru	1	0	1	1	2	0	11	0.727	2	0.5	10	0.2	8	0	7	0	6	0.167	5	0.2
chr3L	25114764	+	Set1	nonsyn	non_rpt	novel	ok107	16	0.063	4	0	20	0.1	28	0.036	11	0	16	0	34	0.176	5	0	17	0	10	0.1
chr3L	4323564	-	Cip4	UTR3	non_rpt	known	npf	51	0.02	46	0	86	0	103	0.058	60	0.15	120	0.075	104	0.029	63	0	55	0	57	0.018
chr2R	3579537	+	CG41242-RYa	intergenic	rpt	novel	trh	3	0	0	NA	24	0	5	0	2	0	1	0	12	0	3	0	8	0	34	0.118
chr2R	15518712	-	Khc-73	exonic_unknown	non_rpt	known	th,elav	136	0.287	47	0.277	89	0.382	106	0.5	87	0.333	109	0.45	78	0.346	66	0.439	49	0.367	68	0.515
chr3R	24708330	+	slo	UTR3	non_rpt	known	trh,dh44,npf,npfr,th,ok107,fru,crz,tdc2,elav	291	0.172	109	0.266	267	0.221	266	0.271	127	0.244	266	0.226	264	0.186	150	0.2	242	0.277	171	0.333
chrX	15004922	+	eag	syn	non_rpt	novel	tdc2	4	0	7	0	37	0.027	29	0	10	0	65	0	25	0	47	0.128	29	0	43	0.023
chr3R	629483	+	Myo81F	intronic	rpt	novel	trh	25	0	6	0	94	0.011	129	0.008	27	0.037	78	0	91	0.022	125	0	87	0.011	73	0.274
chr2R	4051372	+	Haspin-CG17683	intergenic	non_rpt	novel	npfr	41	0.024	18	0	39	0.026	46	0.043	20	0	25	0.16	51	0.118	7	0	19	0	4	0
chr3R	613390	+	Myo81F	intronic	rpt	novel	npfr	27	0.259	4	0	87	0.276	53	0.208	33	0.061	96	0.271	58	0.224	66	0.061	66	0.152	90	0.078
chr2L	14091460	+	nAChRalpha5	UTR3	non_rpt	known	trh,dh44,npf,npfr,th,ok107,fru,tdc2,elav	269	0.074	180	0.578	243	0.35	315	0.337	100	0.4	238	0.416	270	0.281	198	0.338	226	0.31	212	0.255
chr3L	22983212	+	CR45758-CG32457	intergenic	rpt	novel	npfr,fru	8	0.125	0	NA	15	0.133	33	0.273	15	0	26	0.308	31	0.097	19	0.158	36	0.167	17	0
chr2R	1266598	+	CG40191	UTR3	rpt	novel	tdc2	19	0	2	0	15	0.2	13	0.077	5	0.2	29	0.034	13	0	26	0.423	28	0.179	6	0.167
chr3L	27880537	-	eIF-4B-CG17514	intergenic	non_rpt	novel	fru	5	0	2	0	14	0	30	0.133	13	0	7	0	6	0.167	9	0	18	0	3	0
chr2R	24914702	+	NaCP60E	nonsyn	non_rpt	known	dh44,fru,crz,tdc2	21	0.619	31	0.839	88	0.557	82	0.512	49	0.551	100	0.54	67	0.522	66	0.545	81	0.469	89	0.539
chr3R	568025	+	Myo81F	intronic	rpt	novel	ok107	15	0.2	6	0	42	0.024	32	0.156	12	0.25	27	0.074	14	0.429	45	0.111	19	0.053	27	0.259
chr2R	1865574	-	CG17684	downstream	rpt	novel	ok107,fru	9	0.111	0	NA	6	0.333	38	0.368	18	0.111	9	0	22	0.455	15	0.133	10	0.3	10	0.6
chrX	17930651	-	Sh	nonsyn	non_rpt	known	trh,npf,npfr,th,fru,crz,elav	206	0.413	93	0.452	206	0.646	215	0.558	111	0.748	259	0.56	165	0.509	186	0.511	159	0.692	184	0.603
chr3L	27422412	+	Dbp80	downstream	non_rpt	novel	fru	15	0.067	8	0	16	0.25	16	0.25	3	0.333	11	0.364	16	0.375	9	0.111	24	0.083	8	0.25
chr3R	4277984	-	CG9766	upstream	rpt	novel	trh	6	0	12	0	20	0.05	25	0.04	22	0.136	37	0.027	9	0.111	19	0	21	0.095	27	0.148
chr3L	25114767	+	Set1	nonsyn	non_rpt	novel	ok107	17	0	3	0	19	0	27	0.074	11	0.091	14	0	34	0.176	5	0	16	0.063	11	0
chr2L	22997758	+	cta-Cht10	intergenic	rpt	novel	fru	3	0.667	1	0	9	0.444	14	0.357	6	0.167	19	0.526	7	0.429	5	0.4	5	0.4	6	0.833
chr3R	613913	+	Myo81F	intronic	rpt	novel	trh,fru	0	NA	1	1	4	0.75	16	0.875	3	1	11	0.364	8	0.75	9	0.222	7	0.286	11	0.727
chr3L	22963195	+	CR45758-CG32457	intergenic	rpt	novel	crz	22	0.773	0	NA	80	0.55	54	0.537	51	0.51	70	0.771	45	0.556	73	0.507	51	0.569	39	0.667
chr3L	27422313	+	Dbp80	downstream	non_rpt	novel	npfr	75	0.013	17	0	58	0.052	75	0.067	33	0	26	0.269	59	0.034	38	0	55	0.109	22	0
chr4	582973	+	CG1909	upstream	non_rpt	novel	elav	14	0	4	0	18	0.222	14	0	10	0	14	0	9	0.111	13	0.231	9	0	11	0
chr4	420023	+	mir-9385-CR43437	intergenic	non_rpt	novel	ok107,elav	1	0	2	0	19	0.316	15	0.2	4	0.25	25	0.04	16	0.25	2	0	10	0	8	0
chr2R	4051296	+	Haspin-CG17683	intergenic	non_rpt	novel	npfr,th,ok107,fru,crz,elav	53	0.208	11	0.273	51	0.314	54	0.222	18	0.167	29	0.207	56	0.321	11	0.273	30	0.167	6	0.667
chr3L	22965817	+	CR45758-CG32457	intergenic	rpt	novel	npf,npfr,th,ok107,fru,crz,tdc2,elav	38	0.342	54	0.111	93	0.29	109	0.349	55	0.364	87	0.368	80	0.35	103	0.243	85	0.412	92	0.141
chr3L	22483062	-	CG11425-CR45430	intergenic	non_rpt	novel	npfr	10	0	4	0	18	0.167	25	0.04	16	0	26	0.346	18	0.056	10	0	17	0.118	16	0.188
chr2R	5738374	-	ap-l	intergenic	rpt	novel	fru	2	0	18	0	8	0.125	12	0.333	3	0.333	1	0	1	0	3	0	4	0.25	1	0
chr3L	22513730	-	CR45429-mir-957	intergenic	non_rpt	novel	trh,th,ok107,fru,elav	39	0	17	0.235	70	0.143	79	0.114	45	0.022	108	0.074	72	0.153	62	0.032	82	0.146	52	0.25
chr2L	16174138	+	Ca-alpha1D	nonsyn	non_rpt	known	trh,dh44,npfr,th,fru,crz,tdc2,elav	47	0.66	26	0.923	73	0.918	82	0.915	27	0.963	75	0.92	43	0.977	46	0.804	69	0.913	62	0.855
chr3L	2941132	+	Shab	nonsyn	non_rpt	known	trh,dh44,npf,npfr,th,ok107,fru,tdc2,elav	31	0.516	31	0.774	117	0.718	134	0.709	52	0.673	151	0.662	104	0.683	134	0.642	84	0.631	129	0.775
chr3R	629172	+	Myo81F	intronic	rpt	novel	fru	29	0	9	0	50	0.12	71	0.169	20	0.05	31	0.065	51	0.059	55	0	56	0	53	0.075
chr3R	610522	+	Myo81F	intronic	rpt	novel	tdc2	32	0	7	0	85	0.094	54	0.093	51	0.039	98	0.112	65	0.046	88	0.114	48	0.083	99	0.04
chr3R	650280	+	Myo81F	intronic	rpt	novel	npfr	75	0.16	29	0.034	151	0.033	194	0.098	103	0.01	181	0.127	144	0.069	141	0.028	121	0.099	122	0.066
chrX	18174056	+	Frq1	UTR3	non_rpt	known	fru	253	0.012	65	0	142	0.014	154	0.136	86	0	133	0.053	101	0.01	55	0.018	89	0.022	40	0.075
chr3R	613501	+	Myo81F	intronic	rpt	novel	th,fru	28	0.036	12	0	76	0.105	40	0.275	41	0.098	95	0.158	52	0.096	66	0.076	62	0.145	98	0.092
chr3R	30371326	+	hdc	UTR3	non_rpt	novel	trh	109	0	8	0	33	0	98	0.02	18	0	73	0.014	59	0	23	0	19	0	36	0.139
chr2R	2640082	+	MFS17-CG41378	intergenic	rpt	novel	crz	13	0.385	0	NA	7	0	3	0	1	0	11	0	8	0.125	4	0	12	0	3	0
chr3R	629291	+	Myo81F	intronic	rpt	novel	trh,npfr,th,ok107,fru,crz,tdc2,elav	29	0.483	9	0	56	0.339	97	0.381	20	0.3	35	0.229	57	0.439	71	0.239	62	0.194	45	0.222
chr2R	2770617	-	CG41378	nonsyn	non_rpt	novel	crz	50	0.24	8	0	42	0.119	57	0.088	19	0.105	69	0.087	39	0.077	29	0.103	52	0.096	34	0.176
chr3R	611079	+	Myo81F	intronic	rpt	novel	npfr,th,fru	19	0.211	6	0.167	71	0.099	57	0.14	17	0	34	0.206	59	0.102	38	0.105	48	0.146	60	0.067
chr3R	3283722	-	Pzl-spok	intergenic	rpt	novel	fru,elav	7	0.143	5	0.4	29	0.207	48	0.167	4	0	10	0.1	18	0.056	8	0	4	0	6	0
chr3L	9833459	+	CG43897	UTR3	non_rpt	known	trh,dh44,npf,npfr,th,ok107,fru,crz	91	0.154	144	0.194	29	0.103	35	0.343	155	0.232	82	0.183	57	0.123	47	0.128	27	0.222	91	0.264
chr4	541539	-	Thd1	UTR3	rpt	known	trh,dh44,npf,npfr,ok107,fru,crz,tdc2,elav	161	0.845	51	0.882	84	0.619	129	0.814	82	0.549	127	0.835	102	0.775	47	0.766	85	0.518	70	0.671
chr3R	628957	+	Myo81F	intronic	rpt	novel	ok107	31	0.065	8	0	63	0.032	82	0.061	27	0.037	47	0.064	68	0.147	66	0.106	67	0.134	53	0
chr3R	674714	+	Myo81F	intronic	rpt	novel	trh,ok107,fru	12	0.333	4	0.5	34	0.412	29	0.207	6	0.333	45	0.4	28	0.286	36	0.139	10	0.3	35	0.257
chr2R	2970929	+	Scp1-dpr21	intergenic	non_rpt	novel	trh,th,ok107,tdc2,elav	16	0	0	NA	19	0.263	6	0.5	6	0	8	1	21	0.143	36	0.333	15	0.2	31	0.29
chr2R	1229250	-	rl-CG40191	intergenic	rpt	novel	npfr,elav	95	0.042	0	NA	70	0.1	54	0.093	32	0	30	0.233	57	0.07	14	0	30	0.033	25	0.08
chr3R	10904708	-	CR45578-Tengl4	intergenic	rpt	novel	elav	9	0	1	0	14	0.286	17	0.235	17	0	4	0.75	5	0	16	0.313	14	0	15	0.133
chr3R	11741700	-	Blm	UTR5	non_rpt	novel	trh	48	0.083	6	0.667	17	0.294	18	0.556	15	0.133	23	0.609	33	0.152	22	0.273	18	0.056	19	0.421
chr2R	1268786	-	CG40191-Yeti	intergenic	rpt	novel	th,fru,crz	86	0.233	17	0	63	0.048	70	0.143	46	0.022	22	0.045	82	0.098	71	0.056	74	0.108	5	0.4
chr2L	16179240	+	Ca-alpha1D	nonsyn	non_rpt	known	trh	58	0.052	22	0	80	0.025	69	0.087	31	0	58	0.069	64	0.047	67	0.09	69	0.043	56	0.107
chr2L	14091477	+	nAChRalpha5	UTR3	non_rpt	known	trh,npf,npfr,th,ok107,fru,crz,tdc2,elav	266	0.346	159	0.987	225	0.782	282	0.848	92	0.739	225	0.809	258	0.849	192	0.776	214	0.846	207	0.86
chr3R	3379062	-	spok-Parp	intergenic	rpt	novel	fru	3	1	3	1	13	0.538	29	0.172	2	0	3	0.333	9	0.556	4	0.25	8	0.25	5	0.8
chr2R	1266585	+	CG40191	UTR3	rpt	novel	crz,tdc2,elav	18	0.222	4	0	26	0.385	15	0.133	5	0.2	38	0.079	17	0.118	35	0.286	38	0.553	7	0.143
chr3L	11175795	+	CG14142	nonsyn	non_rpt	known	dh44	5	0.4	39	0.667	19	0.263	12	0.333	4	0	28	0.036	4	0	9	0	9	0.111	2	0.5
chr2R	13809547	+	stj	nonsyn	non_rpt	known	trh,dh44,npf,npfr,th,ok107,fru,tdc2,elav	318	0.475	182	0.725	305	0.728	300	0.753	216	0.676	258	0.744	292	0.582	206	0.553	292	0.784	255	0.612
chr2R	3042576	-	Scp1-dpr21	intergenic	rpt	novel	ok107	2	0.5	0	NA	10	0.2	3	0	1	0	13	0	23	0.391	7	0.143	9	0.222	11	0
chr2L	16751629	+	BuGZ	UTR3	non_rpt	known	dh44,fru	92	0.087	98	0.122	69	0.159	58	0.121	73	0.219	71	0.127	89	0.101	42	0.024	63	0.095	91	0.055
chr3L	22963154	+	CR45758-CG32457	intergenic	rpt	novel	trh,npfr,fru,elav	21	0.19	0	NA	55	0.2	48	0.188	49	0.061	55	0.345	53	0.264	69	0.145	37	0.216	33	0.364
chr2L	14089212	+	nAChRalpha5	syn	non_rpt	known	trh,dh44,npf,npfr,th,ok107,fru,elav	260	0.092	111	0.207	241	0.191	298	0.201	106	0.217	183	0.202	250	0.176	151	0.099	195	0.133	192	0.245
chr3L	23053994	+	nrm-RpL10	intergenic	rpt	novel	fru	0	NA	0	NA	1	0	23	0.87	2	0	1	0	3	0.333	3	1	0	NA	0	NA
chr3R	613365	+	Myo81F	intronic	rpt	novel	trh,npfr,ok107,fru,tdc2,elav	22	0.273	2	0	84	0.214	55	0.164	27	0	87	0.172	65	0.154	53	0.132	50	0.08	81	0.16
chr3R	611213	+	Myo81F	intronic	rpt	novel	npfr,ok107,fru,elav	21	0.095	7	0.286	98	0.194	94	0.191	34	0.176	69	0.116	79	0.203	54	0.148	52	0.135	77	0.143
chrX	20765280	-	shakB	UTR3	rpt	known	npfr,ok107	28	0.036	50	0.04	121	0.058	99	0.02	26	0.115	75	0.16	81	0.123	37	0.054	76	0.039	58	0.034
chr3L	27422257	+	Dbp80	downstream	non_rpt	novel	trh,dh44,npf,npfr,th,ok107,fru,crz,tdc2,elav	151	0.285	33	0.273	104	0.346	112	0.491	61	0.361	44	0.523	99	0.253	62	0.258	107	0.206	33	0.242
chr2L	9809365	-	nAChRalpha6	nonsyn	non_rpt	known	dh44	198	0.096	156	0.16	313	0.064	332	0.114	146	0.062	273	0.077	303	0.046	270	0.044	309	0.074	267	0.105
chr3R	18907652	+	EndoA	nonsyn	non_rpt	known	tdc2	0	NA	2	1	1	1	2	0	1	0	3	0.333	1	1	17	0.765	2	1	10	0.6
chr3R	613498	+	Myo81F	intronic	rpt	novel	npfr,ok107,fru	29	0.069	11	0	76	0.105	41	0.268	38	0.026	95	0.347	54	0.13	68	0.059	63	0.111	97	0.072
chr2L	5205966	+	Msp300	UTR3	non_rpt	known	trh,npfr,th,ok107,fru,crz,tdc2,elav	163	0.16	280	0.082	133	0.188	140	0.271	275	0.069	266	0.256	191	0.199	160	0.188	98	0.122	195	0.159
chr2L	9296067	+	Ggamma30A	UTR3	non_rpt	novel	trh,tdc2	54	0.019	44	0	39	0	32	0.031	77	0.039	65	0	50	0	49	0.163	87	0.011	52	0.192
chr4	797010	-	MED26-Sox102F	intergenic	rpt	novel	crz	15	0.333	0	NA	1	0	0	NA	0	NA	0	NA	0	NA	0	NA	1	0	1	0
chr3R	611271	+	Myo81F	intronic	rpt	novel	trh,npf,npfr,th,ok107,fru,crz,tdc2,elav	43	0.302	10	0	112	0.268	74	0.189	47	0.17	68	0.294	89	0.18	49	0.143	62	0.161	84	0.286
chr2R	3579555	+	CG41242-RYa	intergenic	rpt	novel	trh,elav	2	0	0	NA	25	0.32	5	0.2	1	0	3	0.667	13	0	2	0.5	12	0.25	35	0.343
chr3L	27910514	+	eIF-4B-CG17514	intergenic	rpt	novel	elav	6	0.667	12	0.333	15	0.667	12	0.917	1	1	17	0.353	10	0.9	9	0.556	22	0.455	19	0.263
chrX	11968969	-	cac	nonsyn	non_rpt	known	dh44,th	315	0.092	83	0.289	252	0.238	293	0.273	142	0.148	268	0.179	248	0.21	179	0.207	241	0.253	217	0.263
chr3R	24511651	-	nAChRbeta2	syn	non_rpt	known	trh,npfr,th,ok107,fru,elav	56	0.036	47	0	62	0.161	74	0.176	39	0.026	80	0.163	62	0.177	54	0	51	0.157	78	0.103
chr4	421231	-	mir-9385-CR43437	intergenic	rpt	novel	fru	6	0	2	0	12	0	14	0.214	5	0	3	0	7	0	5	0.4	9	0	8	0
chrX	14933337	+	Flo2	UTR3	non_rpt	novel	crz	101	0.139	3	0	13	0.077	30	0.033	3	0	13	0	19	0	10	0	32	0	11	0
chr3L	25674899	+	CG45782-CR45180	intergenic	rpt	novel	fru	12	0	1	0	13	0	12	0.25	7	0.143	17	0	7	0	11	0	19	0	11	0.091
chr3R	611047	+	Myo81F	intronic	rpt	novel	ok107	14	0.143	6	0.5	54	0.056	51	0.098	19	0	47	0.106	48	0.167	39	0.051	35	0.086	63	0
chr3R	628924	+	Myo81F	intronic	rpt	novel	trh	36	0.028	22	0.682	82	0.061	84	0.071	36	0.194	62	0.081	71	0.085	81	0.049	67	0.03	50	0.12
chr3R	610432	+	Myo81F	intronic	rpt	novel	npf,npfr,fru,tdc2	17	0.059	9	0	44	0.114	37	0.243	38	0.342	57	0.14	44	0.091	39	0.128	41	0.073	59	0.186
chr3L	25677937	+	CG45782-CR45180	intergenic	rpt	novel	fru	27	0	3	0	42	0.095	33	0.152	30	0.033	59	0.136	33	0.061	18	0	48	0.146	23	0.217
chr3R	611054	+	Myo81F	intronic	rpt	novel	npfr,th,ok107,fru,crz	17	0.353	7	0	55	0.036	55	0.164	18	0.278	43	0.14	49	0.163	41	0.024	34	0.265	62	0
chr3R	650269	+	Myo81F	intronic	rpt	novel	npf,npfr,th,ok107,fru,crz,tdc2,elav	77	0.273	25	0.12	147	0.163	188	0.245	96	0.229	175	0.269	135	0.259	135	0.207	120	0.25	114	0.193
chr3R	611124	+	Myo81F	intronic	rpt	novel	npfr,ok107,fru	25	0.12	4	0.25	88	0.17	50	0.26	15	0.4	44	0.182	52	0.154	60	0.017	47	0.255	56	0.107
chrX	14999920	+	eag	syn	non_rpt	known	fru	1	1	9	0	28	0.071	22	0.227	7	0.286	55	0.127	11	0.182	30	0	18	0	30	0.167
chr3L	4590448	+	CG42540	UTR3	non_rpt	known	dh44,fru	48	0.083	16	0.25	76	0.237	102	0.206	21	0.143	60	0.35	76	0.184	65	0.077	65	0.169	85	0.059
chr3L	27422297	+	Dbp80	downstream	non_rpt	novel	npf,npfr,th,fru,tdc2	102	0.078	26	0	66	0.167	81	0.16	49	0.224	30	0.333	75	0.12	44	0.159	65	0.154	21	0.048
chr2L	22997614	+	cta-Cht10	intergenic	rpt	novel	npfr	12	0.083	5	0	10	0	13	0.077	7	0	22	0.136	4	0	3	0	8	0	3	0.333
chrX	18202727	+	Frq2	UTR3	non_rpt	novel	npfr	54	0.037	60	0.017	54	0.093	65	0.015	33	0.091	103	0.155	34	0	29	0.172	31	0.032	52	0.019
chr3R	830588	+	Myo81F	intronic	rpt	novel	trh,fru,elav	7	0.143	0	NA	18	0.389	23	0.435	3	0.333	9	0.333	14	0.357	12	0.333	5	0.4	12	0.333
chr3L	25677826	+	CG45782-CR45180	intergenic	rpt	novel	trh,npfr,ok107,elav	6	0.5	4	0.25	20	0.15	14	0.143	11	0.182	19	0.211	12	0.333	9	0.556	19	0.158	18	0.389
chr3L	22963188	+	CR45758-CG32457	intergenic	rpt	novel	elav	26	0	0	NA	78	0.205	57	0.14	53	0.019	65	0.262	48	0.146	75	0.133	50	0.12	41	0.049
chr3L	27866435	-	eIF-4B-CG17514	intergenic	non_rpt	novel	th	13	0	3	0	8	0	14	0.071	9	0	11	0	13	0	8	0	29	0.138	12	0
chr3L	25674908	+	CG45782-CR45180	intergenic	rpt	novel	fru	12	0.167	0	NA	15	0.133	13	0.308	6	0.333	18	0.167	6	0.333	10	0.7	21	0.19	10	0.2
chr3L	23142529	-	CG33217-Vps11	intergenic	rpt	novel	npfr	14	0.5	2	0	0	NA	6	0	2	0	20	0.4	6	0.167	10	0.2	12	0.417	21	0.19
chr2R	25257832	+	CG9380-NONE	intergenic	non_rpt	known	fru	2	0.5	12	0.75	8	0.625	16	0.75	3	1	8	0.5	10	0.4	2	1	3	0	6	0.333
chr2R	3579712	+	CG41242-RYa	intergenic	rpt	novel	trh	4	0	0	NA	13	0	9	0	3	0	5	0	12	0	3	0	6	0	40	0.35
chr3L	1127010	+	bab1-bab2	intergenic	non_rpt	novel	crz,tdc2	29	0.414	0	NA	7	0.143	15	0.2	6	0	1	1	6	0.333	15	0.2	3	0	9	0.111
chr2R	2427664	-	CG17684-MFS17	intergenic	rpt	novel	th,ok107	37	0.054	12	0	22	0.136	20	0.1	13	0.154	58	0.086	16	0.188	13	0	20	0.15	47	0.085
chr4	579658	+	Ephrin	UTR3	non_rpt	novel	th	18	0.056	6	0	28	0.036	26	0	5	0	31	0	14	0	8	0	30	0.133	15	0.133
chr2R	3579490	+	CG41242-RYa	intergenic	rpt	novel	trh	2	0	1	0	15	0.067	0	NA	2	0.5	0	NA	9	0	1	0	4	0	37	0.27
chr2R	2770492	-	CG41378	syn	non_rpt	novel	npfr,fru,crz,elav	43	0.233	10	0.1	61	0.197	85	0.247	28	0.071	75	0.347	43	0.14	26	0.038	49	0.102	26	0.231
chr4	409507	+	mir-9385-CR43437	intergenic	rpt	novel	elav	12	0	11	0	21	0.143	36	0.028	25	0	19	0	17	0.176	5	0.2	27	0.074	35	0.2
chr3R	610471	+	Myo81F	intronic	rpt	novel	trh,npf,npfr,th,ok107,fru,crz,tdc2,elav	25	0.44	12	0	53	0.302	47	0.426	51	0.294	77	0.312	46	0.283	65	0.231	46	0.196	73	0.26
chr4	541538	-	Thd1	UTR3	rpt	known	trh,npf,npfr,ok107,fru,crz,tdc2,elav	166	0.277	54	0.537	85	0.259	128	0.172	86	0.163	136	0.382	107	0.374	48	0.396	86	0.07	70	0.229
chr4	420110	+	mir-9385-CR43437	intergenic	rpt	novel	ok107	6	0	0	NA	11	0.273	11	0.273	4	0.5	10	0.3	10	0.5	3	0	6	0.167	12	0.5
chr2R	3492866	+	CG41242-RYa	intergenic	rpt	novel	trh,elav	7	0.286	2	0	29	0.241	3	0.667	3	0	2	0.5	7	0.143	15	0.133	8	0	96	0.448
chr3R	830610	+	Myo81F	intronic	rpt	novel	fru,elav	5	0.4	0	NA	16	0.188	26	0.154	0	NA	12	0.083	15	0.133	13	0.615	5	0.2	13	0.077
chr2R	3050493	-	Scp1-dpr21	intergenic	rpt	novel	ok107	1	1	0	NA	40	0.25	2	0	9	0.111	2	0	43	0.186	7	0.143	17	0.235	9	0.111
chr3R	31597576	-	CycG	UTR3	non_rpt	known	tdc2,elav	34	0.029	84	0.083	37	0.162	54	0.093	39	0	85	0.059	59	0.017	41	0.122	49	0.041	51	0.02
chr2R	3042282	-	Scp1-dpr21	intergenic	rpt	novel	ok107	3	0	0	NA	20	0	5	0	9	0.111	12	0	36	0.222	33	0.03	10	0	7	0
chr3L	27422159	+	Dbp80	syn	non_rpt	novel	th,fru	199	0.04	28	0.036	187	0.07	205	0.151	100	0.04	95	0.042	148	0.041	114	0.079	166	0.151	57	0.07
chr3R	3454310	-	spok-Parp	intergenic	rpt	novel	fru	5	0	1	0	17	0	32	0.219	12	0	10	0	9	0	9	0	10	0	12	0
chr3R	648550	+	Myo81F	intronic	rpt	novel	ok107,fru,tdc2,elav	6	0	0	NA	24	0.417	38	0.5	8	0.125	6	0.833	20	0.45	16	0.438	3	0.667	8	0.625
chr2R	9312091	-	CR45918	ncRNA_exonic	non_rpt	known	fru	5	0	2	0.5	29	0.069	34	0.118	4	0	16	0	42	0.024	14	0	24	0	24	0.083
chr3L	22983224	+	CR45758-CG32457	intergenic	rpt	novel	fru,tdc2,elav	8	0	1	0	17	0.176	30	0.167	17	0	29	0.034	35	0.057	19	0.263	37	0.081	18	0.056
chr3R	830579	+	Myo81F	intronic	rpt	novel	fru,elav	8	0	0	NA	20	0.2	18	0.333	2	0	8	0	13	0.231	12	0.417	7	0	13	0
chr2R	19523042	-	sm	UTR3	rpt	known	fru	12	0	25	0.04	36	0.139	63	0.222	5	0.4	28	0.107	19	0.053	31	0.032	29	0.103	24	0.125
chr3L	22965833	+	CR45758-CG32457	intergenic	rpt	novel	npfr,ok107,fru,crz,tdc2	34	0.265	46	0.978	102	0.225	110	0.173	51	0.392	85	0.318	72	0.333	98	0.265	94	0.309	93	0.118
chr3R	692770	+	Myo81F	intronic	rpt	novel	npfr,th,ok107	24	0.083	7	0	50	0.3	97	0.289	65	0.046	57	0.14	60	0.167	59	0.22	56	0.161	56	0.089
chr2R	3518437	+	CG41242-RYa	intergenic	rpt	novel	trh	3	0	0	NA	2	0	4	0	20	0	2	0	7	0	0	NA	1	0	20	0.2
chr3R	613792	+	Myo81F	intronic	rpt	novel	trh,elav	1	1	4	0	24	0.25	9	0.556	9	0	18	0.667	15	0.267	17	0	13	0.231	27	0.222
chr3R	610533	+	Myo81F	intronic	rpt	novel	fru	35	0.057	5	0	80	0.15	52	0.135	43	0.256	100	0.11	69	0.145	97	0.144	52	0.154	98	0.082
chr4	582328	+	CG1909	upstream	non_rpt	novel	elav	14	0	2	0	14	0.286	9	0	4	0	15	0	20	0.2	3	0	12	0.083	9	0.222
chr2L	22997766	+	cta-Cht10	intergenic	rpt	novel	fru	4	0	1	0	5	0.2	15	0.2	5	0	22	0.182	9	0.111	5	0	4	0	6	0
chr3R	611272	+	Myo81F	intronic	rpt	novel	trh,npf,th,crz,tdc2,elav	43	0.674	9	0.333	110	0.673	74	0.554	48	0.771	65	0.631	89	0.539	49	0.347	63	0.492	85	0.494
chr3L	27171510	+	vtd-RpL15	intergenic	rpt	novel	fru	6	0	6	0	5	0	12	0.333	1	0	7	0	16	0.063	7	0	8	0.125	3	0
chr3L	24300657	+	Snap25-nvd	intergenic	rpt	novel	fru	41	0.171	11	0	47	0.106	66	0.273	16	0.125	47	0.213	44	0.182	54	0.019	56	0.125	33	0.182
chr2L	14090789	+	nAChRalpha5	UTR3	non_rpt	known	trh,dh44,npf,npfr,th,ok107,fru,crz,tdc2,elav	265	0.215	171	0.24	239	0.255	295	0.207	168	0.244	248	0.23	260	0.162	233	0.21	212	0.236	218	0.22
chrX	16473637	-	para	nonsyn	non_rpt	known	dh44	333	0.042	127	0.394	296	0.486	300	0.497	138	0.478	304	0.395	289	0.263	206	0.34	293	0.488	223	0.422
chr3R	614050	+	Myo81F	intronic	rpt	novel	trh,tdc2	0	NA	0	NA	6	0.5	11	0.455	5	0.2	12	0.167	5	0	15	0.333	3	0.667	10	0.6
chr3L	27866190	-	eIF-4B-CG17514	intergenic	non_rpt	novel	th	14	0.214	0	NA	12	0	5	0.2	10	0	12	0	6	0	3	0	22	0.136	2	0
chr2R	3042558	-	Scp1-dpr21	intergenic	rpt	novel	ok107	2	0.5	0	NA	6	0.333	1	0	0	NA	7	0	19	0.263	4	0	7	0.286	6	0
chrX	5559699	-	Vsx2	syn	rpt	novel	elav	5	0.2	24	0.083	24	0.167	14	0.071	8	0.125	3	0.333	33	0.152	26	0.115	27	0.185	33	0.303
chr3R	613804	+	Myo81F	intronic	rpt	novel	ok107,fru,elav	1	1	5	0.2	20	0.3	12	0.25	10	0	23	0.13	14	0.214	14	0.143	16	0.125	25	0.12
chr2R	2770549	-	CG41378	syn	non_rpt	novel	npfr,fru,elav	50	0.06	5	0	71	0.169	72	0.111	15	0.267	77	0.26	43	0.093	36	0.028	59	0.068	20	0.15
chr3R	610989	+	Myo81F	intronic	rpt	novel	th,fru	10	0.6	12	0.083	52	0.577	45	0.6	8	0.75	43	0.651	29	0.552	50	0.36	20	0.45	54	0.407
chr3R	31837086	+	RhoGAP100F	nonsyn	rpt	known	dh44,npf,th,fru,elav	123	0.089	67	0.179	141	0.163	133	0.233	55	0.109	117	0.103	146	0.068	117	0.077	110	0.182	139	0.058
chr3R	613448	+	Myo81F	intronic	rpt	novel	npf,fru	31	0.097	7	0	84	0.107	58	0.103	42	0.119	96	0.115	47	0.085	64	0.078	73	0.096	96	0.104
chr2R	12921325	+	NAT1	nonsyn	non_rpt	known	dh44,npfr	14	0.143	21	0.286	12	0.417	11	0.545	17	0	28	0.321	16	0.063	7	0.429	7	0	13	0
chr3L	27422256	+	Dbp80	downstream	non_rpt	novel	trh,npf,npfr,th,ok107,fru,crz,tdc2,elav	157	0.153	33	0.273	108	0.204	111	0.459	64	0.328	46	0.435	100	0.23	63	0.27	113	0.142	32	0.281
chr3R	610589	+	Myo81F	intronic	rpt	novel	trh,dh44,npf,npfr,th,ok107,fru,crz,elav	27	0.815	16	0.75	71	0.704	76	0.882	37	0.757	91	0.824	63	0.778	94	0.66	55	0.473	105	0.81
chr3L	4590484	+	CG42540	UTR3	non_rpt	known	trh,dh44	62	0.032	19	0.316	75	0.053	109	0.055	26	0.038	62	0.065	78	0.064	81	0.037	68	0.029	83	0.145
chr3L	22965819	+	CR45758-CG32457	intergenic	rpt	novel	trh,npfr,th,ok107,fru,crz,tdc2,elav	37	0.432	53	0.113	95	0.242	108	0.361	59	0.119	88	0.318	82	0.341	103	0.311	87	0.448	91	0.198
chr2R	25257972	+	CG9380-NONE	intergenic	rpt	novel	fru	10	0.1	1	0	10	0.3	10	0.4	2	0.5	3	1	8	0.25	2	0.5	3	0.333	9	0.111
chr2R	1221066	-	rl-CG40191	intergenic	rpt	novel	elav	11	0	0	NA	14	0.357	8	0.375	3	0	5	0.2	6	0.667	6	0	3	0	1	0
chr2L	9733349	-	Nckx30C	nonsyn	non_rpt	known	tdc2	66	0.758	17	1	42	0.881	60	0.767	17	0.824	88	0.773	37	0.811	64	0.75	46	0.826	46	0.935
chr3R	814366	+	Myo81F	intronic	rpt	novel	npfr	7	0	1	0	31	0	38	0.026	17	0	41	0.171	12	0.167	17	0	13	0	10	0
chr3R	628915	+	Myo81F	intronic	rpt	novel	npf	37	0.108	23	0.652	89	0.034	91	0.099	39	0.154	62	0	79	0.076	87	0.023	70	0.071	50	0.04
chr2R	25257999	+	CG9380-NONE	intergenic	rpt	novel	npfr,fru	15	0.133	1	0	7	0.143	23	0.304	6	0.167	13	0.154	10	0.1	5	0	8	0.125	13	0
chrX	14933319	+	Flo2	UTR3	non_rpt	novel	crz	112	0.152	6	0	15	0.067	31	0	8	0	19	0	17	0.059	7	0	25	0.04	15	0
chr3R	10245424	+	CG42795	syn	non_rpt	known	npfr	38	0.053	23	0.174	65	0.092	76	0.132	24	0.167	87	0.31	50	0.14	35	0.314	36	0.222	51	0.137
chr3R	5236375	-	rtp	UTR3	non_rpt	known	trh,npf,npfr,th,ok107,fru,crz,tdc2,elav	135	0.415	216	0.514	87	0.299	65	0.262	181	0.392	127	0.535	94	0.628	160	0.631	158	0.595	149	0.658
chr3R	26469669	+	CG5455	UTR3	non_rpt	novel	tdc2	60	0	100	0	64	0.016	69	0	77	0	61	0	110	0	42	0.119	95	0	51	0.059
chr3R	613189	+	Myo81F	intronic	non_rpt	novel	npfr,th,ok107,fru,elav	11	0.545	9	0.222	60	0.35	34	0.441	15	0	63	0.286	38	0.211	32	0.406	42	0.214	48	0.125
chr2L	3762371	+	CG43707	nonsyn	non_rpt	known	trh,npfr,ok107,fru	229	0.052	160	0.056	219	0.146	231	0.165	98	0.082	175	0.189	217	0.184	185	0.081	155	0.174	187	0.118
chrX	18879048	+	CG34401	UTR3	non_rpt	novel	trh	44	0	27	0	30	0.033	30	0	60	0.017	37	0	37	0	37	0	21	0	39	0.154
chr4	579644	+	Ephrin	UTR3	non_rpt	novel	th	16	0.125	7	0	25	0.08	20	0	8	0	29	0	15	0	7	0	29	0.103	12	0.167
chrX	15004776	+	eag	nonsyn	non_rpt	known	trh,npfr,tdc2	5	0.8	5	1	13	0.462	7	0.429	3	0.333	22	0.364	9	0.222	13	0.385	4	0.5	13	0.538
chr3R	15400209	+	Rbp	UTR3	non_rpt	known	th,elav	305	0.085	228	0.25	243	0.14	305	0.072	171	0.105	230	0.122	296	0.088	174	0.126	225	0.151	202	0.163
chr3L	23054094	+	nrm-RpL10	intergenic	rpt	novel	fru	0	NA	0	NA	7	0.143	15	0.333	1	1	5	0.2	6	0.167	8	0	1	0	1	0
chr3L	19283264	-	Gbs-76A	nonsyn	non_rpt	known	trh,npfr,ok107,fru	5	0.8	12	0.583	22	0.5	16	0.563	13	0.231	20	0.6	19	0.579	16	0.625	14	0.5	21	0.667
chr3R	613307	+	Myo81F	intronic	rpt	novel	crz	23	0.174	3	0	54	0.463	49	0.347	14	0.714	51	0.353	45	0.467	53	0.283	40	0.225	53	0.17
chr3L	9833294	+	CG43897	UTR3	non_rpt	known	trh,dh44,npf,npfr,ok107,fru,crz,tdc2,elav	77	0.234	101	0.238	30	0.4	34	0.147	156	0.212	85	0.329	57	0.175	50	0.14	22	0.091	88	0.239
chr4	687311	+	CG11360	UTR3	rpt	novel	npfr,fru,elav	29	0.069	8	0.125	26	0.154	40	0.2	14	0.286	38	0.211	25	0.16	10	0.2	19	0.053	9	0.333
chr3R	800629	+	Myo81F	intronic	rpt	novel	trh	5	0.2	0	NA	22	0.136	26	0.192	11	0.091	17	0.059	17	0.294	18	0	9	0	23	0.304
chr4	580509	+	Ephrin	downstream	non_rpt	novel	th	11	0	13	0	14	0	27	0.074	7	0	8	0	11	0	14	0	23	0.13	12	0
chr4	541589	-	Thd1	UTR3	rpt	novel	npfr	123	0.081	33	0.091	68	0.118	83	0.072	49	0.082	104	0.106	73	0.096	20	0.05	56	0.036	55	0.127
chr2R	19523043	-	sm	UTR3	rpt	novel	fru	12	0	24	0	37	0.108	62	0.21	6	0.5	27	0.074	17	0.059	30	0.133	28	0.143	25	0.16
chr3R	613867	+	Myo81F	intronic	rpt	novel	trh,ok107	3	1	3	0	10	0.8	13	0.692	7	0.571	23	0.435	10	0.4	20	0.15	8	0.25	17	0.529
chrX	17930733	-	Sh	nonsyn	non_rpt	known	dh44,npfr,th,fru,crz,tdc2,elav	194	0.639	64	0.594	177	0.395	195	0.415	93	0.495	259	0.305	163	0.436	168	0.333	154	0.429	172	0.424
chr3R	692771	+	Myo81F	intronic	rpt	novel	npfr,elav	25	0.32	7	0	47	0.426	96	0.406	66	0.106	57	0.211	60	0.317	59	0.254	57	0.246	55	0.127
chr4	403454	+	mir-9385-CR43437	intergenic	rpt	novel	trh,npf,ok107,tdc2,elav	6	0.833	3	1	14	0.714	7	0.714	22	0.864	9	0.667	21	0.619	13	0.615	9	0.333	17	0.941
chr2R	1315214	+	CG40191-Yeti	intergenic	rpt	novel	th,tdc2,elav	51	0.157	0	NA	50	0.16	3	0	13	0.538	9	0	17	0.059	26	0.538	40	0.225	5	0
chr3L	25677825	+	CG45782-CR45180	intergenic	rpt	novel	trh,fru,elav	7	0.286	4	0	21	0.333	14	0.214	11	0.182	18	0.167	12	0.25	10	0	18	0.222	17	0.353
chr3R	15387222	+	Rbp	nonsyn	non_rpt	known	npfr,ok107,fru,tdc2,elav	25	0.24	11	0.727	36	0.167	61	0.311	23	0.13	51	0.353	51	0.196	56	0.179	41	0.415	39	0.333
chr2R	1844604	+	CG41520-CG17684	intergenic	rpt	novel	fru	36	0	5	0.2	39	0.026	45	0.244	7	0.143	47	0.021	15	0.067	6	0	21	0.095	17	0.235
chr2R	9229804	-	hig	nonsyn	non_rpt	known	tdc2	20	0	2	0	13	0.077	8	0	5	0.4	22	0.045	4	0.25	18	0.278	2	0.5	14	0.214
chrX	14933265	+	Flo2	UTR3	non_rpt	known	crz	127	0.15	11	0	16	0.125	34	0.294	11	0	20	0.1	20	0	16	0	12	0.083	22	0
chr2R	13514982	-	Vmat	UTR3	non_rpt	novel	ok107	8	0	11	0	20	0.5	93	0.624	25	0.2	9	0.111	21	0.667	363	0.196	21	0.619	266	0.004
chr3R	567977	+	Myo81F	intronic	rpt	novel	npfr,ok107,tdc2	19	0.105	9	0	42	0.095	44	0.068	20	0.1	26	0.154	25	0.16	54	0.111	23	0.043	34	0
chr4	407232	+	mir-9385-CR43437	intergenic	rpt	novel	dh44	1	0	15	0.8	3	0	3	0	15	0	2	0	0	NA	3	0	6	0	3	0
chr4	580532	+	Ephrin	downstream	non_rpt	novel	th	10	0	8	0	11	0	23	0.043	7	0	10	0	13	0	12	0	24	0.125	13	0
chr3R	611577	+	Myo81F	intronic	rpt	novel	npf	98	0.143	11	0	117	0.094	60	0.133	44	0.273	39	0.077	65	0.154	39	0.205	32	0	41	0.171
chr4	402742	+	mir-9385-CR43437	intergenic	rpt	novel	fru,tdc2	6	0.333	2	0	18	0	22	0.182	17	0.118	21	0	10	0	10	0.3	20	0.1	4	0
chr4	421233	-	mir-9385-CR43437	intergenic	non_rpt	novel	fru	4	0	2	0	11	0	14	0.357	3	0	3	0.333	7	0	6	0	9	0.111	8	0.125
chr3L	27171366	+	vtd-RpL15	intergenic	rpt	novel	fru	3	0.333	9	1	10	0.2	14	0.286	4	0	14	0	15	0.133	20	0	12	0.083	7	0
chr3L	22977346	+	CR45758-CG32457	intergenic	rpt	novel	trh,npf,npfr,ok107,fru,crz,elav	48	0.188	24	0.083	111	0.126	135	0.133	71	0.239	125	0.16	86	0.14	74	0.027	100	0.05	71	0.155
chr3L	23142532	-	CG33217-Vps11	intergenic	rpt	novel	npfr	13	0.615	2	0	0	NA	6	0.167	2	0	20	0.45	6	0.5	11	0.091	12	0.333	21	0.238
chr3L	22977257	+	CR45758-CG32457	intergenic	rpt	novel	tdc2	34	0	9	0	118	0.025	133	0.03	71	0.028	115	0.026	100	0.03	79	0.19	80	0.075	81	0.025
chr2R	1865577	-	CG17684	downstream	rpt	novel	trh,ok107,fru	9	0	0	NA	7	0.143	35	0.286	20	0.1	10	0	24	0.167	13	0	10	0	11	0.364
chr3R	611426	+	Myo81F	intronic	rpt	novel	dh44,fru,crz,elav	54	0.13	22	0.182	120	0.133	120	0.133	68	0	131	0.053	123	0.106	65	0.077	80	0.087	116	0.095
chr2R	3050482	-	Scp1-dpr21	intergenic	rpt	novel	ok107	1	1	0	NA	30	0.767	2	0.5	6	1	1	0	36	0.722	6	1	12	0.75	6	0
chr2R	1331024	-	CG40191-Yeti	intergenic	rpt	novel	ok107	3	0	0	NA	11	0.091	7	0	4	0	6	0	16	0.313	7	0.429	8	0.75	4	0
chr3R	24707890	+	slo	UTR3	non_rpt	known	trh,dh44,npf,npfr,th,ok107,fru	185	0.081	77	0.13	204	0.088	206	0.141	60	0.117	179	0.212	201	0.119	118	0.093	189	0.153	172	0.151
chr3L	23054187	+	nrm-RpL10	intergenic	rpt	novel	ok107,fru	4	0	1	0	13	0.231	50	0.48	7	0.714	6	0.167	16	0.25	20	0.1	5	0.2	2	0.5
chr2R	5112763	+	CG3107-gus	intergenic	rpt	novel	npfr	21	0	0	NA	24	0.042	12	0.083	7	0.143	39	0.385	9	0	12	0	8	0	16	0.125
chr2R	1512818	-	Maf1	UTR3	rpt	novel	elav	11	0.182	9	0.333	26	0.154	26	0.115	17	0.118	36	0.083	24	0.125	8	0.125	25	0.12	21	0.095
chrX	16839820	-	RSG7	UTR3	non_rpt	known	fru	11	0.182	12	0.25	15	0.267	46	0.174	10	0.4	21	0.19	28	0.143	18	0.111	8	0.25	3	0
chr3R	10245436	+	CG42795	syn	non_rpt	known	npfr	42	0.071	32	0.031	71	0.028	77	0.065	28	0.036	97	0.186	54	0.019	36	0	39	0.026	53	0
chr4	409577	+	mir-9385-CR43437	intergenic	rpt	novel	npf	5	0	11	0	21	0.095	32	0	22	0.227	10	0	9	0	6	0	23	0.043	21	0
chr3L	22965812	+	CR45758-CG32457	intergenic	rpt	novel	trh,npf,npfr,th,ok107,fru,crz,tdc2,elav	41	0.317	56	0	90	0.211	114	0.307	55	0.455	89	0.169	82	0.256	105	0.171	85	0.271	93	0.226
chr3L	2941131	+	Shab	syn	non_rpt	known	dh44,npf,th,ok107,crz,tdc2	31	0.419	31	0.742	119	0.462	137	0.474	52	0.442	151	0.477	105	0.429	135	0.333	83	0.494	129	0.55
chr2R	3042404	-	Scp1-dpr21	intergenic	rpt	novel	th	5	0.4	0	NA	29	0.621	0	NA	5	0.6	15	0	43	0.651	15	0.6	14	0.429	4	0
chr2R	3051288	-	Scp1-dpr21	intergenic	rpt	novel	ok107	2	0	0	NA	13	0.538	3	0	3	0	3	0	12	0.583	8	0	8	0	1	0
chr2R	25257703	+	CG9380-NONE	intergenic	non_rpt	known	fru	10	0.4	6	0.667	5	0.6	14	0.786	6	0.333	3	0.667	5	0.2	0	NA	5	0.4	1	0
chr3R	821937	+	Myo81F	intronic	rpt	novel	npf	5	0.2	6	0	18	0	20	0.05	12	0.417	20	0	12	0.083	14	0	11	0	16	0
chr2L	20203946	-	CG10651-CR40341	intergenic	rpt	novel	fru	0	NA	0	NA	1	0	10	0.9	0	NA	0	NA	2	0.5	0	NA	0	NA	0	NA
chr3R	814367	+	Myo81F	intronic	rpt	novel	npfr	7	0	1	0	31	0.065	39	0.026	16	0	41	0.268	14	0.143	17	0	13	0	11	0
chrX	16471229	-	para	nonsyn	non_rpt	known	npfr,ok107,fru,tdc2,elav	402	0.177	164	0.47	331	0.586	329	0.568	210	0.481	363	0.741	307	0.365	269	0.331	347	0.476	288	0.424
chr3R	629206	+	Myo81F	intronic	rpt	novel	th,elav	31	0.161	7	0.429	55	0.127	82	0.11	26	0.038	23	0.217	46	0.065	67	0.06	52	0.115	40	0.075
chrX	14932968	+	Flo2	UTR3	non_rpt	known	crz	97	0.165	21	0	14	0.143	8	0	6	0	23	0	9	0	17	0	23	0.043	20	0
chr4	582339	+	CG1909	upstream	non_rpt	novel	elav	13	0	2	0	13	0.231	8	0.25	5	0.2	14	0	18	0.222	4	0	12	0.083	8	0.25
chr4	582992	+	CG1909	upstream	non_rpt	novel	crz	18	0.167	2	0	23	0.087	12	0	11	0.182	16	0	16	0.125	16	0.188	17	0.059	12	0.083
chr3L	27082855	-	CG40228	UTR3	rpt	novel	npf,fru,crz,tdc2,elav	49	0.122	23	0	40	0.1	38	0.263	16	0.375	41	0.098	38	0.105	23	0.217	35	0.171	14	0.143
chrX	5631026	-	CG42492	nonsyn	non_rpt	known	trh,dh44,npf,th,ok107,fru,crz,elav	230	0.135	137	0.234	147	0.129	193	0.264	138	0.341	132	0.242	176	0.165	156	0.212	138	0.319	139	0.144
chr2L	20204363	-	CG10651-CR40341	intergenic	rpt	novel	fru	3	0	0	NA	1	0	12	0.75	0	NA	1	0	1	1	0	NA	0	NA	0	NA
chr3R	610908	+	Myo81F	intronic	rpt	novel	dh44	13	0.154	15	0.267	59	0.322	49	0.388	24	0.208	59	0.136	48	0.208	64	0.109	42	0.262	73	0.26
chr2R	1277846	+	CG40191-Yeti	intergenic	rpt	novel	th,tdc2,elav	13	0	3	0	39	0.231	8	0	4	0.75	2	0	14	0.071	30	0.2	45	0.2	0	NA
chr3L	27429506	+	Dbp80-eIF-4B	intergenic	rpt	novel	trh,npfr,th,fru,elav	38	0.053	2	0.5	52	0.212	46	0.239	27	0.111	35	0.229	35	0.086	30	0.267	45	0.222	33	0.242
chrX	10709489	+	X11Lbeta	UTR3	non_rpt	known	dh44	220	0.005	56	0.161	116	0.026	157	0.038	65	0	129	0.016	138	0.036	58	0.034	68	0.044	92	0.011
chr3R	5781153	+	jagn	UTR3	non_rpt	novel	th	20	0.05	18	0	15	0	23	0	4	0	22	0.182	10	0	25	0.04	12	0.25	13	0
chr3R	613898	+	Myo81F	intronic	rpt	novel	ok107	2	0.5	2	0.5	4	0	14	0.214	4	0.5	15	0.267	12	0.333	12	0.083	9	0.111	16	0
chr2R	4051434	+	Haspin-CG17683	intergenic	non_rpt	novel	fru	35	0	8	0	35	0.029	30	0.133	15	0	23	0.13	37	0.081	2	0	20	0	12	0.083
chr2L	22997578	+	cta-Cht10	intergenic	rpt	novel	th,elav	15	0	7	0	15	0.2	15	0.067	7	0	20	0.35	7	0	3	0	13	0.231	6	0
chr2R	17374881	+	mbl	UTR3	non_rpt	known	th	52	0.058	74	0.027	130	0.054	118	0.068	63	0.127	197	0.061	104	0.067	115	0.009	98	0.143	118	0.11
chrX	18879049	+	CG34401	UTR3	non_rpt	known	trh	44	0.091	26	0.231	28	0.036	30	0.033	61	0.049	35	0.029	37	0.027	37	0	22	0.091	39	0.205
chr3R	610495	+	Myo81F	intronic	rpt	novel	npfr,ok107,fru,crz,tdc2,elav	36	0.194	8	0.25	73	0.178	49	0.286	48	0	83	0.12	55	0.127	76	0.132	38	0.079	78	0.064
chr3R	4279152	-	CR45597	downstream	rpt	novel	th	25	0.04	21	0	70	0.086	63	0.063	16	0.125	33	0.03	45	0.067	33	0	72	0.111	39	0.026
chr3R	11765112	-	l(3)neo38	UTR3	non_rpt	known	trh	92	0.098	79	0.025	50	0.22	90	0.267	40	0.075	73	0.26	67	0.119	32	0.063	36	0.194	50	0.18
chr3R	3454312	-	spok-Parp	intergenic	rpt	novel	trh,fru,elav	6	0.5	1	1	17	0.471	33	0.545	11	0.364	9	0.333	9	0.667	9	0.444	8	0.625	12	0.417
chr3R	611457	+	Myo81F	intronic	rpt	novel	npf,npfr,fru	28	0.25	11	0.545	78	0.333	79	0.418	51	0.235	73	0.397	78	0.372	35	0.457	46	0.283	61	0.377
chr3L	25677946	+	CG45782-CR45180	intergenic	rpt	novel	trh,npf,npfr,th,ok107,fru,crz,elav	27	0.222	4	0	45	0.178	34	0.206	35	0.314	66	0.212	41	0.293	19	0.053	46	0.326	24	0.167
chr3R	27674878	+	unc80	syn	non_rpt	known	trh,npfr,ok107	12	0.083	3	0.333	12	0.417	13	0.385	6	0.167	13	0.615	18	0.722	41	0.585	4	0.75	35	0.686
chrX	5630114	-	CG42492	nonsyn	non_rpt	known	ok107,fru,crz	109	0.294	19	0.789	75	0.48	81	0.444	45	0.533	46	0.326	64	0.422	64	0.547	69	0.435	92	0.5
chr3L	19283265	-	Gbs-76A	syn	non_rpt	known	trh	5	0	12	0.083	21	0.095	16	0.063	13	0.077	20	0	19	0	16	0.25	14	0.071	21	0.333
chr3L	9162924	-	Rdl	syn	non_rpt	known	npfr	262	0.023	75	0.053	243	0.103	270	0.122	81	0.086	267	0.116	255	0.059	141	0.05	262	0.16	181	0.055
chr3L	4323560	-	Cip4	UTR3	non_rpt	known	fru	51	0.059	44	0	90	0.111	96	0.115	65	0.015	127	0.055	109	0.055	64	0	56	0.036	56	0.036
chr3R	3455958	-	spok-Parp	intergenic	rpt	novel	fru	2	0	1	0	7	0.143	15	0.4	3	0	5	0.6	5	0.2	4	0.5	3	0	2	0
chr3R	674707	+	Myo81F	intronic	rpt	novel	trh,npfr,ok107,fru	13	0.154	4	0	38	0.316	33	0.333	7	0	55	0.291	33	0.273	43	0.233	10	0.2	39	0.231
chr3L	27082889	-	CG40228	UTR3	rpt	novel	ok107,fru,crz	45	0.133	20	0	35	0.029	42	0.119	15	0.267	22	0.045	35	0.143	32	0.094	30	0.067	16	0.063
chr3R	692772	+	Myo81F	intronic	rpt	novel	th	26	0.154	7	0	49	0.122	100	0.16	67	0.045	58	0.121	59	0.068	63	0.032	57	0.14	55	0.127
chrX	17950039	-	Sh	syn	non_rpt	known	crz	304	0.25	135	0.007	296	0.007	297	0.024	136	0	281	0.004	282	0.018	223	0.013	298	0.01	234	0.043
chrX	15004837	+	eag	nonsyn	non_rpt	known	fru	11	0	7	0.143	23	0	24	0.125	8	0.25	33	0	17	0.059	18	0.111	17	0.059	25	0
chr2R	17375029	+	mbl	UTR3	non_rpt	known	npf	89	0.045	111	0.009	150	0.073	156	0.09	86	0.14	215	0.074	135	0.044	159	0.019	121	0.124	151	0.046
chr3R	3267645	-	Pzl-spok	intergenic	non_rpt	novel	npfr	18	0	6	0.167	34	0.088	73	0.096	9	0.111	32	0.188	21	0.048	26	0	19	0.053	18	0.222
chr3L	9162917	-	Rdl	nonsyn	non_rpt	known	npfr	259	0.147	84	0.369	237	0.489	261	0.467	76	0.447	254	0.445	251	0.311	148	0.291	258	0.5	188	0.484
chr3L	22983244	+	CR45758-CG32457	intergenic	rpt	novel	trh,npfr,ok107,fru,tdc2	7	0	1	1	19	0.105	34	0.206	20	0.05	26	0.192	31	0.258	23	0.304	34	0.088	16	0.313
chr2R	25256438	+	CG9380-NONE	intergenic	non_rpt	novel	npf,npfr,th,ok107,fru,crz,tdc2,elav	122	0.361	104	0.519	118	0.475	185	0.53	84	0.44	106	0.481	107	0.327	84	0.226	97	0.289	118	0.559
chr3R	567976	+	Myo81F	intronic	rpt	novel	npfr,th,ok107,fru,crz,tdc2,elav	18	0.333	10	0.5	43	0.349	43	0.419	18	0.667	29	0.241	25	0.44	53	0.321	22	0.455	34	0.412
chr3L	27880501	-	eIF-4B-CG17514	intergenic	non_rpt	novel	fru	5	0	0	NA	12	0.083	29	0.172	10	0	6	0	10	0	3	0	18	0	4	0
chr2R	5112925	+	CG3107-gus	intergenic	rpt	novel	crz	36	0.25	0	NA	42	0.095	19	0.053	9	0	56	0.018	15	0.133	16	0	8	0	12	0.083
chr3R	648563	+	Myo81F	intronic	rpt	novel	ok107,elav	6	0.167	0	NA	19	0.421	34	0.647	7	0.286	6	0.667	18	0.5	15	0.267	3	0.667	8	0.5
chr2R	25257789	+	CG9380-NONE	intergenic	non_rpt	known	fru	7	0	28	0.929	11	0	28	0.393	5	0.6	6	0.5	6	0.333	2	0	4	0.25	7	0
chr3R	3792236	+	CG41128-CG41099	intergenic	rpt	novel	crz	14	0.786	11	0	9	0.667	6	0.5	8	0.5	11	0.364	9	0.667	6	1	7	0.714	5	0.2
chr4	980598	+	fuss-toy	intergenic	rpt	novel	npfr,fru	10	0	5	0	13	0.231	16	0.375	9	0.111	21	0.333	16	0.063	2	0.5	10	0	10	0.3
chr4	182077	+	Arl4-CG2316	intergenic	rpt	novel	fru	15	0.067	0	NA	18	0.111	19	0.211	2	0.5	19	0.105	7	0.571	9	0.333	15	0	13	0
chr3R	629193	+	Myo81F	intronic	rpt	novel	trh	34	0	7	0.429	53	0.057	82	0.049	25	0	27	0.037	49	0.041	61	0.016	51	0.02	42	0.119
chr3R	613525	+	Myo81F	intronic	rpt	novel	fru	33	0	8	0	66	0.121	42	0.167	44	0.136	87	0.092	46	0.109	66	0.03	57	0.07	83	0.072
chr3R	3455414	-	spok-Parp	intergenic	rpt	novel	fru	1	1	0	NA	3	0.333	12	0.917	9	0.889	0	NA	4	0.25	3	0	3	0	3	0
chrX	5630342	-	CG42492	nonsyn	non_rpt	known	th	1	0	3	0	3	0	3	0	5	0	4	0.25	12	0.083	10	0.2	14	0.214	17	0.059
chr2R	4610328	+	p120ctn	downstream	rpt	known	trh,npf,npfr,th,ok107,fru,tdc2,elav	77	0.039	4	0	84	0.155	95	0.305	44	0.159	102	0.216	88	0.205	75	0.16	96	0.271	61	0.262
chr3R	21278929	-	SIFaR	UTR3	non_rpt	novel	elav	14	0.071	0	NA	27	0.333	31	0	3	0.333	8	0	21	0	18	0	8	0	13	0
chr2R	4051463	+	Haspin-CG17683	intergenic	non_rpt	novel	npfr	29	0.172	8	0.5	33	0.091	27	0.111	17	0.118	30	0.2	35	0.171	4	0.25	17	0.118	13	0
chr3L	23284931	+	nAChRalpha4	UTR3	rpt	known	npfr,elav	30	0.033	11	0	27	0.185	29	0.069	7	0	25	0.12	22	0.091	6	0	20	0.25	17	0.059
chr3R	800626	+	Myo81F	intronic	rpt	novel	tdc2,elav	3	0.333	0	NA	23	0.435	26	0.462	12	0.167	16	0.188	15	0.333	18	0.278	8	0.125	23	0.348
chr2L	11796345	-	crol	UTR3	non_rpt	known	elav	121	0.041	94	0.096	101	0.109	113	0.133	92	0.011	109	0.073	125	0.08	43	0	76	0.013	66	0
chr3R	613803	+	Myo81F	intronic	rpt	novel	npfr,tdc2,elav	1	1	5	0	22	0.318	12	0.25	10	0.1	23	0.391	12	0.417	14	0.286	16	0.125	25	0.04
chrX	10920776	+	CG43901	UTR3	non_rpt	known	th,fru	51	0.02	48	0	33	0.121	79	0.101	27	0.074	54	0.037	57	0.105	49	0.061	26	0.154	48	0.063
chr3L	27422296	+	Dbp80	downstream	non_rpt	novel	dh44,npf,npfr,th,fru,tdc2,elav	104	0.154	27	0.111	68	0.279	81	0.222	49	0.224	30	0.2	75	0.08	45	0.2	66	0.197	21	0.095
chr2R	17377122	+	mbl	UTR3	non_rpt	known	trh,dh44,npf,npfr,th,ok107,fru,crz,tdc2,elav	90	0.378	152	0.592	197	0.371	215	0.395	105	0.219	224	0.281	163	0.374	176	0.176	152	0.382	144	0.271
chr3R	610997	+	Myo81F	intronic	rpt	novel	th	11	0	9	0	53	0.113	44	0.159	12	0	45	0.156	35	0.086	48	0.083	22	0.182	58	0.052
chr3R	3456316	-	spok-Parp	intergenic	rpt	novel	npfr,th,fru	7	0	13	0	30	0.1	28	0.179	9	0.111	24	0.208	9	0.222	18	0	17	0.294	18	0
chr3L	23066406	+	nrm-RpL10	intergenic	rpt	novel	npfr,fru	8	0	0	NA	4	0	12	0.5	22	0.818	10	0.8	10	0.2	7	0	6	0	12	0.167
chr2R	4610335	+	p120ctn	downstream	rpt	known	trh,npf,npfr,th,ok107,fru,tdc2,elav	75	0.12	6	0.167	81	0.296	88	0.182	40	0.225	109	0.257	86	0.174	70	0.229	94	0.17	58	0.138
chr2R	1331109	-	CG40191-Yeti	intergenic	rpt	novel	elav	9	0.222	0	NA	10	0.4	3	0.333	5	0.2	2	0	14	0.143	7	0.857	3	0.333	1	0
chr3R	19231097	-	unc79	nonsyn	non_rpt	known	npfr,elav	93	0.194	107	0.533	85	0.176	100	0.27	60	0.333	73	0.288	89	0.157	28	0.321	44	0.545	44	0.182
chr3R	23261644	-	orb	UTR3	non_rpt	known	crz	210	0.41	2	0.5	13	0.077	7	0.714	2	1	5	0.4	7	0.714	10	0.5	11	0.455	9	0.333
chr3R	610472	+	Myo81F	intronic	rpt	novel	trh,npf,npfr,th,ok107,fru,crz,tdc2,elav	25	0.8	11	0.455	54	0.833	47	0.723	49	0.388	73	0.644	47	0.574	64	0.453	46	0.413	74	0.581
chr3L	25677875	+	CG45782-CR45180	intergenic	rpt	novel	npf,npfr,th,ok107,elav	11	0.273	0	NA	20	0.35	16	0.188	15	0.6	21	0.333	26	0.308	13	0.308	16	0.438	7	0.571
chrX	11970546	-	cac	syn	non_rpt	known	trh,fru,elav	154	0.071	20	0.05	106	0.113	139	0.108	48	0.083	108	0.074	130	0.023	85	0.047	129	0.054	102	0.118
chr2R	8903674	+	Ggamma1	UTR3	non_rpt	known	dh44,npf,ok107	76	0.026	74	0.122	38	0.053	97	0.082	94	0.106	81	0.074	61	0.115	109	0.064	28	0.036	46	0.043
chr3R	613497	+	Myo81F	intronic	rpt	novel	trh,npfr,ok107,fru,elav	30	0.167	12	0.167	74	0.284	41	0.22	38	0.026	93	0.247	55	0.145	67	0.06	66	0.106	96	0.115
chr3R	611246	+	Myo81F	intronic	rpt	novel	trh,dh44,npf,npfr,fru,crz,tdc2,elav	37	0.595	12	0.833	101	0.713	86	0.558	49	0.592	80	0.537	91	0.549	63	0.397	53	0.528	72	0.389
chr2L	14089221	+	nAChRalpha5	nonsyn	non_rpt	known	trh,th,ok107,crz,tdc2,elav	269	0.227	114	0.535	244	0.398	278	0.496	111	0.514	189	0.481	261	0.46	155	0.232	199	0.417	197	0.345
chr2L	20204352	-	CG10651-CR40341	intergenic	rpt	novel	fru	3	0	0	NA	2	0	16	0.313	0	NA	1	0	1	0	0	NA	0	NA	0	NA
chr2R	3042836	-	Scp1-dpr21	intergenic	rpt	novel	elav	3	0.333	0	NA	26	0.423	5	0	5	0	5	0	27	0.185	6	0.333	18	0.222	21	0
chr3R	613914	+	Myo81F	intronic	rpt	novel	fru	0	NA	1	1	4	0.25	16	0.5	3	1	11	0.273	7	0.143	9	0.222	7	0.286	11	0
chr3R	610494	+	Myo81F	intronic	rpt	novel	npf	37	0.027	8	0	73	0.041	50	0.04	50	0.1	85	0.012	54	0	76	0.039	38	0	81	0
chr3L	25677799	+	CG45782-CR45180	intergenic	rpt	novel	ok107	4	0	2	0	22	0	14	0	8	0	18	0.222	14	0.286	15	0	16	0	14	0.071
chr3R	11765115	-	l(3)neo38	UTR3	non_rpt	known	trh	94	0.021	80	0.025	52	0.038	90	0.1	42	0	75	0.067	68	0.044	33	0.061	36	0.056	53	0.132
chr3R	692039	+	Myo81F	intronic	non_rpt	novel	fru	20	0.6	4	0	31	0.129	43	0.349	6	0.5	12	0	26	0.192	15	0.133	14	0	18	0.111
chr2R	13496538	-	drk	UTR3	non_rpt	known	npfr,ok107,fru,elav	36	0.111	9	0.333	28	0.25	54	0.222	27	0.185	51	0.333	54	0.389	23	0.174	29	0.034	29	0.138
chr2L	9303020	+	Ggamma30A	downstream	non_rpt	novel	trh,dh44,npf,npfr,th,crz	36	0.139	37	0.27	13	0.154	13	0.231	76	0.184	89	0.236	11	0.364	39	0.41	41	0.244	95	0.242
chr2R	5112769	+	CG3107-gus	intergenic	rpt	novel	npfr	23	0	0	NA	23	0.087	12	0	7	0	39	0.308	8	0	11	0	7	0	17	0.118
chr3L	22983223	+	CR45758-CG32457	intergenic	rpt	novel	th	8	0	1	0	16	0	30	0.067	17	0	31	0	34	0.029	19	0.105	35	0.114	18	0
chr3R	610574	+	Myo81F	intronic	rpt	novel	ok107	30	0.233	16	0	75	0.08	75	0.147	42	0.095	100	0.12	58	0.172	102	0.069	57	0.035	114	0.158
chrX	6145377	-	Ca-alpha1T	nonsyn	non_rpt	novel	trh	2	0	14	0	12	0	16	0	8	0	10	0	14	0.071	8	0	18	0.056	18	0.278
chr3L	27428100	+	Dbp80-eIF-4B	intergenic	non_rpt	novel	fru,elav	8	0.125	0	NA	22	0.273	25	0.16	9	0.111	10	0.3	26	0.192	14	0.571	12	0.25	5	0.2
chr2R	18175125	+	CG10916	UTR3	non_rpt	novel	ok107	20	0	1	0	31	0	31	0	7	0	40	0	22	0.182	18	0	28	0.071	11	0
chr2R	17375028	+	mbl	UTR3	non_rpt	known	trh,dh44,npf,npfr,th,ok107,fru,crz,elav	89	0.18	110	0.1	154	0.123	156	0.16	88	0.352	215	0.149	139	0.209	162	0.049	119	0.294	152	0.105
chr3R	15387213	+	Rbp	nonsyn	non_rpt	known	npfr,ok107,fru,tdc2,elav	23	0.043	13	0	44	0.114	63	0.27	17	0.294	57	0.246	52	0.231	57	0.263	43	0.488	40	0.45
chr4	420214	+	mir-9385-CR43437	intergenic	rpt	novel	elav	3	0.667	2	0	14	0.286	13	0.077	8	0	11	0.273	7	0	3	0	9	0.111	15	0
chr2R	2640108	+	MFS17-CG41378	intergenic	rpt	novel	crz	14	0.357	0	NA	6	0	7	0	1	0	8	0	8	0	0	NA	7	0	3	0
chr4	420120	+	mir-9385-CR43437	intergenic	rpt	novel	elav	7	0	0	NA	13	0.231	8	0	3	0.333	7	0.286	8	0	4	0	7	0.286	10	0.1
chr2R	25257743	+	CG9380-NONE	intergenic	non_rpt	known	crz	14	0.286	30	0	10	0.3	26	0.115	3	0	9	0.111	8	0.375	2	0.5	3	0.333	2	0
chr3L	23054164	+	nrm-RpL10	intergenic	rpt	novel	fru	7	0	1	0	9	0	34	0.147	5	0.4	2	0	13	0	18	0	3	0	1	0
chr2R	5112924	+	CG3107-gus	intergenic	rpt	novel	npfr,fru,crz	36	0.222	0	NA	42	0.095	17	0.176	9	0	55	0.109	15	0.133	16	0	8	0	12	0.083
chr2R	2427681	-	CG17684-MFS17	intergenic	rpt	novel	npfr,th	26	0.038	10	0	15	0.133	17	0.176	10	0	46	0.348	12	0.083	11	0	21	0.143	40	0.025
chr2R	1865575	-	CG17684	downstream	rpt	novel	trh,ok107,fru	10	0	0	NA	8	0	39	0.231	19	0.105	9	0	22	0.409	15	0	10	0.2	11	0.636
chr2L	11159893	-	Ca-beta	nonsyn	non_rpt	known	trh,npfr,ok107,fru,crz,elav	92	0.272	32	0.094	101	0.218	130	0.238	69	0.333	135	0.252	125	0.264	133	0.211	85	0.176	151	0.159
chrX	21157969	-	CG45154-CR45506	intergenic	rpt	novel	th	2	0	0	NA	0	NA	1	0	0	NA	0	NA	4	0.25	0	NA	12	0.417	0	NA
chr2L	2785610	-	Syt1	nonsyn	non_rpt	known	trh,dh44,npf,npfr,th,ok107,fru,crz,tdc2,elav	338	0.225	297	0.3	350	0.326	348	0.253	253	0.348	335	0.391	334	0.225	317	0.237	341	0.311	322	0.286
chr3R	650185	+	Myo81F	intronic	rpt	novel	npf	36	0.083	7	0	91	0.044	102	0.02	57	0.175	100	0.04	92	0.011	83	0.012	72	0.069	89	0.011
chr3L	9833487	+	CG43897	UTR3	non_rpt	known	fru	90	0.044	135	0.052	25	0.04	31	0.129	139	0.079	81	0.025	47	0.043	38	0	23	0	78	0.103
chr2R	1268890	-	CG40191-Yeti	intergenic	rpt	novel	trh,th,ok107,fru,elav	66	0.697	5	0	46	0.348	50	0.66	14	0.5	11	0.182	58	0.534	33	0.515	35	0.457	18	0.722
chr3L	893704	+	Usp10	UTR3	non_rpt	novel	npf,ok107,fru,elav	49	0.041	33	0	28	0.143	47	0.213	20	0.15	25	0	34	0.118	22	0.091	43	0	23	0.13
chr2R	6817711	+	koi	UTR3	non_rpt	known	npfr	1	0	1	0	2	0	2	0	1	0	16	0.813	4	0.5	1	0	1	0	0	NA
chr4	541528	-	Thd1	UTR3	rpt	novel	npfr	173	0.04	68	0	91	0.011	144	0.049	92	0.022	147	0.116	118	0.025	50	0	92	0.022	80	0
chr3L	6950168	-	CG10077	UTR3	non_rpt	known	npfr,fru,elav	209	0.057	173	0.098	209	0.11	234	0.103	184	0.087	231	0.108	191	0.047	141	0.092	170	0.082	205	0.093
chr3L	13020458	-	AdenoK	syn	non_rpt	novel	trh	39	0	52	0	25	0.08	34	0.029	67	0	39	0.154	31	0.032	20	0.05	18	0	49	0.143
chr3L	22973687	+	CR45758-CG32457	intergenic	rpt	novel	tdc2	3	0	5	0.2	19	0	11	0.091	3	0	18	0	10	0	18	0.222	11	0	6	0.333
chr3L	27422358	+	Dbp80	downstream	non_rpt	novel	trh,npf,th,ok107,fru,crz,tdc2,elav	47	0.319	6	0.5	35	0.4	42	0.452	16	0.375	15	0.533	45	0.333	23	0.391	29	0.31	15	0.333
chr3R	613777	+	Myo81F	intronic	rpt	novel	npf,ok107	2	1	5	0	25	0.24	13	0.077	12	0.25	24	0.333	19	0.474	21	0.048	13	0	37	0.081
chr3R	650055	+	Myo81F	intronic	rpt	novel	th	24	0	4	0	58	0.052	71	0.07	35	0.029	52	0.077	59	0.136	44	0.045	42	0.19	56	0
chr2R	1865369	-	CG17684	downstream	rpt	novel	npfr,th,ok107,fru,crz,tdc2,elav	27	0.259	0	NA	23	0.261	40	0.225	15	0	23	0.565	28	0.321	19	0.158	26	0.269	16	0.188
chr2R	3042201	-	Scp1-dpr21	intergenic	rpt	novel	tdc2	16	0.313	0	NA	31	0.387	15	0	10	0.3	14	0	38	0.395	30	0.167	17	0.353	23	0
chr2R	982601	-	CG40498-CR41257	intergenic	rpt	novel	npf	10	0.5	0	NA	29	0.414	36	0.722	13	0.769	23	0.696	20	0.6	45	0.756	16	1	24	0.792
chr3R	628916	+	Myo81F	intronic	rpt	novel	npf	37	0.054	23	0.652	88	0.034	90	0.089	39	0.128	60	0.017	77	0.065	82	0.012	70	0.043	49	0
chr3R	830636	+	Myo81F	intronic	rpt	novel	elav	9	0	0	NA	16	0.188	21	0.143	7	0	9	0.333	15	0.067	15	0.067	3	0	14	0.286
chr3R	649426	+	Myo81F	intronic	rpt	novel	fru	13	0.308	1	1	5	0.4	14	0.214	2	0.5	11	0.727	12	0.583	1	0	7	0	1	0
chr3L	22983364	+	CR45758-CG32457	intergenic	rpt	novel	elav	4	0	1	0	10	0.3	13	0.231	4	0	12	0	9	0.222	10	0.1	6	0	10	0.2
chr2R	13496635	-	drk	UTR3	non_rpt	novel	npfr	26	0	22	0	28	0	44	0.045	31	0	64	0.109	35	0.029	20	0	33	0	41	0
chr2L	9303084	+	Ggamma30A	downstream	non_rpt	novel	trh,npf,npfr,th,crz	29	0.241	30	0.433	7	0.429	11	0.091	55	0.309	41	0.244	13	0.154	16	0.188	30	0.3	67	0.388
chr3L	15993781	-	CG5830	UTR3	non_rpt	known	npf,elav	40	0	25	0.12	57	0.123	100	0.1	35	0.229	84	0.06	145	0.021	14	0	33	0	27	0.074
chr3R	4279036	-	CR45597	downstream	rpt	known	trh,dh44,th,ok107,fru,crz,tdc2,elav	25	0.36	21	0.286	54	0.426	61	0.525	14	0.286	27	0.074	26	0.346	19	0.526	42	0.405	44	0.318
chr3L	22965907	+	CR45758-CG32457	intergenic	rpt	novel	npfr	17	0.059	15	0	86	0.035	102	0.049	35	0.057	67	0.134	73	0.041	57	0.035	73	0.027	63	0.095
chr3R	648625	+	Myo81F	intronic	rpt	novel	tdc2,elav	4	0.75	0	NA	15	0.333	18	0.611	4	0	5	0.6	15	0.533	13	0.615	7	0.571	7	0.429
chr3L	4369162	-	DopEcR	stoploss	non_rpt	known	trh,dh44,npf,npfr,th,ok107,fru,crz,tdc2,elav	187	0.551	208	0.764	238	0.761	286	0.755	184	0.755	272	0.688	266	0.767	161	0.758	180	0.628	181	0.68
chr3R	613199	+	Myo81F	intronic	non_rpt	novel	npfr,ok107,fru,tdc2,elav	11	0.091	10	0.2	62	0.419	42	0.262	20	0.2	62	0.21	43	0.302	35	0.543	45	0.156	50	0.22
chr2R	5112940	+	CG3107-gus	intergenic	rpt	novel	npfr,crz	36	0.306	0	NA	36	0.083	13	0.231	7	0	53	0.132	14	0.143	13	0	6	0	10	0.2
chr3R	611155	+	Myo81F	intronic	rpt	novel	crz,elav	22	0.182	6	0.5	86	0.186	62	0.161	17	0.059	50	0.14	52	0.096	49	0.061	40	0.125	57	0.123
chr2R	1228169	-	rl-CG40191	intergenic	rpt	novel	th,elav	60	0.1	2	0	43	0.186	42	0.167	11	0.091	12	0.5	24	0.125	37	0.027	32	0.406	25	0.08
chrX	6145386	-	Ca-alpha1T	nonsyn	non_rpt	known	trh	1	0	11	0.091	12	0.25	15	0.067	6	0	7	0	13	0.154	7	0	19	0.263	19	0.263
chr3R	18970679	+	CG42613	syn	non_rpt	known	fru	125	0.016	138	0	148	0.061	164	0.104	102	0.039	145	0.041	171	0.058	134	0.045	196	0.02	176	0.091
chr2R	4051229	+	Haspin-CG17683	intergenic	non_rpt	novel	ok107,fru,elav	44	0.068	7	0	54	0.185	60	0.167	18	0.056	14	0.143	54	0.13	8	0	20	0.05	5	0.4
chr2L	22997739	+	cta-Cht10	intergenic	rpt	novel	npfr	9	0	1	0	9	0.111	12	0	5	0	19	0.316	6	0	3	0	4	0	6	0.333
chr3L	6950103	-	CG10077	UTR3	non_rpt	known	npfr,fru,tdc2,elav	143	0.049	146	0.041	181	0.116	199	0.101	173	0.069	229	0.157	183	0.093	126	0.119	154	0.058	173	0.104
chr3R	650029	+	Myo81F	intronic	rpt	novel	npfr,th,ok107,fru,tdc2,elav	21	0.476	3	1	53	0.34	77	0.26	35	0.543	37	0.514	44	0.25	46	0.239	32	0.313	53	0.057
chrX	19334465	-	nAChRalpha7	nonsyn	non_rpt	known	trh,dh44,npfr,th,ok107,fru,tdc2,elav	254	0.646	71	0.958	139	0.748	146	0.74	49	0.49	127	0.709	131	0.656	99	0.778	139	0.676	115	0.722
chr3L	22977339	+	CR45758-CG32457	intergenic	rpt	novel	fru,tdc2,elav	43	0.023	25	0.12	104	0.173	131	0.214	61	0.033	124	0.097	88	0.136	66	0.227	97	0.082	74	0.095
chr3L	27910529	+	eIF-4B-CG17514	intergenic	rpt	novel	elav	8	0.625	12	0.333	14	0.714	13	0.923	2	0.5	17	0.353	11	0.818	7	0.571	24	0.375	17	0.412
chr4	402841	+	mir-9385-CR43437	intergenic	rpt	novel	npf	1	0	1	0	6	0	7	0	10	0.4	11	0	4	0	4	0.5	3	0.333	3	0
chr2R	1331131	-	CG40191-Yeti	intergenic	rpt	novel	elav	10	0.7	0	NA	12	0.333	3	0.333	4	0.25	1	0	11	0.273	1	1	3	0.333	0	NA
chr3L	27422406	+	Dbp80	downstream	non_rpt	novel	th,ok107,fru	20	0.2	9	0	17	0.118	17	0.353	4	0.25	10	0.1	20	0.25	10	0.2	23	0.304	8	0.25
chr3R	611214	+	Myo81F	intronic	rpt	novel	th	21	0.048	8	0	100	0.07	94	0.064	34	0	70	0.071	77	0.013	55	0.127	54	0.13	77	0.078
chr2R	1315217	+	CG40191-Yeti	intergenic	rpt	novel	th	52	0.192	0	NA	47	0.085	1	0	16	0.125	7	0	15	0	27	0.259	42	0.214	5	0
chr4	403692	+	mir-9385-CR43437	intergenic	rpt	novel	ok107	7	0.143	2	0	18	0.056	13	0.077	21	0	5	0	20	0.25	10	0	19	0	33	0.061
chr2R	3042870	-	Scp1-dpr21	intergenic	rpt	novel	elav	4	0	0	NA	25	0.24	6	0	7	0.429	4	0	40	0.3	13	0.385	21	0.19	13	0
chr3L	22983242	+	CR45758-CG32457	intergenic	rpt	novel	npfr,fru,tdc2,elav	6	0	1	0	19	0.158	37	0.216	19	0.105	26	0.115	32	0.094	22	0.136	35	0	16	0
chr2R	2770606	-	CG41378	syn	non_rpt	novel	npfr,ok107,fru,elav	41	0.146	7	0	45	0.244	57	0.263	12	0.167	68	0.324	39	0.308	31	0.129	51	0.176	30	0
chr2R	3579550	+	CG41242-RYa	intergenic	rpt	novel	trh,elav	2	0.5	0	NA	25	0.16	5	0	1	0	2	0	15	0	4	0	11	0	33	0.212
chrX	3859645	-	roX1	ncRNA_exonic	non_rpt	known	trh,dh44,npf,npfr,th,ok107,fru,crz,tdc2,elav	340	0.124	308	0.185	250	0.232	348	0.244	294	0.19	349	0.289	331	0.175	313	0.176	337	0.208	341	0.155
chrX	3953264	+	Vap33	UTR3	non_rpt	known	th,fru,tdc2	7	0.143	8	0	18	0.111	21	0.19	5	0	12	0.333	26	0.038	28	0.214	20	0.15	19	0.105
chr2R	25257740	+	CG9380-NONE	intergenic	non_rpt	known	dh44	14	0.071	30	0.767	9	0.444	24	0.5	3	0.333	9	0.444	8	0.25	1	0	5	0	2	0
chr3R	610616	+	Myo81F	intronic	rpt	novel	crz	40	0.2	8	0.25	73	0.164	89	0.213	36	0.167	98	0.224	70	0.2	94	0.16	58	0.207	107	0.243
chrX	11704179	+	PhKgamma	UTR3	non_rpt	known	trh,npfr,th,fru,elav	28	0.214	28	0	35	0.257	53	0.17	22	0.091	36	0.167	35	0.029	16	0	24	0.167	32	0.219
chr3L	25674892	+	CG45782-CR45180	intergenic	rpt	novel	fru	10	0	1	0	12	0.083	13	0.231	5	0.2	17	0	9	0.111	11	0	17	0.118	13	0.077
chr2R	4051300	+	Haspin-CG17683	intergenic	non_rpt	novel	elav	54	0.056	11	0	54	0.13	51	0.059	20	0	28	0.036	52	0.115	11	0.091	32	0.094	7	0
chr2R	1195931	-	rl-CG40191	intergenic	rpt	novel	fru	23	0.174	1	0	14	0	26	0.115	0	NA	5	0.4	15	0	5	0	11	0	1	0
chr3R	613999	+	Myo81F	intronic	rpt	novel	trh	0	NA	0	NA	6	0.833	11	0.636	0	NA	14	0.429	11	0.545	11	0.091	6	0.333	14	0.429
chr3L	23054182	+	nrm-RpL10	intergenic	rpt	novel	fru	4	0	1	0	11	0.091	45	0.267	6	0.5	6	0.333	14	0.071	19	0	4	0	2	0
chr2R	6817710	+	koi	UTR3	non_rpt	novel	npfr	2	0	1	0	2	0	2	0	1	0	16	0.75	4	0	1	0	1	0	0	NA
chr3R	3454299	-	spok-Parp	intergenic	rpt	novel	fru	6	0.167	0	NA	18	0.111	33	0.242	12	0	7	0.143	11	0.182	12	0.167	12	0.25	14	0.214
chr2R	4051376	+	Haspin-CG17683	intergenic	non_rpt	novel	crz,elav	39	0.103	18	0	39	0.128	44	0.091	19	0.105	26	0.038	48	0.042	8	0	18	0	4	0
chr3L	27422120	+	Dbp80	syn	non_rpt	novel	trh,dh44,npfr,fru	202	0.04	25	0.12	191	0.084	202	0.109	100	0.09	116	0.121	167	0.036	121	0.099	171	0.105	59	0.22
chr3R	648535	+	Myo81F	intronic	rpt	novel	fru	8	0	0	NA	34	0.059	47	0.128	7	0.143	5	0.6	27	0.074	20	0	4	0.25	9	0.111
chr4	409572	+	mir-9385-CR43437	intergenic	rpt	novel	npf	6	0	10	0	19	0.053	32	0.094	18	0.5	8	0	10	0	5	0	23	0	20	0.1
chr2R	3042833	-	Scp1-dpr21	intergenic	rpt	novel	elav	3	0	0	NA	25	0.2	4	0	6	0.5	5	0	29	0.241	6	0	18	0.056	21	0
chr3R	610585	+	Myo81F	intronic	rpt	novel	npf,npfr,th,ok107,fru,crz,tdc2,elav	30	0.3	14	0	72	0.306	73	0.384	35	0.543	89	0.393	63	0.317	92	0.228	57	0.14	106	0.34
chr2L	4405973	-	CG15431	UTR3	non_rpt	known	ok107	28	0.036	7	0	23	0.174	19	0.211	19	0	15	0.4	23	0.13	21	0.095	15	0.133	13	0.154
chrX	14933285	+	Flo2	UTR3	non_rpt	novel	crz	114	0.14	12	0	11	0	31	0	11	0	21	0.048	23	0	12	0	14	0	16	0
chrX	16471319	-	para	nonsyn	non_rpt	known	trh,dh44,npf,th,ok107,fru,tdc2,elav	359	0.072	195	0.344	349	0.358	334	0.359	225	0.276	350	0.411	319	0.21	278	0.241	348	0.296	300	0.28
chr2R	17377110	+	mbl	UTR3	non_rpt	known	trh,dh44,npf,npfr,th,fru,tdc2	86	0.442	151	0.642	197	0.452	221	0.498	105	0.381	227	0.414	170	0.529	185	0.238	144	0.479	153	0.359
chrX	21158011	-	CG45154-CR45506	intergenic	rpt	novel	th	2	0	0	NA	0	NA	1	0	1	0	1	0	4	0.5	0	NA	28	0.25	0	NA
chr2R	3042848	-	Scp1-dpr21	intergenic	rpt	novel	elav	2	0	0	NA	27	0.296	6	0	7	0	5	0	38	0.211	9	0.444	20	0.05	21	0
chrX	3861505	-	roX1	ncRNA_exonic	non_rpt	known	npfr,th,ok107,fru,crz,tdc2,elav	201	0.612	151	0.497	167	0.707	269	0.822	192	0.589	267	0.689	205	0.639	244	0.668	260	0.6	278	0.511
chr3R	16303415	+	gish	UTR3	non_rpt	known	npfr	97	0.052	18	0.556	42	0.143	73	0.082	19	0.053	71	0.141	73	0.041	19	0	51	0.059	26	0.115
chr3R	650128	+	Myo81F	intronic	rpt	novel	npfr,fru,tdc2,elav	29	0.552	8	0.375	74	0.176	103	0.117	42	0.095	86	0.128	67	0.134	90	0.178	49	0.184	79	0.051
chr2R	1268801	-	CG40191-Yeti	intergenic	rpt	novel	npf,th,ok107,fru,crz,tdc2	84	0.167	15	0	58	0.052	60	0.25	34	0.265	20	0.05	78	0.282	59	0.373	70	0.229	9	0.222
chr3L	4369459	-	DopEcR	nonsyn	non_rpt	known	npf,tdc2	175	0.046	160	0.006	268	0.09	304	0.095	186	0.134	292	0.099	277	0.04	142	0.127	187	0.07	210	0.086
chr3R	628984	+	Myo81F	intronic	rpt	novel	fru,crz	27	0.296	9	0.333	58	0.069	79	0.152	28	0	39	0.051	63	0.032	53	0.113	58	0.069	53	0
chr2L	22993171	+	cta	downstream	rpt	novel	fru,elav	25	0.08	5	0	28	0.143	37	0.162	12	0.083	25	0	26	0.115	15	0	29	0.034	20	0.05
chr3L	25677885	+	CG45782-CR45180	intergenic	rpt	novel	npf,ok107	13	0.077	0	NA	23	0.217	18	0.111	17	0.176	22	0.136	26	0.231	14	0	20	0	5	0
chr3R	692792	+	Myo81F	intronic	rpt	novel	fru	33	0.061	10	0.1	66	0.076	116	0.147	82	0.085	56	0.107	70	0.214	86	0.093	55	0.127	72	0.125
chr2R	4051860	+	Haspin-CG17683	intergenic	rpt	novel	th,elav	26	0.038	0	NA	30	0.167	32	0.156	12	0	24	0.083	38	0.026	35	0.086	28	0.25	16	0.063
chr3L	27082852	-	CG40228	UTR3	rpt	novel	trh,npf,npfr,th,ok107,fru,tdc2,elav	53	0.094	24	0	41	0.146	37	0.216	18	0.278	44	0.159	38	0.237	28	0.286	37	0.27	13	0.308
chr3L	2941364	+	Shab	nonsyn	non_rpt	known	trh,dh44,npf,npfr,th,ok107,fru,crz,tdc2,elav	107	0.738	80	0.775	189	0.767	242	0.69	109	0.761	235	0.63	175	0.646	171	0.649	167	0.689	197	0.802
chrX	21158066	-	CG45154-CR45506	intergenic	rpt	novel	th	9	0.667	0	NA	2	0	1	0	0	NA	0	NA	3	0.667	0	NA	19	0.316	1	0
chr3R	23261646	-	orb	UTR3	non_rpt	known	crz	213	0.141	2	0	13	0.077	8	0.125	2	0	5	0.4	8	0.375	9	0	11	0.091	10	0
chr3L	22965908	+	CR45758-CG32457	intergenic	rpt	novel	npfr	16	0	14	0	85	0.012	100	0.11	34	0.029	63	0.159	71	0.056	58	0.052	73	0.041	62	0.113
chr3L	25677934	+	CG45782-CR45180	intergenic	rpt	novel	npfr,th,ok107,fru,crz,elav	29	0.379	3	0	44	0.227	29	0.345	30	0.1	60	0.367	30	0.233	18	0.167	44	0.295	21	0.143
chr3L	4591222	+	CG42540	UTR3	non_rpt	known	th	22	0	19	0	29	0.103	28	0.036	6	0	27	0.148	21	0.095	25	0.04	29	0.172	29	0
chr3R	3455205	-	spok-Parp	intergenic	rpt	novel	fru	0	NA	0	NA	5	1	13	0.769	4	0.25	3	0	2	0	8	0	6	0.333	1	1
chrX	11968768	-	cac	nonsyn	non_rpt	known	th	327	0.404	112	0.58	294	0.646	304	0.753	175	0.611	285	0.719	277	0.574	226	0.673	282	0.635	253	0.719
chr2R	1512835	-	Maf1	UTR3	rpt	novel	trh,npfr,th,ok107,fru,tdc2,elav	22	0.091	12	0	45	0.244	36	0.333	21	0.095	61	0.377	34	0.265	23	0.478	40	0.2	38	0.289
chr3R	613198	+	Myo81F	intronic	non_rpt	novel	trh,fru,tdc2,elav	10	0	9	0.333	63	0.302	39	0.256	20	0.15	62	0.177	42	0.214	37	0.189	45	0.133	51	0.157
chr3L	19830980	-	trc	UTR3	non_rpt	novel	fru	9	0	0	NA	10	0	11	0.364	2	0	13	0	6	0	0	NA	12	0.083	7	0
chrX	6107629	-	Ca-alpha1T	syn	non_rpt	known	ok107,fru	30	0.067	26	0.231	64	0.047	36	0.111	27	0	35	0.029	41	0.122	52	0.096	45	0.022	68	0.015
chrX	16475638	-	para	nonsyn	non_rpt	known	dh44	274	0.026	87	0.161	232	0.134	252	0.075	85	0.094	268	0.082	193	0.067	175	0.149	236	0.136	174	0.115
chrX	5630234	-	CG42492	nonsyn	non_rpt	known	th,ok107,fru,crz	15	0.267	5	0.8	11	0.273	13	0.769	9	0.111	8	0.125	21	0.381	16	0.188	12	0.417	33	0.152
chr2L	11159271	-	Ca-beta	syn	non_rpt	known	npf	265	0.004	170	0.024	220	0.009	263	0.023	196	0.112	270	0.026	288	0.007	180	0.006	175	0.04	214	0
chr3L	1859215	-	Rap1	UTR3	non_rpt	known	fru	26	0.038	48	0	13	0.231	54	0.148	12	0	36	0.083	40	0.175	16	0	18	0.056	22	0.591
chr2R	2427674	-	CG17684-MFS17	intergenic	rpt	novel	npfr,th,ok107	32	0.125	12	0	18	0.278	18	0.222	11	0	51	0.333	16	0.188	11	0	23	0.13	47	0.149
chr2R	964660	-	CG40498-CR41257	intergenic	non_rpt	novel	ok107	2	0	0	NA	7	0.143	5	0.2	6	0	0	NA	42	0.786	1	0	3	0	1	1
chr4	582869	+	CG1909	upstream	rpt	novel	crz	22	0.136	4	0	18	0	16	0.063	7	0	32	0	18	0	16	0	13	0	17	0
chr4	403085	+	mir-9385-CR43437	intergenic	rpt	known	th	2	0	5	0.8	7	0.571	8	0.5	7	0.286	10	0.5	7	0.143	8	0.25	13	0.231	8	0.5
chr3R	613990	+	Myo81F	intronic	rpt	novel	ok107	0	NA	0	NA	7	0.571	11	0.455	1	0	13	0	12	0.417	12	0.083	5	0.2	13	0.231
chr2R	5738387	-	ap-l	intergenic	rpt	novel	fru	1	1	21	0	8	0.25	15	0.533	3	0.333	2	0.5	0	NA	3	0	7	0.286	1	0
chr2R	4051402	+	Haspin-CG17683	intergenic	non_rpt	novel	npfr,th,ok107,fru,crz,elav	33	0.212	17	0	32	0.125	39	0.128	16	0.125	25	0.2	34	0.235	5	0.4	18	0.222	6	0
chrX	3953478	+	Vap33	UTR3	non_rpt	known	ok107,fru,tdc2	26	0.077	7	0	15	0.133	26	0.154	14	0.214	21	0.333	35	0.2	24	0.25	16	0.313	11	0.273
chr2R	9234519	-	hig	nonsyn	non_rpt	known	trh,npfr	14	0.071	6	0.667	18	0.278	9	0.222	15	0.333	21	0.19	14	0.429	2	1	18	0.5	18	0.611
chr2L	9303077	+	Ggamma30A	downstream	non_rpt	novel	dh44,npf	31	0.032	33	0.424	9	0.111	14	0	59	0.153	51	0.02	13	0.077	13	0.077	34	0.059	71	0.028
chr3R	3454373	-	spok-Parp	intergenic	rpt	novel	fru,elav	8	0.125	0	NA	13	0.231	30	0.167	6	0.167	16	0.125	11	0.273	7	0.286	12	0	12	0
chr4	582798	+	CG1909	upstream	non_rpt	novel	crz	25	0.24	3	0	24	0.083	19	0	8	0	23	0	22	0.045	12	0	21	0	15	0
chr3R	693288	+	Myo81F	intronic	non_rpt	novel	crz	26	0.192	4	0	98	0	92	0.033	31	0	90	0	55	0.036	78	0.013	60	0	71	0
chr2R	17375058	+	mbl	UTR3	non_rpt	known	dh44,npf,npfr,th,ok107,fru,crz,elav	96	0.271	116	0.216	166	0.181	168	0.173	88	0.102	218	0.115	122	0.189	148	0.081	102	0.294	141	0.099
chr4	797016	-	MED26-Sox102F	intergenic	rpt	novel	crz	14	0.429	0	NA	1	0	0	NA	0	NA	0	NA	0	NA	0	NA	0	NA	1	0
chr2R	3042120	-	Scp1-dpr21	intergenic	rpt	novel	tdc2	16	0.375	0	NA	53	0.717	14	0.071	11	0.818	12	0.083	84	0.786	49	0.776	21	0.571	23	0
chr2R	25257741	+	CG9380-NONE	intergenic	non_rpt	known	fru	15	0	28	0.036	10	0.2	26	0.269	3	0	9	0.333	8	0.125	1	0	4	0	2	0
chr2R	11447601	+	qvr	nonsyn	non_rpt	known	trh,dh44,npf,npfr,th,fru,crz,tdc2,elav	179	0.575	159	0.805	213	0.526	269	0.554	124	0.637	236	0.686	212	0.458	220	0.573	207	0.527	213	0.592
chr3R	613568	+	Myo81F	intronic	rpt	novel	npfr,crz	31	0.161	8	0.25	35	0.143	31	0.097	18	0.056	60	0.2	41	0.024	49	0.041	39	0.051	60	0.067
chr2R	24914794	+	NaCP60E	nonsyn	non_rpt	known	trh,dh44,npf,npfr,th,ok107,fru,crz,elav	30	0.6	33	0.303	131	0.565	86	0.628	66	0.758	122	0.41	77	0.584	95	0.558	115	0.617	101	0.634
chr3L	25677920	+	CG45782-CR45180	intergenic	rpt	novel	npfr,tdc2,elav	22	0.591	0	NA	39	0.436	26	0.615	23	0.609	41	0.463	31	0.613	16	0.625	31	0.613	13	0.615
chrX	17950057	-	Sh	nonsyn	non_rpt	known	crz	294	0.779	113	0.522	303	0.257	302	0.387	132	0.371	288	0.271	277	0.365	203	0.31	293	0.239	225	0.467
chr3L	27422291	+	Dbp80	downstream	non_rpt	novel	fru	104	0.087	25	0.08	72	0.097	91	0.198	52	0.096	29	0.103	78	0.077	47	0.064	68	0.103	20	0.05
chr3R	3379018	-	spok-Parp	intergenic	rpt	novel	fru	1	0	4	0.75	9	0.111	24	0.292	6	0	8	0.125	10	0.3	5	0.4	8	0.25	3	0
chr3L	9833300	+	CG43897	UTR3	non_rpt	known	trh,dh44,npf,npfr,th,ok107,fru,crz,tdc2	75	0.173	105	0.267	31	0.548	32	0.344	150	0.173	82	0.22	57	0.281	55	0.273	23	0.304	82	0.329
chr3R	613162	+	Myo81F	intronic	rpt	novel	npfr	7	0	2	0	36	0.556	16	0.688	13	0.308	36	0.611	24	0.542	12	0.583	16	0.375	30	0.333
chr2L	3762337	+	CG43707	nonsyn	non_rpt	known	trh,npfr,ok107,fru,tdc2	204	0.363	139	0.345	203	0.562	216	0.569	85	0.329	152	0.651	197	0.437	159	0.302	146	0.5	181	0.298
chr3R	4277884	-	CG9766	UTR5	non_rpt	known	th	22	0	7	0.143	42	0.048	46	0.022	51	0.039	49	0	32	0.094	38	0.079	41	0.146	43	0.047
chr2L	14093824	+	nAChRalpha5	UTR3	non_rpt	known	trh,dh44,npfr,th,ok107,fru,tdc2	88	0.045	20	0.2	103	0.087	136	0.228	18	0.056	85	0.153	92	0.141	35	0.286	59	0.136	72	0.153
chrX	18172269	+	Frq1	UTR3	non_rpt	known	npf,npfr,th,fru,crz,tdc2,elav	308	0.205	196	0.255	151	0.172	216	0.185	94	0.277	231	0.165	194	0.175	99	0.232	161	0.18	154	0.078
chr4	420225	+	mir-9385-CR43437	intergenic	rpt	novel	trh,fru,elav	4	0.75	2	0	13	0.692	14	0.5	7	0	11	0.545	6	0.333	3	0.333	13	0.308	16	0.313
chr2R	25257979	+	CG9380-NONE	intergenic	rpt	novel	fru,crz	10	0.4	1	0	7	0.571	10	0.4	1	1	5	0.2	6	0.333	2	0.5	3	0.333	9	0.111
chr2R	3492873	+	CG41242-RYa	intergenic	rpt	novel	trh,tdc2,elav	7	0.286	1	1	24	0.458	3	0.667	4	0.25	2	0	6	0	13	0.615	9	0.444	81	0.889
chr3R	628941	+	Myo81F	intronic	rpt	novel	npf,fru	28	0	24	0	72	0.083	79	0.101	36	0.167	55	0.036	70	0.086	73	0.068	70	0.1	53	0.094
chr2L	11796346	-	crol	UTR3	non_rpt	known	elav	121	0.116	94	0.149	101	0.287	109	0.459	93	0.118	108	0.269	123	0.252	42	0.405	76	0.118	66	0.076
chr3R	613833	+	Myo81F	intronic	rpt	novel	npfr	3	0	3	0	18	0.056	15	0.067	6	0	26	0.231	12	0.083	15	0.067	13	0.154	20	0.1
chr2R	3042408	-	Scp1-dpr21	intergenic	rpt	novel	th	3	0	0	NA	25	0.52	0	NA	5	0.6	15	0	44	0.455	13	0.231	13	0.308	4	0
chr2L	23082168	+	CR43242-CG12567	intergenic	rpt	novel	elav	20	0.15	0	NA	10	0.4	5	0.4	1	0	9	0	6	0.333	0	NA	5	0	7	0.429
chr2R	17377125	+	mbl	UTR3	non_rpt	known	trh,dh44,npf,npfr,th,ok107,fru,crz,tdc2,elav	91	0.231	154	0.234	195	0.267	216	0.25	102	0.235	223	0.188	158	0.253	172	0.145	146	0.356	140	0.257
chr3R	613623	+	Myo81F	intronic	rpt	novel	npf,npfr,th,ok107,fru,elav	11	0.455	6	0	32	0.375	25	0.52	15	0.333	41	0.341	21	0.238	33	0.121	33	0.242	39	0.154
chrX	5559702	-	Vsx2	syn	rpt	novel	elav	4	0.25	21	0.19	24	0.25	22	0.364	6	0.167	3	0.333	32	0.219	30	0.3	28	0.286	32	0.375
chrX	12570094	-	CG11138	UTR3	non_rpt	known	npfr,th,ok107,fru,crz,tdc2,elav	28	0.179	6	0.167	24	0.333	38	0.763	8	0.5	17	0.353	28	0.286	11	0.364	20	0.35	15	0.2
chr3R	610799	+	Myo81F	intronic	rpt	novel	trh,npf,npfr,th,ok107,fru,tdc2,elav	46	0	25	0.04	116	0.216	116	0.207	62	0.21	108	0.139	102	0.206	109	0.101	92	0.12	124	0.121
chr3L	24788626	-	scro-CG40472	intergenic	rpt	novel	elav	3	0	0	NA	12	0.25	4	0	0	NA	0	NA	3	0	3	0	3	0	4	0
chr4	687292	+	CG11360	UTR3	rpt	novel	fru,elav	29	0.034	6	0	32	0.125	40	0.125	11	0	35	0.057	25	0.08	10	0	21	0.095	11	0.182
chr2R	1221067	-	rl-CG40191	intergenic	rpt	novel	elav	11	0	0	NA	14	0.286	7	0.143	3	0	4	0.25	6	0.667	7	0	3	0	1	0
chr2R	2970930	+	Scp1-dpr21	intergenic	non_rpt	novel	trh,tdc2,elav	15	0	0	NA	18	0.167	6	0.167	6	0	8	0.25	21	0.048	36	0.389	15	0.133	31	0.194
chr3L	1127079	+	bab1-bab2	intergenic	non_rpt	novel	tdc2	20	0.05	2	0	10	0.4	6	0	9	0.111	7	0	8	0.125	23	0.174	5	0.2	5	0
chr4	1168894	+	Kif3C	UTR3	rpt	novel	th	36	0	15	0.2	62	0.081	59	0.136	16	0	50	0.08	45	0.044	45	0.111	72	0.153	70	0.143
chr3L	19283199	-	Gbs-76A	UTR3	non_rpt	known	trh,npfr,th	15	0.067	12	0.083	24	0.083	28	0.179	25	0.04	20	0.35	25	0.04	19	0	19	0.211	19	0.263
chr3R	650173	+	Myo81F	intronic	rpt	novel	th	28	0.429	6	0.167	77	0.169	101	0.158	53	0.264	92	0.228	83	0.289	82	0.268	65	0.231	88	0.08
chr3L	27866258	-	eIF-4B-CG17514	intergenic	non_rpt	novel	th	11	0.091	0	NA	6	0.167	4	0	5	0	13	0.154	3	0	3	0.333	25	0.12	6	0.333
chr2L	22997571	+	cta-Cht10	intergenic	rpt	novel	elav	18	0.167	8	0	19	0.158	15	0.133	6	0	18	0.278	8	0.125	3	0.333	15	0.067	7	0
chr3R	650237	+	Myo81F	intronic	rpt	novel	fru,tdc2,elav	70	0.143	16	0	156	0.109	168	0.125	66	0.152	155	0.065	105	0.086	115	0.183	122	0.09	114	0.079
chrX	16475685	-	para	nonsyn	non_rpt	known	dh44	305	0.023	92	0.141	256	0.055	260	0.019	100	0.04	281	0.014	189	0.026	170	0.035	226	0.08	195	0.067
chr3L	23054230	+	nrm-RpL10	intergenic	non_rpt	novel	ok107	9	0	0	NA	20	0	74	0.027	16	0.063	25	0.04	24	0.208	29	0.483	8	0.5	10	0
chr3R	3456063	-	spok-Parp	intergenic	rpt	novel	fru	5	0	4	0	10	0.2	10	0.3	3	0.667	13	0.077	0	NA	1	0	5	0	4	0
chr3R	610382	+	Myo81F	intronic	rpt	novel	tdc2	15	0	6	0	38	0.026	28	0.071	23	0	45	0.111	26	0.115	39	0.179	28	0.071	51	0.039
chr2R	5112758	+	CG3107-gus	intergenic	rpt	novel	npfr	22	0.045	0	NA	25	0.08	13	0.077	8	0.25	44	0.341	8	0	13	0	7	0	17	0.176
chr3R	18804531	-	CG18208	UTR3	rpt	novel	fru	5	0	6	0.333	17	0.471	17	0.412	5	0	6	0.167	18	0.444	19	0.263	2	0	4	0.75
chr2R	3579386	+	CG41242-RYa	intergenic	rpt	novel	trh	0	NA	0	NA	6	0	0	NA	1	0	0	NA	2	0	0	NA	2	0	21	0.286
chr3L	22983253	+	CR45758-CG32457	intergenic	rpt	novel	npfr,th,ok107,fru,elav	6	0.333	1	0	23	0.174	37	0.189	23	0	24	0.417	33	0.121	20	0.1	32	0.125	19	0.053
chr2L	22997755	+	cta-Cht10	intergenic	rpt	novel	npfr,fru	6	0.833	1	1	8	0.75	13	0.692	6	0.333	19	0.684	8	0.375	5	0.4	5	0.8	6	0.833
chr3L	25677905	+	CG45782-CR45180	intergenic	rpt	novel	npf,fru,tdc2,elav	21	0.286	0	NA	33	0.364	21	0.238	19	0.368	33	0.303	28	0.179	18	0.389	23	0.391	12	0.333
chr3R	692780	+	Myo81F	intronic	rpt	novel	npfr,th,ok107,fru,elav	26	0	12	0	60	0.233	107	0.196	73	0.11	61	0.18	71	0.254	68	0.265	54	0.148	66	0.091
chr2R	12087807	-	jeb	UTR3	non_rpt	known	trh,npfr	109	0.046	145	0.034	117	0.12	284	0.088	103	0.039	208	0.125	187	0.118	106	0.047	67	0.119	81	0.16
chr3L	25677923	+	CG45782-CR45180	intergenic	rpt	novel	npfr,th,fru,crz,elav	21	0.524	1	1	39	0.179	27	0.37	25	0.4	44	0.182	31	0.161	15	0.133	36	0.361	15	0.267
chr2R	25257265	+	CG9380-NONE	intergenic	non_rpt	novel	fru,crz	14	0.214	17	0	13	0.077	18	0.333	9	0	12	0	12	0	9	0.111	4	0	4	0
chr2R	1268441	+	CG40191	downstream	rpt	known	npf,tdc2	52	0.038	3	0.667	77	0.234	24	0.083	33	0.152	14	0	79	0.063	56	0.304	96	0.271	15	0
chr3R	610575	+	Myo81F	intronic	rpt	novel	th,ok107,fru,tdc2,elav	31	0.484	15	0.267	74	0.216	73	0.137	42	0.167	99	0.131	59	0.22	104	0.144	57	0.193	114	0.018
chrX	10907865	+	CG43901	syn	non_rpt	novel	trh,dh44,th	177	0.232	157	0.21	144	0.188	198	0.197	141	0.206	125	0.12	185	0.205	162	0.167	170	0.188	161	0.168
chr3L	2941396	+	Shab	nonsyn	non_rpt	known	dh44,npf,npfr,fru,crz,tdc2,elav	98	0.52	84	0.607	210	0.529	266	0.511	110	0.618	264	0.42	194	0.479	188	0.367	179	0.475	218	0.45
chr3L	27082868	-	CG40228	UTR3	rpt	known	trh,npf,npfr,th,ok107,fru,crz,tdc2	43	0.558	17	1	34	0.529	27	0.593	18	0.722	27	0.741	34	0.706	22	0.682	36	0.611	17	0.647
chr2L	9296068	+	Ggamma30A	UTR3	non_rpt	novel	trh,tdc2	51	0.02	44	0	40	0	31	0.032	77	0.013	62	0	49	0	48	0.125	85	0.012	51	0.196
chr3R	611278	+	Myo81F	intronic	rpt	novel	npfr	46	0.022	9	0.111	122	0.074	84	0.048	51	0.059	74	0.149	102	0.039	55	0.036	71	0.07	102	0.029
chr3R	611340	+	Myo81F	intronic	rpt	novel	trh,npf,npfr,th,ok107,fru,crz,tdc2,elav	37	0.351	19	0.158	105	0.371	106	0.434	55	0.236	87	0.241	96	0.323	56	0.125	84	0.238	104	0.26
chr3L	1116973	+	bab1-bab2	intergenic	rpt	novel	elav	38	0.105	0	NA	23	0.217	13	0.231	7	0.429	9	0	14	0.071	13	0.077	20	0.25	15	0
chr3R	692850	+	Myo81F	intronic	rpt	novel	trh,npfr,th,ok107,fru,tdc2	55	0.491	17	0.294	117	0.615	156	0.474	100	0.12	81	0.457	118	0.568	114	0.474	86	0.43	93	0.333
chr3L	24937263	+	CG40472-ND-AGGG	intergenic	rpt	novel	fru	10	0	0	NA	10	0.3	16	0.375	3	0.333	2	0	3	0.333	5	1	16	0.063	0	NA
chr2R	1268862	-	CG40191-Yeti	intergenic	rpt	novel	fru,crz	72	0.389	8	0	42	0.024	43	0.116	12	0.167	17	0.235	71	0.07	35	0	55	0.109	17	0
chr3R	692003	+	Myo81F	intronic	non_rpt	novel	fru	10	0.7	2	0.5	23	0.087	32	0.406	6	0.5	12	0	27	0.185	10	0.2	12	0.25	17	0.118
chr3R	629083	+	Myo81F	intronic	rpt	novel	tdc2	9	0.333	8	0.375	42	0.19	57	0.316	13	0.308	25	0.16	47	0.234	56	0.196	38	0.237	30	0.067
chr2R	3042559	-	Scp1-dpr21	intergenic	rpt	novel	ok107	2	0.5	0	NA	6	0	2	0	0	NA	7	0	20	0.15	4	0	7	0.429	5	0
chrX	3953277	+	Vap33	UTR3	non_rpt	known	tdc2	8	0	8	0	15	0	20	0.05	8	0.125	12	0	29	0.034	28	0.321	16	0	20	0.15
chr3R	10195984	+	Syn	nonsyn	non_rpt	known	dh44,th,fru,elav	15	0.533	23	0.783	30	0.433	42	0.357	19	0.579	28	0.179	53	0.528	42	0.214	37	0.297	25	0.36
chr4	403506	+	mir-9385-CR43437	intergenic	rpt	novel	npf,npfr,th,ok107,fru,elav	9	0.333	4	0.5	24	0.542	14	0.571	20	0.5	15	0.267	12	0.583	11	0.364	18	0.333	15	0.533
chr3R	3456049	-	spok-Parp	intergenic	rpt	novel	npfr	4	0.75	1	0	7	0.429	13	0.308	3	0.333	14	0.5	2	0.5	0	NA	4	0	2	0.5
chr2R	3042180	-	Scp1-dpr21	intergenic	rpt	novel	tdc2	24	0	0	NA	67	0.448	16	0	14	0.5	11	0	68	0.324	47	0.787	24	0.25	18	0
chr3L	9833484	+	CG43897	UTR3	non_rpt	known	trh,fru,crz,tdc2,elav	93	0.161	135	0.089	25	0.12	32	0.125	136	0.11	78	0.013	47	0.085	37	0.135	22	0.091	78	0.115
chr4	403651	+	mir-9385-CR43437	intergenic	non_rpt	novel	trh,th,elav	4	0	9	0	21	0.19	16	0	30	0.1	17	0.059	17	0.118	12	0.25	30	0.1	32	0.156
chr3R	613529	+	Myo81F	intronic	rpt	novel	npf,npfr,th,ok107,fru	31	0	8	0.125	61	0.115	44	0.25	39	0.256	81	0.173	49	0.204	62	0.097	52	0.154	77	0.104
chr3L	23054137	+	nrm-RpL10	intergenic	rpt	novel	ok107	5	0	0	NA	6	0.5	26	0.577	2	0	2	0	10	0.4	13	0.846	3	0.333	0	NA
chr2R	1331023	-	CG40191-Yeti	intergenic	rpt	novel	ok107	3	0	0	NA	12	0.083	7	0	4	0	5	0	16	0.188	7	0.286	8	0.5	4	0
chr3L	22973673	+	CR45758-CG32457	intergenic	rpt	novel	fru	1	0	4	0.75	17	0.235	13	0.462	4	0	19	0	6	0.333	14	0.286	7	0.143	8	0
chr3L	9833301	+	CG43897	UTR3	non_rpt	known	trh,npf,th,elav	74	0.473	105	0.467	31	0.581	33	0.515	153	0.392	80	0.463	53	0.472	53	0.604	23	0.478	84	0.44
chr2R	3042170	-	Scp1-dpr21	intergenic	rpt	novel	ok107	25	0	0	NA	75	0.067	12	0	15	0	11	0	86	0.186	54	0	26	0	21	0
chr4	686932	+	CG11360	UTR3	rpt	known	dh44,npfr,ok107,fru,crz,elav	50	0.28	11	0.455	34	0.382	37	0.595	9	0.222	29	0.552	42	0.381	8	0.125	21	0.524	15	0.267
chrX	5396519	+	SK	nonsyn	non_rpt	known	tdc2	88	0.193	84	0.179	160	0.338	158	0.304	75	0.24	192	0.365	149	0.268	121	0.264	132	0.311	102	0.333
chr3R	830500	+	Myo81F	intronic	non_rpt	novel	trh,tdc2	4	0.75	0	NA	7	0.429	9	0.556	2	0.5	4	0.5	9	0.444	11	0.455	7	0.286	11	0.364
chr2R	4051467	+	Haspin-CG17683	intergenic	non_rpt	novel	fru	26	0.038	10	0.5	34	0.088	27	0.148	15	0.133	26	0.192	34	0.176	5	0.2	18	0.278	14	0.143
chr3R	3456153	-	spok-Parp	intergenic	rpt	novel	fru,elav	7	0.429	6	1	13	0.692	22	0.636	5	0.4	9	0.667	8	0.625	8	0.125	7	0.143	8	0.5
chr3R	610441	+	Myo81F	intronic	rpt	novel	trh,npf	20	0.1	9	0.444	44	0.045	42	0.048	40	0.25	65	0.062	49	0	47	0.043	40	0.025	65	0.169
chr2R	3579547	+	CG41242-RYa	intergenic	rpt	novel	trh	2	0	0	NA	25	0.08	5	0	1	0	2	0.5	17	0	4	0	11	0	35	0.2
chr3L	4590648	+	CG42540	UTR3	non_rpt	known	trh,dh44,npf,npfr,th,ok107,fru,crz,elav	89	0.146	63	0.286	111	0.126	168	0.101	51	0.255	65	0.154	114	0.184	80	0.025	99	0.172	98	0.173
chr3R	3696110	-	Alg-2-CR46141	intergenic	rpt	novel	crz	14	0.357	0	NA	5	0.2	2	0	2	0	0	NA	5	0	1	0	4	0	3	0
chr3R	610431	+	Myo81F	intronic	rpt	novel	fru	18	0	9	0	44	0.023	38	0.105	38	0	59	0	43	0.023	37	0	43	0.047	59	0
chrX	5630213	-	CG42492	nonsyn	non_rpt	known	th	22	0.136	5	0.8	19	0	17	0	14	0.071	9	0.111	31	0.097	20	0.1	16	0.313	39	0
chr2R	1268794	-	CG40191-Yeti	intergenic	rpt	novel	fru,crz	83	0.205	16	0	63	0.016	65	0.154	39	0	20	0	85	0.035	68	0.044	74	0.041	7	0.143
chr3R	613565	+	Myo81F	intronic	rpt	novel	crz	32	0.156	8	0	36	0.056	33	0.091	19	0.053	62	0.113	42	0.048	48	0.042	40	0.075	64	0.016
chr3R	19753763	+	GluClalpha	syn	non_rpt	known	trh,dh44,npf,th,ok107,fru,crz,tdc2	71	0.563	68	0.324	210	0.571	242	0.624	111	0.378	177	0.667	160	0.45	146	0.267	208	0.495	143	0.399
chr3R	611007	+	Myo81F	intronic	rpt	novel	npfr,th,ok107,fru,tdc2,elav	14	0.286	9	0	51	0.314	46	0.348	11	0.091	50	0.5	36	0.25	44	0.182	24	0.25	61	0.082
chrX	651944	-	Hmt4-20	nonsyn	non_rpt	known	fru	36	0.056	40	0.075	35	0.057	52	0.115	27	0.037	47	0.043	54	0.037	28	0	49	0.041	45	0.044
chr4	454069	+	CaMKI	downstream	rpt	known	dh44,fru	251	0.052	189	0.196	239	0.092	254	0.142	183	0.093	233	0.112	253	0.126	164	0.11	234	0.103	191	0.115
chr2L	6002117	+	Tsp26A	UTR3	non_rpt	known	npf,npfr,ok107,fru,elav	21	0.429	6	0.333	28	0.607	18	0.778	21	0.714	22	0.409	19	0.684	8	0.125	26	0.423	17	0.353
chr2R	4051431	+	Haspin-CG17683	intergenic	non_rpt	novel	npfr,fru,crz	32	0.156	8	0.125	35	0.086	29	0.138	12	0.167	25	0.32	38	0.132	4	0.25	20	0	11	0
chr4	403429	+	mir-9385-CR43437	intergenic	non_rpt	novel	trh	5	0.4	4	0	14	0.071	9	0	20	0.25	13	0	14	0.071	11	0.091	8	0	15	0.2
chr3R	3455428	-	spok-Parp	intergenic	rpt	novel	fru	2	0.5	0	NA	4	0	14	0.214	9	0.444	0	NA	5	0.2	2	0	5	0	5	0.4
chr3L	25677936	+	CG45782-CR45180	intergenic	rpt	novel	npf,ok107,fru	29	0.034	3	0.667	43	0.093	32	0.219	29	0.276	60	0.033	34	0.147	18	0.056	46	0.13	22	0.136
chr3R	611053	+	Myo81F	intronic	rpt	novel	npf,npfr,ok107,elav	15	0.533	7	0.429	54	0.241	54	0.519	19	0.263	45	0.356	49	0.306	41	0.073	33	0.455	63	0.143
chr3R	692846	+	Myo81F	intronic	rpt	novel	th,ok107,fru,crz,tdc2,elav	54	0.241	16	0.188	114	0.36	158	0.241	99	0.03	76	0.224	114	0.237	116	0.267	81	0.222	92	0.293
chr3R	610490	+	Myo81F	intronic	rpt	novel	trh,th,fru,elav	35	0.029	10	0	73	0.11	51	0.157	52	0.019	83	0.084	54	0.019	79	0.038	38	0.105	81	0.123
chr3R	614068	+	Myo81F	intronic	rpt	novel	trh,tdc2	0	NA	0	NA	6	1	9	0.556	5	0.8	11	0.455	5	0.4	14	0.286	1	1	11	0.909
chr2R	5112759	+	CG3107-gus	intergenic	rpt	novel	npfr	23	0	0	NA	25	0.04	12	0.083	8	0.25	44	0.136	8	0	13	0	7	0	17	0.118
chr4	686929	+	CG11360	UTR3	rpt	known	trh,ok107,crz,elav	47	0.362	11	0.182	34	0.382	37	0.568	10	0.2	29	0.517	42	0.357	9	0.333	21	0.571	16	0.313
chr3L	23083065	+	nrm-RpL10	intergenic	non_rpt	novel	fru	6	0.333	6	0	12	0.083	51	0.314	4	0	6	0.167	9	0.111	2	0	3	0	15	0
chrX	5076753	-	CG32767	UTR3	non_rpt	novel	npfr	44	0.045	29	0.103	38	0.053	45	0.067	31	0	24	0.208	65	0.046	10	0	37	0.081	52	0.058
chrX	6001613	+	CR44498	ncRNA_exonic	non_rpt	novel	th	2	0	0	NA	23	0.348	0	NA	10	0	38	0.079	20	0	19	0.105	17	0.235	15	0
chr3L	25677904	+	CG45782-CR45180	intergenic	rpt	novel	npf,ok107,elav	20	0.1	0	NA	32	0.188	21	0.048	20	0.2	32	0.156	30	0.1	18	0.056	23	0.043	11	0.182
chr4	980681	+	fuss-toy	intergenic	rpt	novel	trh,ok107,fru,elav	12	0.167	6	0	24	0.25	26	0.154	13	0.231	15	0.2	31	0.161	9	0.111	24	0.125	13	0.538
chr2R	4051397	+	Haspin-CG17683	intergenic	non_rpt	novel	ok107,fru	35	0.114	21	0.19	31	0.097	40	0.175	18	0.167	26	0.115	32	0.219	6	0	18	0	6	0
chr2R	3042838	-	Scp1-dpr21	intergenic	rpt	novel	elav	3	0.333	0	NA	25	0.64	6	0	5	0.6	5	0	25	0.56	7	0.429	16	0.563	18	0
chr4	582849	+	CG1909	upstream	rpt	novel	crz	15	0.2	7	0	19	0.105	12	0	6	0	29	0	15	0.067	15	0.067	14	0	15	0
chr3R	650006	+	Myo81F	intronic	rpt	novel	npfr,ok107,tdc2	16	0.438	5	0	51	0.314	57	0.175	45	0.044	41	0.415	39	0.154	39	0.231	29	0.379	42	0.095
chrX	10907862	+	CG43901	syn	non_rpt	novel	trh,dh44,th	177	0.164	160	0.163	147	0.136	198	0.136	145	0.145	133	0.105	180	0.15	169	0.124	171	0.14	168	0.119
chrX	3861312	-	roX1	ncRNA_exonic	non_rpt	known	npf,npfr,ok107	323	0.077	312	0.119	273	0.095	339	0.097	299	0.147	349	0.1	325	0.114	315	0.063	330	0.109	348	0.075
chr3L	27429511	+	Dbp80-eIF-4B	intergenic	rpt	novel	trh,npfr,th,elav	41	0.317	3	0.667	56	0.286	48	0.479	26	0.654	36	0.278	38	0.289	33	0.242	49	0.204	34	0.206
chr3R	613579	+	Myo81F	intronic	rpt	novel	fru,elav	28	0	7	0	36	0.139	30	0.1	14	0	60	0.083	34	0.088	41	0.098	37	0.081	59	0.068
chr3R	3454226	-	spok-Parp	intergenic	rpt	novel	trh,ok107,elav	7	0.429	2	0.5	19	0.632	42	0.548	17	0.765	31	0.032	22	0.455	19	0.158	19	0	25	0.2
chr3R	692853	+	Myo81F	intronic	rpt	novel	npfr,th,ok107,fru,elav	57	0.246	16	0.125	118	0.28	154	0.227	101	0.069	80	0.163	116	0.259	113	0.124	89	0.213	93	0.161
chr3R	613278	+	Myo81F	intronic	rpt	novel	trh,npf,npfr,th,ok107,fru,crz,elav	16	0.375	5	0	66	0.364	47	0.362	23	0.435	66	0.182	41	0.195	49	0.082	49	0.286	48	0.104
chr3L	27422104	+	Dbp80	nonsyn	non_rpt	novel	npfr	192	0.021	28	0.071	177	0.034	195	0.041	86	0.07	106	0.311	171	0.023	109	0.028	169	0.024	58	0
chr2R	1844599	+	CG41520-CG17684	intergenic	rpt	novel	fru	32	0.063	6	0.167	40	0.05	48	0.208	8	0	46	0	13	0.077	7	0	18	0.056	18	0.111
chr3R	610518	+	Myo81F	intronic	rpt	novel	fru,crz,tdc2,elav	31	0.355	7	0	78	0.244	54	0.167	50	0.02	99	0.172	61	0.115	85	0.224	50	0.08	96	0.115
chr3L	23053959	+	nrm-RpL10	intergenic	rpt	novel	fru	0	NA	0	NA	1	0	15	0.2	2	0	1	0	6	0	3	0	0	NA	0	NA
chr2R	4051449	+	Haspin-CG17683	intergenic	non_rpt	novel	npfr	31	0.161	7	0.429	36	0.028	31	0.161	17	0.176	25	0.24	40	0.025	4	0	18	0.056	12	0
chr3R	649338	+	Myo81F	intronic	rpt	novel	fru	2	0	0	NA	6	0	16	0.313	0	NA	12	0	4	0.5	0	NA	2	0	5	0
chr3R	3455952	-	spok-Parp	intergenic	rpt	novel	fru	1	0	1	0	7	0.286	15	0.4	2	0.5	9	0.889	4	0.5	5	0.8	2	0.5	2	0
chr3R	613574	+	Myo81F	intronic	rpt	novel	trh,npfr,fru,tdc2	29	0.103	7	0.429	35	0.4	28	0.429	14	0.214	56	0.393	36	0.25	45	0.244	36	0.389	60	0.233
chr3R	3456118	-	spok-Parp	intergenic	rpt	novel	fru	6	0	1	0	9	0.111	16	0.438	5	0.2	7	0.143	2	0	6	0	7	0.429	5	0
chr2R	1220849	-	rl-CG40191	intergenic	rpt	novel	ok107	18	0.222	0	NA	17	0.235	9	0.111	3	0	5	0.4	15	0.267	7	0.429	2	0	1	0
chr3L	27422151	+	Dbp80	nonsyn	non_rpt	novel	trh,dh44,npf,npfr,th,ok107,fru,crz,elav	196	0.23	25	0.2	192	0.13	209	0.282	107	0.374	97	0.247	156	0.244	116	0.095	175	0.103	62	0.145
chr4	541782	-	Thd1	UTR3	rpt	known	npf,npfr,th,ok107,fru,crz,elav	31	0.258	15	0.2	27	0.259	22	0.318	21	0.238	57	0.386	44	0.432	26	0.154	31	0.258	40	0.475
chr3R	610586	+	Myo81F	intronic	rpt	novel	npf,npfr,th,ok107,fru,crz,elav	30	0.2	14	0	70	0.171	74	0.162	37	0.189	92	0.239	66	0.212	95	0.095	58	0.121	108	0.13
chr3L	25114873	+	Set1	syn	non_rpt	novel	npfr	21	0.143	11	0	20	0.1	34	0.147	8	0	17	0.353	25	0.08	8	0	17	0.059	8	0.125
chr2L	14093822	+	nAChRalpha5	UTR3	non_rpt	known	trh,th,ok107,fru,elav	90	0.044	19	0.053	102	0.118	137	0.19	18	0.056	84	0.06	93	0.183	36	0	59	0.169	72	0.181
chr2R	25256658	+	CG9380-NONE	intergenic	rpt	known	crz	236	0.288	175	0.463	222	0.446	251	0.625	139	0.475	181	0.569	205	0.322	170	0.282	181	0.32	182	0.582
chr3L	24760941	+	scro-CG40472	intergenic	rpt	known	trh,th,fru,tdc2,elav	76	0.158	1	0	65	0.308	78	0.449	11	0.545	6	0.333	8	0.25	14	0.357	46	0.478	22	0.273
chr3R	611334	+	Myo81F	intronic	rpt	novel	fru,tdc2	40	0.05	16	0.375	112	0.125	106	0.113	54	0.019	87	0.057	103	0.068	51	0.157	82	0.037	106	0.132
chr4	112926	+	pan	UTR3	rpt	novel	trh	130	0.008	36	0.111	130	0.054	141	0.057	38	0.053	94	0.096	121	0.017	49	0.02	117	0.085	56	0.125
chr4	402732	+	mir-9385-CR43437	intergenic	rpt	novel	th,fru,elav	6	0.833	4	0.25	21	0.429	25	0.4	15	0.533	24	0	11	0.091	9	0.778	18	0.389	4	0
chr3L	4369213	-	DopEcR	nonsyn	non_rpt	known	tdc2	250	0.052	287	0.045	317	0.047	336	0.074	249	0.068	324	0.049	310	0.039	236	0.153	251	0.072	253	0.055
chr3R	611052	+	Myo81F	intronic	rpt	novel	trh,npf,npfr,th,ok107,crz,elav	15	0.333	7	0.429	54	0.278	50	0.54	20	0.2	44	0.432	48	0.271	37	0.081	33	0.424	61	0.197
chr2L	22993172	+	cta	downstream	rpt	novel	ok107,fru	24	0.083	5	0	28	0.036	35	0.229	11	0.091	25	0.12	25	0.16	14	0	29	0.034	20	0
chrX	5631035	-	CG42492	nonsyn	non_rpt	known	trh,dh44,npf,th,ok107,fru,crz,elav	229	0.524	140	0.7	159	0.553	193	0.611	141	0.66	135	0.489	176	0.545	164	0.518	139	0.59	142	0.535
chr3R	3455415	-	spok-Parp	intergenic	rpt	novel	fru	1	1	0	NA	3	0.333	12	0.917	9	0.889	0	NA	4	0.25	3	0	3	0	3	0
chr4	687294	+	CG11360	UTR3	rpt	known	npfr,fru,elav	31	0.194	7	0.429	32	0.25	39	0.59	10	0.5	34	0.353	24	0.458	9	0.222	21	0.19	10	0.5
chr3L	25674700	+	CG45782-CR45180	intergenic	rpt	novel	trh,npf,npfr,th,fru,crz,tdc2,elav	31	0.258	13	0	29	0.241	28	0.286	35	0.286	18	0.278	19	0.316	24	0.292	55	0.418	34	0.294
chr2L	22997673	+	cta-Cht10	intergenic	rpt	novel	npfr,fru	11	0.091	0	NA	10	0.3	15	0.2	7	0	21	0.19	11	0.091	9	0.111	9	0.222	4	0
chr3R	610688	+	Myo81F	intronic	rpt	novel	ok107	40	0.1	17	0.059	106	0.189	92	0.196	56	0.268	100	0.18	92	0.13	111	0.126	96	0.24	128	0.266
chr3R	3283709	-	Pzl-spok	intergenic	rpt	novel	ok107,fru,elav	6	1	4	0.75	27	0.852	47	0.957	3	1	4	1	16	0.813	4	0.25	4	1	6	0.5
chr3R	5236332	-	rtp	UTR3	non_rpt	known	trh,npf,npfr,th,ok107,fru,crz,tdc2,elav	93	0.914	171	0.982	57	0.912	36	0.75	168	0.923	103	0.932	96	0.823	186	0.796	164	0.793	156	0.891
chr2L	16174153	+	Ca-alpha1D	nonsyn	non_rpt	known	trh,dh44,npf,npfr,th,ok107,fru,crz,tdc2,elav	45	0.422	24	0.917	72	0.708	85	0.671	29	0.793	82	0.732	51	0.627	49	0.388	76	0.75	64	0.688
chr3R	610427	+	Myo81F	intronic	rpt	novel	trh,npf,npfr,th,ok107,fru,elav	18	0.111	7	0	45	0.4	30	0.333	35	0.286	56	0.429	41	0.22	35	0.029	37	0.216	56	0.268
chr4	686941	+	CG11360	UTR3	rpt	known	th	47	0	12	0	32	0.094	33	0.091	7	0.143	36	0.028	40	0.025	9	0	19	0.211	16	0.063
chr3R	629493	+	Myo81F	intronic	rpt	novel	trh	27	0.037	6	0.333	100	0.02	126	0.032	28	0	88	0	95	0.042	134	0	82	0.037	75	0.24
chrX	3861324	-	roX1	ncRNA_exonic	non_rpt	known	trh,dh44,npfr,ok107,fru,crz,elav	324	0.111	318	0.214	264	0.129	343	0.117	297	0.061	349	0.126	319	0.141	317	0.035	333	0.099	351	0.117
chr3R	611303	+	Myo81F	intronic	rpt	novel	trh,npfr,th,ok107	39	0.128	11	0.364	117	0.188	86	0.163	47	0.021	73	0.192	98	0.194	47	0	74	0.135	104	0.221
chr4	541683	-	Thd1	UTR3	rpt	novel	dh44	75	0	23	0.174	38	0	55	0.018	33	0	95	0	74	0.014	28	0	42	0	60	0
chr3L	23066411	+	nrm-RpL10	intergenic	rpt	novel	fru	8	0	0	NA	6	0	13	0.308	21	0	14	0.357	13	0.154	8	0	7	0.143	12	0.083
chr2R	3042100	-	Scp1-dpr21	intergenic	rpt	novel	tdc2	14	0.143	0	NA	43	0.186	16	0.063	13	0.154	11	0	80	0.138	46	0.587	18	0.111	19	0
chr2R	25257812	+	CG9380-NONE	intergenic	non_rpt	known	fru	1	0	22	0.045	9	0.444	22	0.545	2	0	3	0.333	9	0.444	1	1	3	0	8	0.375
chr2R	2427649	-	CG17684-MFS17	intergenic	non_rpt	novel	npfr	46	0.022	11	0	19	0	24	0	13	0.077	64	0.219	16	0	15	0	21	0	62	0
chrX	21157991	-	CG45154-CR45506	intergenic	rpt	novel	th	2	0	0	NA	0	NA	1	0	1	0	0	NA	3	0	0	NA	26	0.346	0	NA
chr3L	27422188	+	Dbp80	downstream	non_rpt	novel	npfr,fru,tdc2	194	0.072	36	0.028	162	0.086	187	0.123	85	0.024	83	0.12	141	0.099	97	0.124	155	0.058	51	0.02
chr2L	11159274	-	Ca-beta	nonsyn	non_rpt	known	npf	262	0.092	166	0.253	219	0.21	264	0.159	193	0.212	266	0.192	291	0.089	175	0.086	167	0.293	216	0.213
chr3L	23083064	+	nrm-RpL10	intergenic	non_rpt	novel	fru	7	0	6	0	12	0	51	0.255	4	0	6	0	9	0.111	2	0	3	0	14	0
chr3R	3696098	-	Alg-2-CR46141	intergenic	rpt	novel	crz	15	0.467	0	NA	7	0.143	2	0	3	0	0	NA	6	0.5	1	0	2	0	2	0
chr2L	23082164	+	CR43242-CG12567	intergenic	rpt	novel	elav	20	0.25	0	NA	11	0.364	5	0.4	2	0	9	0	6	0.167	0	NA	3	0	9	0.333
chr3R	4279146	-	CR45597	downstream	rpt	novel	crz	23	0.174	24	0.083	73	0	64	0.031	18	0.056	33	0	45	0.044	36	0	74	0.054	35	0.029
chr3R	613187	+	Myo81F	intronic	non_rpt	novel	tdc2,elav	12	0.167	8	0.125	60	0.133	33	0.121	15	0.133	68	0.088	39	0.077	31	0.129	42	0.071	47	0.043
chr2R	15264096	-	Trpm	nonsyn	non_rpt	known	fru	6	0.5	3	0.333	7	0.857	14	0.714	14	0.357	3	0.667	14	0.786	8	0.875	7	0.714	8	0.75
chrX	16562119	-	CanA-14F	UTR3	non_rpt	known	fru	9	0.111	6	0	10	0.2	22	0.364	3	0.333	19	0.263	21	0.143	5	0.2	3	0	8	0
chr2R	5738384	-	ap-l	intergenic	rpt	novel	fru	1	1	20	0	9	0	14	0.357	3	0	2	0	1	0	3	0	7	0	1	0
chr2R	25256648	+	CG9380-NONE	intergenic	rpt	novel	trh,dh44,crz	245	0.135	175	0.509	215	0.326	255	0.353	138	0.275	178	0.371	207	0.14	168	0.214	165	0.158	185	0.292
chr2R	1268716	+	CG40191	downstream	rpt	novel	npf	73	0.014	20	0	97	0.155	55	0	54	0.352	19	0	69	0.014	75	0.093	71	0.07	14	0
chr2R	3050567	-	Scp1-dpr21	intergenic	rpt	novel	elav	3	0	0	NA	30	0.167	4	0	8	0.375	2	0	35	0.143	4	0	14	0	8	0
chr3L	24760085	+	scro-CG40472	intergenic	rpt	novel	elav	13	0	0	NA	20	0.15	21	0	5	0	3	0	3	0	4	0.75	21	0.143	6	0.167
chr3R	610577	+	Myo81F	intronic	rpt	novel	npf,npfr,th,tdc2	32	0.406	14	0.357	75	0.547	72	0.611	40	0.55	95	0.621	60	0.567	101	0.505	55	0.291	109	0.633
chr3R	27675074	+	unc80	nonsyn	non_rpt	known	trh	39	0.026	3	0	18	0	33	0.182	9	0	42	0.19	23	0.087	71	0.028	26	0.115	43	0.233
chr2R	4051474	+	Haspin-CG17683	intergenic	non_rpt	novel	npfr,ok107,crz,elav	24	0.25	10	0.5	30	0.167	30	0.067	15	0.2	28	0.179	32	0.156	5	0.2	18	0.111	13	0
chr2R	3042185	-	Scp1-dpr21	intergenic	rpt	novel	tdc2	22	0.318	0	NA	62	0.839	17	0	13	0.846	13	0	58	0.862	38	0.947	22	0.727	21	0
chr2R	17375057	+	mbl	UTR3	non_rpt	known	trh,dh44,npf,npfr,th,ok107,fru,crz,tdc2,elav	102	0.392	116	0.388	162	0.29	165	0.333	87	0.241	217	0.258	123	0.276	150	0.18	100	0.58	142	0.324
chr3R	18907675	+	EndoA	nonsyn	non_rpt	known	tdc2	0	NA	1	1	3	0.333	2	0	0	NA	2	0	2	0	15	0.8	3	0.667	5	0.4
chr2R	4051444	+	Haspin-CG17683	intergenic	non_rpt	novel	npfr,th,ok107,fru,crz,elav	29	0.276	7	0.429	35	0.171	30	0.333	15	0.2	27	0.519	39	0.256	2	0.5	19	0.211	13	0.077
chr3R	3283716	-	Pzl-spok	intergenic	rpt	novel	ok107,fru,elav	7	1	5	1	26	0.923	46	0.891	4	0.25	7	0.857	16	0.813	4	0.25	4	1	5	0.4
chr2R	5743279	-	ap-l	intergenic	rpt	novel	th	7	0.714	1	0	4	0.75	12	0.667	11	0.455	3	0.667	1	0	9	0.667	18	0.278	6	0.5
chr3R	613983	+	Myo81F	intronic	rpt	novel	ok107,tdc2	0	NA	0	NA	7	0.571	11	0.818	1	0	13	0.154	10	0.4	14	0.643	5	0.2	12	0.25
chrX	3860621	-	roX1	ncRNA_exonic	non_rpt	known	dh44,fru	68	0.015	51	0.137	69	0.101	196	0.26	69	0.058	134	0.052	77	0.078	79	0.101	111	0.09	119	0.101
chr2R	5112589	+	CG3107-gus	intergenic	rpt	novel	npfr	38	0	0	NA	35	0.029	23	0	12	0	76	0.118	28	0	30	0	20	0	40	0
chr4	686973	+	CG11360	UTR3	non_rpt	known	npfr,th,crz	45	0.222	15	0.2	24	0.125	35	0.086	8	0.125	30	0.133	27	0	9	0	14	0.214	13	0
chr2L	14093726	+	nAChRalpha5	UTR3	non_rpt	known	dh44,tdc2	71	0.028	14	0.286	78	0.051	122	0.066	21	0	76	0.039	71	0.07	42	0.119	60	0.033	73	0.096
chr2L	6001951	+	Tsp26A	UTR3	non_rpt	novel	th	46	0	20	0	46	0.022	51	0.078	14	0	55	0.036	39	0	41	0.024	65	0.169	39	0.103
chr3R	21277235	-	SIFaR	UTR3	non_rpt	known	elav	75	0.173	16	0.875	28	0.321	51	0.176	5	0.2	14	0.429	53	0.283	24	0.083	4	0.5	18	0.222
chr3R	610397	+	Myo81F	intronic	rpt	novel	ok107	19	0.316	5	0	44	0.409	32	0.375	25	0.4	41	0.244	30	0.233	36	0.167	29	0.138	51	0.314
chr3R	3454282	-	spok-Parp	intergenic	rpt	novel	fru	6	0	1	0	15	0.067	31	0.194	9	0	7	0.286	11	0.182	11	0.091	10	0.2	13	0.077
chr3R	692004	+	Myo81F	intronic	non_rpt	novel	trh	12	0.167	2	0.5	25	0.08	34	0.235	6	0.333	12	0	27	0.148	10	0.1	12	0.083	17	0.176
chr3L	23054099	+	nrm-RpL10	intergenic	rpt	novel	fru	0	NA	0	NA	8	0	19	0.158	0	NA	5	0	5	0	9	0.333	2	0.5	1	0
chr3L	22409733	-	Ten-m-CR45237	intergenic	non_rpt	novel	npfr,fru,tdc2,elav	11	0.091	11	0	60	0.15	61	0.344	19	0.053	78	0.167	47	0.234	45	0.156	73	0.096	64	0.141
chr2R	3042319	-	Scp1-dpr21	intergenic	rpt	novel	elav	5	0.4	0	NA	34	0.412	2	0	13	0.538	10	0	64	0.547	33	0.273	16	0.188	11	0
chr2R	24910775	+	NaCP60E	nonsyn	non_rpt	known	trh,npf,npfr,th,ok107,fru,crz,elav	11	0.818	2	0.5	29	0.862	19	0.789	33	0.636	30	0.633	23	0.565	22	0.727	18	0.611	15	0.667
chrX	3861501	-	roX1	ncRNA_exonic	non_rpt	known	trh,dh44,npf,npfr,th,ok107,fru,crz,tdc2,elav	203	0.764	144	0.701	165	0.861	267	0.906	190	0.737	266	0.842	205	0.839	239	0.787	248	0.794	274	0.712
chr3R	3456221	-	spok-Parp	intergenic	rpt	novel	npfr,fru,elav	10	0.3	13	0.923	21	0.429	21	0.571	7	0.143	12	0.583	13	0.538	11	0.182	17	0.353	15	0
chr2R	1277819	+	CG40191-Yeti	intergenic	rpt	novel	tdc2,elav	13	0	1	0	33	0.212	12	0	7	0.286	2	0	15	0.067	33	0.394	44	0.091	1	0
chr2R	2770621	-	CG41378	syn	non_rpt	novel	ok107,elav	58	0.276	9	0	46	0.196	60	0.133	20	0.2	71	0.352	47	0.319	30	0.233	55	0.145	37	0.135
chr3R	31597432	-	CycG	UTR3	non_rpt	known	trh,dh44,npfr,ok107,fru,crz,tdc2,elav	35	0.114	42	0.333	42	0.357	63	0.333	25	0.2	53	0.434	41	0.366	50	0.26	39	0.103	44	0.364
chr3R	692823	+	Myo81F	intronic	rpt	novel	npfr	40	0	14	0	103	0.039	147	0.007	104	0	66	0.152	97	0.01	112	0.009	68	0.029	89	0.067
chr2L	9809350	-	nAChRalpha6	nonsyn	non_rpt	known	dh44,npfr,crz,tdc2	190	0.463	148	0.345	297	0.451	299	0.545	129	0.574	255	0.424	286	0.458	259	0.232	281	0.566	238	0.538
chr3R	830499	+	Myo81F	intronic	non_rpt	novel	tdc2	4	0.5	0	NA	7	0.429	9	0.444	2	0	4	0	9	0.444	11	0.364	7	0.143	11	0.182
chr3L	22973737	+	CR45758-CG32457	intergenic	rpt	novel	tdc2	3	0	3	1	6	0.5	8	0.625	5	0	17	0.235	10	0.2	16	0.625	8	0.5	10	0.3
chr3R	613927	+	Myo81F	intronic	rpt	novel	npfr,fru	1	1	1	1	4	0.25	14	0.571	1	0	10	0.3	7	0.286	6	0.333	7	0	7	0.286
chrX	10709480	+	X11Lbeta	UTR3	non_rpt	known	dh44	217	0.046	54	0.185	122	0.057	157	0.089	63	0.048	130	0.077	138	0.043	55	0.073	69	0.029	95	0.053
chrX	1676057	-	CG32809	nonsyn	non_rpt	known	trh,dh44,th,crz,elav	34	0.941	47	0.894	51	0.882	49	0.776	26	0.538	51	0.843	41	0.732	44	0.614	34	0.824	58	0.828
chr2R	3050494	-	Scp1-dpr21	intergenic	rpt	novel	ok107	1	1	0	NA	40	0.925	2	0	9	0.889	2	0	42	0.929	7	1	18	0.833	9	0.111
chr3R	613491	+	Myo81F	intronic	rpt	novel	trh,fru,crz,elav	30	0.133	10	0.2	76	0.118	45	0.2	40	0	101	0.089	58	0.103	68	0	69	0.087	94	0.117
chr2R	3042128	-	Scp1-dpr21	intergenic	rpt	novel	tdc2	17	0.471	0	NA	50	0.72	14	0	11	0.818	12	0	83	0.711	50	0.84	22	0.5	21	0
chr3R	13692754	+	flfl	UTR3	non_rpt	known	crz,elav	98	0.133	62	0.016	44	0.136	93	0.065	48	0.042	68	0.074	77	0.052	62	0.065	52	0.077	56	0.036
chr3R	3454319	-	spok-Parp	intergenic	rpt	novel	fru,tdc2	6	0.167	1	1	18	0.167	35	0.457	12	0.583	12	0	10	0.1	11	0.636	12	0.5	11	0.091
chr2L	20204362	-	CG10651-CR40341	intergenic	rpt	novel	fru	3	0.333	0	NA	2	0	12	0.75	0	NA	1	0	1	1	0	NA	0	NA	0	NA
chr2R	4052044	+	Haspin-CG17683	intergenic	rpt	novel	npf,npfr,th,ok107,crz,tdc2,elav	37	0.108	0	NA	38	0.184	34	0.088	21	0.286	27	0.259	53	0.321	34	0.147	39	0.282	22	0.182
chr2R	1277871	+	CG40191-Yeti	intergenic	rpt	novel	tdc2,elav	20	0	2	0	45	0.178	11	0	3	0.333	3	0	14	0	25	0.4	46	0.065	2	0
chr3R	3920647	+	CG41099-CG42402	intergenic	non_rpt	novel	ok107	4	0	4	0.25	5	0.4	4	0.25	5	0	5	1	34	0.941	0	NA	2	0	2	0
chr4	407223	+	mir-9385-CR43437	intergenic	rpt	novel	dh44	1	0	17	0.824	4	0	5	0	14	0	1	0	1	0	3	0	8	0	2	0
chr3L	24937280	+	CG40472-ND-AGGG	intergenic	rpt	novel	fru	10	0.2	0	NA	12	0.083	15	0.4	2	0.5	7	0.143	5	0.4	8	0.5	13	0.077	0	NA
chr3R	4365474	+	CG1090	syn	non_rpt	known	trh,dh44,npf,npfr,th,ok107,crz,tdc2,elav	50	0.32	45	0.289	78	0.346	107	0.29	54	0.241	108	0.426	89	0.348	62	0.323	42	0.333	91	0.33
chr3R	628925	+	Myo81F	intronic	rpt	novel	trh,npf,ok107,fru,crz	36	0.194	21	0.714	81	0.099	80	0.212	35	0.229	64	0.078	71	0.127	79	0.101	66	0.091	51	0.137
chr3R	613616	+	Myo81F	intronic	rpt	novel	npfr,th,ok107,fru,elav	11	0.273	6	0	36	0.278	26	0.346	17	0.118	44	0.227	20	0.2	32	0.063	29	0.103	39	0.128
chr3R	19231100	-	unc79	nonsyn	non_rpt	known	npfr	89	0.011	113	0.088	88	0.091	100	0.02	62	0.032	76	0.132	91	0.033	28	0	42	0.119	47	0.021
chr2R	25256431	+	CG9380-NONE	intergenic	non_rpt	novel	trh,npf,npfr,th,ok107,fru,crz,tdc2,elav	134	0.224	111	0.09	132	0.356	206	0.374	83	0.277	107	0.299	105	0.257	94	0.16	100	0.2	120	0.192
chr3R	27372422	+	CG42534	UTR3	rpt	novel	npfr	7	0	0	NA	13	0	22	0	5	0	44	0.318	6	0	9	0	8	0	11	0
chr3R	3283717	-	Pzl-spok	intergenic	rpt	novel	ok107,fru,elav	7	0.571	5	1	26	0.731	46	0.717	3	0	7	0.714	16	0.5	4	0.25	4	1	6	0.333
chr3R	613320	+	Myo81F	intronic	rpt	novel	trh,npfr,ok107,fru,elav	26	0.077	3	0	60	0.3	47	0.34	17	0.412	60	0.3	56	0.357	53	0.113	37	0.054	59	0.186
chr3R	32037584	+	CG2053	upstream	rpt	novel	trh	5	0	1	0	8	0.125	10	0.2	10	0	5	0	5	0.2	11	0	7	0.429	16	0.25
chr3R	10195983	+	Syn	syn	non_rpt	known	dh44,th,fru,elav	15	0.2	22	0.227	29	0.241	43	0.256	19	0.158	28	0.107	52	0.404	40	0.05	35	0.171	27	0.037
chr3R	3378918	-	spok-Parp	intergenic	rpt	novel	fru,elav	7	0	7	1	16	0.25	38	0.289	3	0	6	0	3	0	5	0	15	0.067	3	0.333
chr2R	4051284	+	Haspin-CG17683	intergenic	non_rpt	novel	npfr,th,ok107,fru,elav	57	0.456	10	0.3	56	0.554	58	0.414	17	0.588	21	0.333	63	0.476	11	0.545	31	0.258	7	0.857
chrX	15004857	+	eag	nonsyn	non_rpt	known	trh,npfr,fru	11	0.364	8	0.875	30	0.4	26	0.269	9	0.333	26	0.615	16	0.5	27	0.481	12	0.417	30	0.433
chr2R	5738522	-	ap-l	intergenic	rpt	novel	fru	5	0.2	7	0.286	12	0.083	17	0.353	3	0.667	2	0	0	NA	2	0	10	0.1	1	0
chr2R	1268896	-	CG40191-Yeti	intergenic	rpt	novel	npf,th,ok107,fru,tdc2	72	0.056	6	0	44	0.205	43	0.302	16	0.25	8	0	60	0.167	36	0.111	38	0.211	16	0.563
chr3R	613703	+	Myo81F	intronic	rpt	novel	npfr,ok107,tdc2	6	0.667	4	1	13	0.077	6	0.5	7	0.286	25	0.12	19	0.263	21	0.286	17	0.176	30	0.033
chr2R	3042685	-	Scp1-dpr21	intergenic	rpt	novel	npf	7	0.714	1	0	44	0.614	6	0	11	0.818	8	0	49	0.633	11	0.455	19	0.579	26	0
chr2L	14083460	+	nAChRalpha5	nonsyn	non_rpt	known	th,elav	126	0.016	21	0.048	76	0.184	155	0.026	17	0.059	102	0.127	98	0.041	63	0.095	84	0.131	55	0.091
chr2R	3042177	-	Scp1-dpr21	intergenic	rpt	novel	th,ok107,tdc2	23	0.435	0	NA	67	0.731	14	0	14	0.214	11	0	69	0.812	50	0.86	23	0.565	18	0
chr2R	1512826	-	Maf1	UTR3	rpt	novel	npf,npfr,fru,tdc2,elav	15	0.8	9	0.667	31	0.806	28	0.679	19	0.737	44	0.818	30	0.7	14	0.429	29	0.724	23	0.696
chr2R	25256664	+	CG9380-NONE	intergenic	rpt	novel	trh,dh44	233	0.073	173	0.283	228	0.202	263	0.221	145	0.2	192	0.182	209	0.081	173	0.058	189	0.063	187	0.251
chr4	541784	-	Thd1	UTR3	rpt	known	trh,npf,npfr,th,ok107,crz,elav	30	0.4	16	0.188	26	0.269	24	0.292	22	0.227	56	0.393	44	0.5	28	0.214	29	0.276	40	0.525
chr2R	3050535	-	Scp1-dpr21	intergenic	rpt	novel	ok107,elav	5	0.2	0	NA	44	0.205	2	0	9	0.333	2	0	43	0.442	10	0.1	22	0.182	8	0
chr2L	9325215	+	CR45456	upstream	non_rpt	novel	trh,npf,npfr	8	0.375	11	0	2	0	7	0.429	68	0.368	43	0.209	6	0.167	35	0.314	13	0.385	76	0.329
chrX	16339624	+	Dsp1	UTR3	non_rpt	known	th,fru	52	0.058	9	0.111	42	0.333	42	0.619	14	0.357	71	0.507	43	0.395	27	0.333	32	0.344	27	0.259
chrX	3861500	-	roX1	ncRNA_exonic	non_rpt	known	dh44	210	0.071	149	0.161	169	0.071	274	0.106	195	0.113	275	0.051	216	0.079	249	0.076	253	0.083	284	0.063
chr3R	610444	+	Myo81F	intronic	rpt	novel	trh,npf,th,ok107,crz,tdc2,elav	18	0.611	11	0.273	47	0.702	41	0.415	41	0.439	69	0.464	47	0.277	47	0.468	39	0.308	66	0.333
chr3L	19106045	-	CG14082	UTR3	rpt	novel	ok107	14	0	3	0	30	0.033	41	0.098	20	0	54	0.056	10	0.4	18	0.056	23	0.043	18	0.056
chr2L	6458512	+	frj	nonsyn	non_rpt	novel	trh	33	0	32	0	31	0	35	0	21	0	22	0	34	0	17	0	20	0	22	0.136
chr4	420027	+	mir-9385-CR43437	intergenic	non_rpt	novel	fru,elav	1	0	2	0	17	0.353	16	0.25	4	0.25	22	0.136	15	0.133	2	0	9	0.111	8	0.25
chr3L	22273357	+	Csp	UTR3	non_rpt	novel	trh,dh44,npf,npfr,ok107	234	0.534	220	0.159	218	0.514	264	0.53	145	0.214	252	0.131	251	0.203	163	0.117	138	0.022	184	0.136
chr3R	3379059	-	spok-Parp	intergenic	rpt	novel	fru	3	0.667	3	0.333	12	0.667	31	0.516	3	0	4	0.75	10	0.9	4	1	8	0.75	4	0.75
chr3R	3456073	-	spok-Parp	intergenic	rpt	novel	elav	6	0.167	3	1	10	0.3	9	0.222	3	0.667	10	0.7	1	0	4	0.25	6	0.167	6	0.167
chr3R	692824	+	Myo81F	intronic	rpt	novel	trh,npfr	43	0	14	0	101	0.119	146	0.048	101	0.069	64	0.203	96	0.042	110	0.082	68	0.103	88	0.102
chr3R	613346	+	Myo81F	intronic	rpt	novel	trh,npf,th,ok107,crz,tdc2	27	0.407	3	0.667	81	0.481	51	0.471	24	0.625	81	0.506	56	0.607	49	0.265	47	0.383	73	0.301
chr2R	1865348	-	CG17684	downstream	rpt	novel	ok107,fru,crz,tdc2,elav	27	0.259	0	NA	18	0.278	39	0.205	16	0.5	30	0.433	29	0.172	22	0.227	19	0.158	17	0
chr3R	3378949	-	spok-Parp	intergenic	rpt	novel	elav	4	0	5	0.8	16	0.375	19	0.263	2	0	8	0.125	3	0.667	5	0	12	0.25	2	0
chr2L	4439474	-	CG15431	UTR5	non_rpt	novel	npfr,th,fru	55	0.091	9	0	54	0.037	49	0.102	23	0	30	0.167	45	0	55	0	60	0.117	43	0.023
chr4	541545	-	Thd1	UTR3	rpt	known	npfr,ok107,crz,tdc2,elav	162	0.235	52	0.192	82	0.183	123	0.106	76	0.066	134	0.261	99	0.172	44	0.273	78	0.064	70	0.043
chr2L	14083516	+	nAChRalpha5	syn	non_rpt	known	npf,npfr,th,ok107,fru,crz,tdc2,elav	143	0.657	37	0.459	106	0.689	166	0.657	33	0.636	120	0.633	119	0.655	73	0.575	87	0.575	63	0.571
chr2R	2770519	-	CG41378	syn	non_rpt	novel	npfr	57	0.105	6	0	72	0.097	94	0.064	20	0.15	89	0.506	57	0.14	33	0.152	62	0.065	27	0.185
chr3R	613506	+	Myo81F	intronic	rpt	novel	trh,ok107,fru,tdc2	27	0	12	0	79	0.114	38	0.237	42	0.024	98	0.122	52	0.173	66	0.121	64	0.109	92	0.228
chr2L	14077178	+	nAChRalpha5	nonsyn	non_rpt	known	th,tdc2	84	0.012	26	0	111	0.09	136	0.066	52	0.058	130	0.062	128	0.063	108	0.148	76	0.132	125	0.104
chr3R	610703	+	Myo81F	intronic	rpt	novel	trh,npf	36	0	20	0	102	0.127	86	0.093	56	0.232	93	0.065	95	0.074	112	0.08	92	0.098	129	0.14
chr2L	16751491	+	BuGZ	UTR3	non_rpt	known	dh44,fru	127	0.031	97	0.134	104	0.077	91	0.132	112	0.08	135	0.022	102	0.029	88	0.136	109	0.037	118	0.034
chr3L	22976171	+	CR45758-CG32457	intergenic	rpt	novel	npfr	8	0	2	0	29	0.103	29	0.069	16	0	33	0.273	13	0.077	24	0	30	0.067	17	0
chr3R	11392949	+	pros	UTR3	non_rpt	known	npfr	140	0.121	198	0.136	184	0.13	294	0.143	166	0.175	296	0.176	294	0.082	173	0.127	211	0.114	171	0.187
chrX	14932945	+	Flo2	UTR3	non_rpt	known	crz	93	0.237	21	0.095	13	0.077	10	0.1	6	0.5	16	0.125	10	0	14	0	20	0.05	17	0
chr3R	650002	+	Myo81F	intronic	rpt	novel	ok107	16	0	5	0	50	0.08	58	0.034	46	0.065	44	0.091	38	0.105	37	0.027	26	0.192	41	0
chr3L	23316600	-	nAChRalpha4-alpha-Cat	intergenic	rpt	novel	ok107	14	0	3	1	11	0.545	12	0.333	8	0.25	11	0.182	16	0.375	8	0.25	17	0.294	14	0.929
chr3R	610509	+	Myo81F	intronic	rpt	novel	trh,npf,npfr,th,ok107,fru,tdc2,elav	33	0.182	5	0	72	0.319	50	0.44	45	0.156	86	0.302	55	0.273	79	0.203	42	0.19	89	0.247
chr3R	692845	+	Myo81F	intronic	rpt	novel	npfr,th,ok107,fru,crz,tdc2,elav	53	0.264	15	0	114	0.237	158	0.152	102	0.02	74	0.243	109	0.193	118	0.212	82	0.171	93	0.269
chr3R	3456220	-	spok-Parp	intergenic	rpt	novel	npfr,fru,elav	10	0	13	0.077	22	0.318	21	0.286	7	0.143	13	0.231	13	0.077	11	0.091	17	0.059	15	0
chrX	6107611	-	Ca-alpha1T	syn	rpt	known	trh,dh44,npf,npfr,th,ok107,fru,crz,tdc2,elav	37	0.162	33	0.333	77	0.221	39	0.179	26	0.308	34	0.176	42	0.143	58	0.224	51	0.216	72	0.264
chr2R	5112754	+	CG3107-gus	intergenic	rpt	novel	npfr	20	0	0	NA	26	0	12	0.167	8	0	49	0.306	9	0	15	0.067	7	0	15	0.133
chr3R	3455204	-	spok-Parp	intergenic	rpt	novel	fru	0	NA	0	NA	5	0.4	13	0.615	4	0	3	0	2	0	8	0	6	0.167	1	0
chr3R	821931	+	Myo81F	intronic	rpt	novel	npf	6	0.333	6	0	22	0	23	0	13	0.462	22	0.227	16	0.063	15	0	12	0	17	0
chr2L	22993174	+	cta	downstream	rpt	novel	ok107,fru,elav	24	0.167	5	0.2	28	0.179	34	0.324	11	0.091	25	0.2	24	0.167	14	0	27	0.074	21	0.095
chr3L	1490996	-	CG12084	UTR3	rpt	novel	fru	10	0.1	0	NA	5	0.2	13	0.385	11	0.091	10	0.1	14	0.143	2	0	6	0.167	4	0
chr2R	4052045	+	Haspin-CG17683	intergenic	rpt	novel	npfr,th,ok107	37	0.081	0	NA	39	0.103	34	0.059	21	0.048	29	0.103	55	0.236	34	0.059	41	0.195	23	0
chr2R	2970966	+	Scp1-dpr21	intergenic	non_rpt	novel	trh,th	16	0	0	NA	14	0	12	0.083	6	0.167	12	0	17	0.059	31	0.097	19	0.211	27	0.111
chr2R	1277870	+	CG40191-Yeti	intergenic	rpt	novel	th,tdc2,elav	20	0.05	2	0	45	0.2	11	0	3	0.333	3	0	14	0	26	0.385	46	0.152	2	0
chr4	403492	+	mir-9385-CR43437	intergenic	rpt	novel	trh	10	0.1	3	0.333	20	0.05	14	0.143	23	0.217	15	0	12	0	13	0.154	17	0	15	0.267
chr2R	3555332	+	CG41242-RYa	intergenic	rpt	novel	trh	1	0	34	0	9	0	1	1	3	0	1	0	1	0	2	0.5	2	1	11	0.818
chr3R	21312637	+	Hsromega	ncRNA_exonic	non_rpt	novel	npfr,th,fru,crz,elav	318	0.23	200	0.03	363	0.719	366	0.131	270	0.011	362	0.16	345	0.072	368	0.092	372	0.11	364	0.058
chr3L	25677882	+	CG45782-CR45180	intergenic	rpt	novel	th,ok107,fru,crz,tdc2,elav	14	0.357	0	NA	22	0.591	17	0.412	18	0.444	20	0.45	25	0.24	12	0.333	21	0.333	6	0.833
chr3R	613363	+	Myo81F	intronic	rpt	novel	npfr,fru	22	0.091	2	0	83	0.096	56	0.196	25	0	86	0.163	64	0.094	55	0.109	48	0.063	83	0.108
chr3L	27422167	+	Dbp80	downstream	non_rpt	novel	fru	195	0.077	32	0.031	174	0.069	200	0.1	98	0.01	85	0.071	142	0.049	106	0.066	163	0.086	54	0.056
chr2R	13809607	+	stj	nonsyn	non_rpt	known	trh,dh44,npf,npfr,th,ok107,fru,tdc2,elav	296	0.152	160	0.419	259	0.347	292	0.342	197	0.32	237	0.278	271	0.21	191	0.272	289	0.301	223	0.229
chrX	12570147	-	CG11138	UTR3	non_rpt	known	dh44,npfr,th,ok107,tdc2,elav	21	0.095	17	0.647	30	0.3	33	0.485	9	0.444	19	0.842	17	0.294	10	0.6	18	0.222	9	0.333
chr3L	27422135	+	Dbp80	syn	non_rpt	novel	npf,npfr,th,ok107,fru,crz,elav	197	0.112	26	0.038	196	0.102	205	0.156	107	0.421	109	0.165	162	0.13	123	0.089	181	0.116	68	0.074
chr3R	628926	+	Myo81F	intronic	rpt	novel	trh,npf,ok107,crz	36	0.167	22	0.727	80	0.1	82	0.171	37	0.216	65	0.077	68	0.118	79	0.101	68	0.088	51	0.137
chr3R	650217	+	Myo81F	intronic	rpt	novel	npfr,th,ok107,fru,elav	60	0.05	13	0.308	132	0.152	136	0.125	53	0.17	131	0.29	94	0.138	94	0.096	108	0.13	103	0.068
chrX	11970561	-	cac	syn	non_rpt	known	npf	164	0.006	25	0	113	0.018	138	0.007	43	0.233	110	0	133	0.008	89	0	123	0.008	117	0
chr3R	628995	+	Myo81F	intronic	rpt	novel	crz	24	0.208	10	0.5	58	0.052	69	0.087	24	0.042	36	0.028	53	0.038	45	0	57	0.018	49	0
chr3L	22963200	+	CR45758-CG32457	intergenic	rpt	novel	fru	23	0.087	0	NA	80	0.113	59	0.136	48	0.438	77	0.013	41	0.122	77	0.091	58	0.103	42	0.119
chr3R	692854	+	Myo81F	intronic	rpt	novel	npfr,th,ok107,fru,tdc2,elav	57	0.351	15	0.2	117	0.385	153	0.32	99	0.091	76	0.316	115	0.435	115	0.322	91	0.33	92	0.272
chrX	2437287	-	gt-tko	intergenic	rpt	novel	npf,th,fru	55	0.127	7	0.143	62	0.081	60	0.267	41	0.561	70	0.157	61	0.262	38	0.105	83	0.205	75	0.187
chr3L	25677129	+	CG45782-CR45180	intergenic	rpt	novel	trh,npfr,ok107,crz,tdc2,elav	57	0.702	7	0.714	64	0.734	65	0.631	55	0.945	69	0.797	71	0.789	39	0.795	94	0.585	60	0.867
chr3L	9155218	-	Rdl	nonsyn	non_rpt	known	trh,dh44,npf,npfr,th,ok107,fru,crz,tdc2,elav	300	0.853	126	0.81	308	0.86	323	0.858	196	0.898	311	0.772	306	0.804	265	0.842	295	0.847	269	0.892
chr2R	24914864	+	NaCP60E	nonsyn	non_rpt	known	trh,dh44,th,fru,crz,tdc2	42	0.5	28	0.179	131	0.511	100	0.71	71	0.507	132	0.523	85	0.494	95	0.6	109	0.67	102	0.627
chrX	14933347	+	Flo2	UTR3	non_rpt	novel	crz	115	0.191	4	0	14	0	37	0.054	2	0	20	0	21	0.048	11	0	34	0	14	0
chr3R	610502	+	Myo81F	intronic	rpt	novel	npf	35	0.057	7	0	73	0	53	0.019	50	0.16	81	0	53	0.057	77	0	39	0.026	84	0.048
chr3R	3454308	-	spok-Parp	intergenic	rpt	novel	fru,tdc2	5	0.2	1	1	18	0.111	33	0.424	12	0	10	0.1	10	0.1	10	0.3	10	0.3	12	0
chr3R	629295	+	Myo81F	intronic	rpt	novel	trh,npfr,th,ok107,fru,crz,tdc2,elav	29	0.207	9	0.111	56	0.304	99	0.273	19	0.263	36	0.278	60	0.35	72	0.278	64	0.188	45	0.222
chr3L	2039908	-	sls	UTR3	non_rpt	known	ok107,crz	39	0.205	72	0	15	0.067	13	0.077	141	0.028	47	0.106	26	0.115	40	0.05	21	0.048	55	0.109
chr3R	650264	+	Myo81F	intronic	rpt	novel	npf,npfr,th,ok107,fru,crz,tdc2,elav	82	0.402	25	0.52	147	0.327	188	0.309	93	0.355	173	0.376	128	0.406	128	0.227	118	0.407	108	0.148
chr3R	650156	+	Myo81F	intronic	rpt	novel	crz	23	0.522	4	0	70	0.114	107	0.093	52	0.019	87	0.138	89	0.101	90	0.133	51	0.118	85	0.035
chr3R	27674890	+	unc80	nonsyn	non_rpt	novel	npfr	19	0	2	0	15	0	13	0	5	0	15	0.2	18	0	50	0	7	0.143	43	0
chr4	403762	+	mir-9385-CR43437	intergenic	rpt	novel	trh,elav	3	0	2	0	10	0.3	6	0	11	0.364	1	0	5	0	2	0	5	0.2	12	0.417
chr2R	3397744	+	CG41242-RYa	intergenic	rpt	novel	elav	9	0.111	4	0	20	0.4	2	0	0	NA	3	0	5	0.2	10	0.4	7	0	36	0.028
chr2R	5743284	-	ap-l	intergenic	rpt	novel	th,fru	7	0.714	1	1	4	1	12	0.667	13	0.538	3	1	1	1	10	0.7	23	0.391	5	0.6
chr3L	23284976	+	nAChRalpha4	UTR3	rpt	known	npfr,elav	38	0.079	9	0	28	0.143	32	0.094	17	0	32	0.281	23	0.043	12	0.083	19	0.105	15	0.067
chr3R	4277920	-	CG9766	UTR5	non_rpt	novel	trh	17	0	11	0.091	42	0.024	42	0.095	32	0.031	43	0.07	25	0.04	30	0.167	36	0.139	33	0.121
chr2R	1268895	-	CG40191-Yeti	intergenic	rpt	novel	trh,npf,ok107,fru,crz,tdc2,elav	69	0.217	6	0	43	0.256	42	0.452	17	0.294	9	0.111	59	0.22	35	0.514	37	0.081	16	0.688
chr2R	25258121	+	CG9380-NONE	intergenic	rpt	novel	crz	23	0.217	0	NA	2	0	3	0.333	4	0.75	1	0	22	0.318	1	0	7	0.429	2	0
chr2R	18175233	+	CG10916	UTR3	non_rpt	novel	ok107	13	0	3	0	7	0	24	0	2	0	20	0	22	0.182	14	0	12	0	9	0
chr2L	14089204	+	nAChRalpha5	nonsyn	non_rpt	known	trh,npf,npfr,th,ok107,fru,tdc2,elav	260	0.462	103	0.971	228	0.855	278	0.896	99	0.919	167	0.85	238	0.866	139	0.82	188	0.755	185	0.784
chr3R	611017	+	Myo81F	intronic	rpt	novel	npfr,th,ok107,fru,elav	12	0.333	9	0.444	48	0.354	49	0.367	13	0.154	52	0.231	42	0.31	48	0.125	29	0.621	60	0.033
chr3R	613204	+	Myo81F	intronic	non_rpt	novel	npf,ok107,crz	11	0.545	10	0.1	63	0.317	43	0.116	18	0.278	67	0.119	45	0.178	39	0.103	45	0.178	56	0.107
chr3R	613188	+	Myo81F	intronic	non_rpt	novel	ok107	11	0.273	9	0.111	60	0.15	35	0.057	15	0.067	66	0.121	38	0.184	31	0.032	42	0.071	47	0.064
chr3R	3379109	-	spok-Parp	intergenic	rpt	novel	fru,elav	4	0.25	1	1	20	0.55	18	0.389	1	0	4	0.25	10	0.7	2	1	8	0.875	7	0.286
chr3R	613347	+	Myo81F	intronic	rpt	novel	trh,npf,ok107,fru,tdc2,elav	26	0.115	3	0	82	0.11	53	0.151	24	0.125	82	0.134	56	0.161	49	0.122	47	0.085	79	0.101
chr2R	1268428	+	CG40191	downstream	rpt	novel	elav	53	0.019	2	0.5	76	0.145	19	0.105	31	0.065	16	0.375	70	0.029	48	0.021	96	0.198	17	0
chr3R	3456120	-	spok-Parp	intergenic	rpt	novel	fru	7	0	2	0	8	0.5	16	0.25	5	0.2	6	0.667	2	0	6	0	7	0	4	0
chr3R	650143	+	Myo81F	intronic	rpt	novel	npfr,fru,tdc2	25	0.56	5	0.2	74	0.23	106	0.17	47	0.106	89	0.303	84	0.19	85	0.329	49	0.204	81	0.049
chr3R	19231096	-	unc79	nonsyn	non_rpt	known	dh44,npfr	93	0.108	108	0.222	88	0.091	105	0.057	64	0.094	74	0.135	88	0.091	28	0.071	45	0.244	44	0.045
chr3R	9451837	+	ps	UTR3	non_rpt	known	dh44	353	0.042	346	0.147	339	0.053	345	0.084	311	0.048	340	0.044	330	0.042	291	0.045	322	0.04	321	0.072
chr2L	14083517	+	nAChRalpha5	nonsyn	non_rpt	known	npf,npfr,th,ok107,fru,crz,tdc2,elav	144	0.674	36	0.528	106	0.708	168	0.72	35	0.6	120	0.625	119	0.714	71	0.662	85	0.576	64	0.594
chr2R	25257683	+	CG9380-NONE	intergenic	non_rpt	known	fru	4	0.5	6	0.167	10	0.7	12	0.75	5	0.4	4	1	4	0	0	NA	3	0	0	NA
chr2L	4405948	-	CG15431	UTR3	non_rpt	novel	ok107	21	0	7	0	26	0.077	23	0	15	0	10	0	21	0.143	22	0	16	0	13	0
chr2R	3042644	-	Scp1-dpr21	intergenic	rpt	novel	th	6	0	0	NA	25	0.44	6	0.167	5	0.4	9	0	30	0.4	7	0.429	11	0.273	17	0
chr2R	1331127	-	CG40191-Yeti	intergenic	rpt	novel	elav	10	0.6	0	NA	13	0.385	4	0.25	4	0.25	1	0	12	0.333	2	1	3	0.333	0	NA
chr3R	3378924	-	spok-Parp	intergenic	rpt	novel	elav	6	0	7	0.857	17	0.353	34	0.206	3	0	7	0	4	0	6	0.5	16	0.25	2	0.5
chr2R	5738513	-	ap-l	intergenic	rpt	novel	fru	5	0.2	7	0.143	9	0	18	0.222	4	0	2	0	0	NA	2	0	7	0	2	0
chr3L	22976170	+	CR45758-CG32457	intergenic	rpt	novel	npfr	9	0	2	0	30	0.067	30	0.133	16	0	35	0.2	12	0.083	25	0.04	30	0.1	17	0
chr2R	9229639	-	hig	nonsyn	non_rpt	known	tdc2	44	0	11	0	23	0	14	0	21	0	51	0.02	12	0	38	0.132	15	0	23	0
chr3R	611318	+	Myo81F	intronic	rpt	novel	trh,npf,npfr,ok107,fru,tdc2,elav	36	0.417	15	0.6	108	0.407	101	0.287	48	0.167	82	0.207	103	0.233	53	0.189	81	0.198	107	0.336
chr2L	9303235	+	Ggamma30A	downstream	non_rpt	novel	trh,dh44,npf,npfr,th	21	0.048	23	0.87	9	0.333	3	0	27	0.296	23	0.348	6	0.333	7	0.143	19	0.368	41	0.293
chr3R	611306	+	Myo81F	intronic	rpt	novel	trh,npf,npfr,th,ok107,fru,tdc2	35	0.629	10	0.7	110	0.6	86	0.465	46	0.565	72	0.403	95	0.463	45	0.4	73	0.452	102	0.471
chr2R	1331017	-	CG40191-Yeti	intergenic	rpt	novel	ok107,elav	3	0.333	0	NA	12	0.25	8	0.625	3	0	5	0	14	0.214	7	0.571	9	0.889	4	0
chr3R	3283704	-	Pzl-spok	intergenic	rpt	novel	ok107	8	0.25	4	1	26	0.654	43	0.581	4	0	4	0.75	16	0.688	3	0	3	1	6	0
chr2R	1229217	-	rl-CG40191	intergenic	rpt	novel	ok107	31	0.097	0	NA	24	0.25	19	0.211	16	0.063	11	0	27	0.296	5	0	12	0.25	9	0
chr3R	3456147	-	spok-Parp	intergenic	rpt	novel	fru	7	0	6	0	11	0	23	0.13	6	0	8	0.25	6	0	7	0	5	0.2	8	0.125
chr2R	3042499	-	Scp1-dpr21	intergenic	rpt	novel	th,ok107,elav	4	0	1	0	31	0.29	0	NA	11	0.455	9	0	33	0.303	11	0.364	19	0.263	5	0
chr3R	3454270	-	spok-Parp	intergenic	rpt	novel	elav	6	0.333	2	0	18	0.389	28	0.536	10	0.7	10	0.6	9	0.333	13	0.769	12	0.583	16	0.188
chr3R	813359	+	Myo81F	intronic	rpt	novel	npfr	8	0	0	NA	17	0	12	0	13	0	21	0.143	11	0	28	0	9	0	15	0
chr3L	2666150	-	Fife	nonsyn	non_rpt	known	trh,dh44,npfr,th,ok107,fru,tdc2,elav	20	0.05	17	0.353	31	0.194	16	0.313	9	0.111	23	0.217	26	0.192	24	0.208	22	0.227	29	0.241
chr4	582317	+	CG1909	upstream	non_rpt	novel	elav	11	0	2	0	12	0.417	10	0.2	4	0.25	13	0	18	0.222	3	0	10	0	10	0.2
chr3L	25677913	+	CG45782-CR45180	intergenic	rpt	novel	elav	21	0.095	0	NA	38	0.158	24	0.083	23	0	37	0.054	31	0.032	17	0	29	0.034	12	0.083
chr3L	22977354	+	CR45758-CG32457	intergenic	rpt	novel	trh,npf,npfr,ok107,fru,crz,tdc2,elav	46	0.37	23	0.13	105	0.305	129	0.341	76	0.184	117	0.154	81	0.383	68	0.279	102	0.235	64	0.328
chr3R	19231124	-	unc79	nonsyn	non_rpt	known	dh44,npfr	68	0.044	98	0.173	78	0.038	86	0.093	53	0.113	65	0.138	79	0.051	28	0	43	0.023	44	0.114
