# Supplementary material for: Illuminating spatial A-to-I RNA editing signatures within the Drosophila brain
Source: Proc Natl Acad Sci U S A. 2019 Jan 18;116(6):2318–27. doi: 10.1073/pnas.1811768116 (PMC6369821; doi:10.1073/pnas.1811768116)
Supplement: Supplementary File [file pnas.1811768116.sd02.xlsx]

## Sheet: Supplementary_Table2
editing site		annotation						functional evidence*			A & G counts of reproducible replicates combined, mmPCR downsampled to 200 reads																				pvalues from fisher's exact tests, adjusted with Benjamini-Hochberg ("fdr") correction
chr	pos	gene	strand	annot1	annot2	known/novel	mmpcr/rnaseq	Zhang et al.	Duan et al.	Yu et al.	crz_A	crz_G	dh44_A	dh44_G	elav_A	elav_G	fru_A	fru_G	npf_A	npf_G	npfr_A	npfr_G	ok107_A	ok107_G	tdc2_A	tdc2_G	th_A	th_G	trh_A	trh_G	crz_v_dh44	crz_v_elav	crz_v_fru	crz_v_npf	crz_v_npfr	crz_v_ok107	crz_v_tdc2	crz_v_th	crz_v_trh	dh44_v_crz	dh44_v_elav	dh44_v_fru	dh44_v_npf	dh44_v_npfr	dh44_v_ok107	dh44_v_tdc2	dh44_v_th	dh44_v_trh	elav_v_crz
chr2R	6733080	l(2)01289	-	Nonsyn	Tyr->Cys	known	mmpcr	highly_conserved	PSEB	III	195	5	NA	NA	197	3	177	23	200	0	192	8	178	22	187	13	191	9	194	6	NA	0.831151	0.00190354	0.136992	0.695049	0.00744032	0.233776	0.580134	1	NA	NA	NA	NA	NA	NA	NA	NA	NA	0.831151
chr2R	10330801	SLO2	-	Nonsyn	Thr->Ala	known	mmpcr	NA	NA	NA	142	58	NA	NA	118	82	131	69	NA	NA	117	83	127	73	151	49	141	59	147	53	NA	0.0446463	0.381815	NA	0.0332538	0.292324	0.584366	1	0.834627	NA	NA	NA	NA	NA	NA	NA	NA	NA	0.0446463
chrX	14996674	eag	+	Nonsyn	Lys->Arg	known	mmpcr	NA	NA	III	76	124	68	132	29	171	20	180	NA	NA	30	170	38	162	54	146	81	119	54	146	0.616717	1.76e-06	6.7e-10	NA	2.75e-06	0.000488	0.09041	0.82647	0.0812252	0.616717	0.00013	1.2e-07	NA	0.000168	0.00756015	0.365346	0.452866	0.312903	1.76e-06
chr2L	8177946	Piezo	+	Nonsyn	Lys->Arg	known	mmpcr	unconstrained	NA	NA	167	33	NA	NA	145	55	126	74	NA	NA	NA	NA	173	27	195	5	163	37	179	21	NA	0.0334793	2.93e-05	NA	NA	0.705827	3.24e-05	0.834623	0.239932	NA	NA	NA	NA	NA	NA	NA	NA	NA	0.0334793
chr2R	8885377	RyR	+	Nonsyn	Ser->Gly	known	mmpcr	highly_conserved	PSEB	III	165	35	177	23	115	85	131	69	180	20	145	55	140	60	144	56	114	86	153	47	0.215695	1.03e-06	0.00057	0.0988915	0.0565992	0.02287	0.0692171	5.57e-07	0.339335	0.215695	1.95e-10	7.19e-07	0.931892	0.000704	0.000121	0.000842	3.03e-10	0.0125117	1.03e-06
chr3R	20037752	CG17193	-	UTR3	UTR3	known	mmpcr	unconstrained	NA	NA	169	31	NA	NA	164	36	160	40	NA	NA	140	60	166	34	134	66	162	38	147	53	NA	0.718559	0.3958	NA	0.00356689	0.938809	0.000734	0.590848	0.0399655	NA	NA	NA	NA	NA	NA	NA	NA	NA	0.718559
chr2L	4986611	CG34126	+	Nonsyn	Tyr->Cys	known	mmpcr	constrained	nonPSEB	III	99	101	95	105	80	120	69	131	NA	NA	95	105	95	105	107	93	98	102	128	72	0.887565	0.143875	0.00846205	NA	0.861237	0.921783	0.697415	1	0.0218257	0.887565	0.333234	0.0346685	NA	1	1	0.506759	1	0.00756149	0.143875
chr2R	13809547	stj	+	Nonsyn	Ile->Val	known	mmpcr	highly_conserved	NA	III	80	120	NA	NA	50	150	76	124	NA	NA	74	126	84	116	106	94	26	174	123	77	NA	0.00813126	0.845743	NA	0.726502	0.921783	0.0550997	2.51e-08	0.000319	NA	NA	NA	NA	NA	NA	NA	NA	NA	0.00813126
chr3R	19766576	GluClalpha	+	Syn	Gln->Gln	known	mmpcr	NA	NA	NA	135	65	137	63	118	82	143	57	133	67	182	18	143	57	129	71	131	69	170	30	1	0.183701	0.552103	0.995016	1.11e-07	0.663997	0.792457	0.875519	0.000641	1	0.178465	0.752943	0.931892	1.01e-06	0.799509	0.694856	0.83015	0.00138927	0.183701
chr3L	3086223	CG11486	+	Nonsyn	Tyr->Cys	known	mmpcr	highly_conserved	PSEB	III	185	15	167	33	149	51	141	59	NA	NA	139	61	158	42	170	30	154	46	167	33	0.0259459	1.7e-05	1.16e-07	NA	6.62e-08	0.00169551	0.0928184	0.000189	0.0352423	0.0259459	0.122626	0.0114012	NA	0.00907804	0.516968	0.935699	0.339568	1	1.7e-05
chr3L	7928680	syd	-	Nonsyn	Ser->Gly	known	mmpcr	highly_conserved	PSEB	III	91	109	NA	NA	33	167	37	163	NA	NA	40	160	50	150	54	146	NA	NA	110	90	NA	1.13e-08	8.54e-08	NA	9.66e-07	0.000384	0.0017139	NA	0.176758	NA	NA	NA	NA	NA	NA	NA	NA	NA	1.13e-08
chrX	17952716	Sh	-	Nonsyn	Lys->Arg	known	mmpcr	highly_conserved	PSEB	NA	192	8	196	4	193	7	196	4	190	10	168	32	197	3	190	10	184	16	190	10	0.526888	1	0.485982	0.936916	0.000511	0.410596	0.948057	0.27433	0.964002	0.526888	0.783682	1	0.376193	1.49e-05	1	0.382118	0.0553227	0.333074	1
chr2R	24512316	Letm1	-	Nonsyn	Glu->Gly	known	mmpcr	unconstrained	nonPSEB	NA	189	11	174	26	176	24	163	37	189	11	175	25	181	19	180	20	181	19	178	22	0.0412439	0.0781157	0.000342	1	0.0556439	0.361098	0.310175	0.332615	0.169745	0.0412439	0.993558	0.291768	0.0662291	1	0.54967	0.671609	0.610311	0.811682	0.0781157
chrX	5631035	CG42492	-	Nonsyn	Lys->Arg	known	mmpcr	constrained	NA	III	91	109	74	126	78	122	64	136	95	105	81	119	80	120	97	103	89	111	84	116	0.200271	0.34984	0.0172174	0.895985	0.490794	0.518861	0.80639	0.978954	0.750046	0.200271	0.920905	0.502339	0.148197	0.722554	0.81608	0.104127	0.368331	0.55213	0.34984
chr2R	12448686	Dyb	+	Nonsyn	Lys->Glu	known	mmpcr	highly_conserved	PSEB	NA	162	38	177	23	167	33	145	55	178	22	142	58	178	22	162	38	151	49	157	43	0.110291	0.724031	0.0977237	0.086398	0.0623819	0.11277	1	0.383444	0.803954	0.110291	0.390115	0.000558	1	0.000216	1	0.162053	0.00945015	0.0406928	0.724031
chr4	100563	pan	+	UTR3	UTR3	known	mmpcr	constrained	NA	NA	74	126	80	120	67	133	66	134	NA	NA	62	138	64	136	83	117	67	133	71	129	0.751739	0.663714	0.56818	NA	0.369343	0.55389	0.634593	0.693446	0.97963	0.751739	0.414448	0.299962	NA	0.185785	0.261823	0.966827	0.452866	0.60435	0.663714
chr3R	31844748	RhoGAP100F	+	UTR3	UTR3	known	mmpcr	constrained	PSEB	NA	195	5	180	20	176	24	165	35	182	18	172	28	191	9	179	21	181	19	182	18	0.0109768	0.00197284	2.86e-06	0.0286383	0.000229	0.628462	0.0115367	0.0187869	0.035856	0.0109768	0.837679	0.0999326	0.994419	0.467975	0.154989	1	1	0.971656	0.00197284
chrX	3953264	Vap33	+	UTR3	UTR3	known	mmpcr	constrained	nonPSEB	NA	159	41	144	56	129	71	139	61	161	39	145	55	153	47	151	49	157	43	160	40	0.197982	0.0055666	0.0538741	0.987603	0.223647	0.761264	0.626187	0.969462	1	0.197982	0.297566	0.809662	0.181397	1	0.57161	0.7259	0.383462	0.193119	0.0055666
chr3L	2665990	Fife	-	Syn	Lys->Lys	known	mmpcr	NA	NA	NA	182	18	184	16	177	23	178	22	159	41	173	27	175	25	182	18	173	27	181	19	0.963136	0.645564	0.719735	0.00747147	0.323045	0.54396	1	0.35873	1	0.963136	0.539398	0.552178	0.00575021	0.237113	0.364009	0.976886	0.287676	0.857729	0.645564
chr3L	4590704	CG42540	+	UTR3	UTR3	known	mmpcr	constrained	nonPSEB	NA	188	12	177	23	173	27	184	16	173	27	183	17	184	16	185	15	173	27	186	14	0.153822	0.0482357	0.662967	0.0494993	0.568151	0.768888	0.873081	0.0527895	0.97963	0.153822	0.849814	0.468799	0.897233	0.600526	0.518887	0.454152	0.863301	0.325344	0.0482357
chrX	17930659	Sh	-	Syn	Glu->Glu	known	mmpcr	NA	NA	NA	191	9	191	9	188	12	183	17	178	22	189	11	188	12	189	11	185	15	191	9	1	0.771518	0.225724	0.0625113	0.905974	0.851628	0.956124	0.46025	1	1	0.85152	0.274116	0.0938782	0.948541	0.84451	0.964942	0.561272	1	0.771518
chrX	1373602	ssx	+	UTR3	UTR3	known	mmpcr	unconstrained	nonPSEB	NA	186	14	184	16	165	35	176	24	185	15	171	29	175	25	179	21	169	31	176	24	0.957712	0.00846769	0.186108	1	0.0568515	0.217387	0.503393	0.0354353	0.26674	0.957712	0.0331973	0.383123	1	0.151002	0.364009	0.722322	0.117102	0.427461	0.00846769
chr3L	4369459	DopEcR	-	Nonsyn	Asn->Ser	known	mmpcr	highly_conserved	nonPSEB	NA	190	10	180	20	173	27	187	13	192	8	189	11	187	13	184	16	189	11	189	11	0.171589	0.0179179	0.760008	0.936916	1	0.862285	0.532579	1	1	0.171589	0.582532	0.428209	0.11187	0.283092	0.481711	0.812906	0.339568	0.274943	0.0179179
chr2R	24051555	sei	+	Nonsyn	Ser->Gly	known	mmpcr	constrained	PSEB	NA	197	3	193	7	191	9	185	15	180	20	177	23	195	5	192	8	187	13	188	12	0.4829	0.244593	0.0148116	0.00186513	0.000346	0.898188	0.425603	0.0562454	0.0982304	0.4829	0.941684	0.229187	0.0662291	0.0199727	0.927975	1	0.50883	0.544247	0.244593
chrX	14999920	eag	+	Syn	Val->Val	known	mmpcr	NA	NA	II	180	20	192	8	178	22	180	20	178	22	180	20	176	24	177	23	176	24	174	26	0.0722073	0.939405	1	0.970837	1	0.831937	0.910429	0.782405	0.639672	0.0722073	0.0529969	0.0753569	0.0607698	0.0931518	0.0265711	0.0419373	0.032728	0.0108044	0.939405
chrX	747590	sdk	+	UNKNOWN	UNKNOWN	known	mmpcr	NA	PSEB	NA	135	65	NA	NA	112	88	108	92	160	40	135	65	157	43	147	53	122	78	136	64	NA	0.0600504	0.0174598	0.0223048	1	0.0672336	0.434714	0.364429	1	NA	NA	NA	NA	NA	NA	NA	NA	NA	0.0600504
chr2R	21620849	PTP-ER	-	Nonsyn	Lys->Arg	known	mmpcr	unconstrained	nonPSEB	III	124	76	133	67	100	100	102	98	NA	NA	117	83	116	84	115	85	142	58	124	76	0.550243	0.0542929	0.0621709	NA	0.662574	0.694689	0.634593	0.164472	1	0.550243	0.00798655	0.00938646	NA	0.263759	0.233932	0.227238	0.668819	0.60435	0.0542929
chr2L	7228779	Ndae1	-	Nonsyn	Lys->Arg	known	mmpcr	highly_conserved	PSEB	NA	110	90	NA	NA	88	112	86	114	NA	NA	102	98	110	90	103	97	97	103	120	80	NA	0.0845572	0.0415504	NA	0.608027	1	0.755301	0.388235	0.569118	NA	NA	NA	NA	NA	NA	NA	NA	NA	0.0845572
chr3R	11391531	pros	+	Nonsyn	Glu->Gly	known	mmpcr	highly_conserved	NA	III	172	28	168	32	157	43	171	29	162	38	151	49	171	29	161	39	164	36	166	34	0.808487	0.138065	1	0.367906	0.0309991	1	0.369487	0.509933	0.697253	0.808487	0.397067	0.890044	0.774969	0.131899	0.928647	0.671609	0.896831	0.98589	0.138065
chr2R	24910568	NaCP60E	+	Nonsyn	His->Arg	known	mmpcr	constrained	NA	II	164	36	NA	NA	158	42	165	35	NA	NA	165	35	173	27	168	32	156	44	180	20	NA	0.663139	1	NA	1	0.472433	0.872996	0.549577	0.0936362	NA	NA	NA	NA	NA	NA	NA	NA	NA	0.663139
chr2L	16724571	VhaSFD	-	Nonsyn	Lys->Arg	known	mmpcr	highly_conserved	PSEB	NA	180	20	158	42	163	37	159	41	171	29	155	45	167	33	168	32	153	47	180	20	0.0121566	0.0559392	0.0124631	0.364032	0.00440279	0.195204	0.256289	0.00256144	1	0.0121566	0.8264	1	0.29482	0.946787	0.516968	0.477928	0.848566	0.0173053	0.0559392
chr3R	10245424	CG42795	+	Syn	Ala->Ala	known	mmpcr	NA	nonPSEB	NA	172	28	170	30	172	28	168	32	169	31	164	36	169	31	158	42	159	41	174	26	0.986159	1	0.766264	0.907306	0.466949	0.933399	0.229607	0.232268	1	0.986159	0.995832	0.963843	1	0.68713	1	0.355962	0.427156	0.822706	1
chr3R	5236375	rtp	-	UTR3	UTR3	known	mmpcr	unconstrained	nonPSEB	NA	182	18	157	43	177	23	181	19	135	65	152	48	155	45	151	49	149	51	152	48	0.00340196	0.645564	1	1.11e-07	0.000477	0.00288458	0.0006	0.00015	0.000828	0.00340196	0.0444446	0.00624782	0.074577	0.812198	1	0.768333	0.686387	0.804662	0.645564
chr3R	18355174	CG15803	-	Syn	Glu->Glu	known	mmpcr	NA	NA	NA	180	20	158	42	189	11	171	29	187	13	177	23	178	22	180	20	174	26	175	25	0.0121566	0.234571	0.308088	0.432304	0.850287	0.986055	1	0.596945	0.731589	0.0121566	0.000105	0.220434	0.000789	0.0562179	0.0421636	0.0228593	0.159985	0.0974638	0.234571
chr2L	11159899	Ca-beta	-	Nonsyn	Arg->Gly	known	mmpcr	highly_conserved	PSEB	III	174	26	NA	NA	183	17	168	32	NA	NA	171	29	169	31	183	17	177	23	187	13	NA	0.314149	0.583414	NA	0.8657	0.777445	0.39173	0.880751	0.12024	NA	NA	NA	NA	NA	NA	NA	NA	NA	0.314149
chr2L	3503636	tim	-	Nonsyn	Glu->Gly	known	mmpcr	highly_conserved	nonPSEB	II	166	34	147	53	119	81	140	60	160	40	125	75	168	32	143	57	130	70	187	13	0.0710641	3.76e-06	0.0080826	0.698971	4.85e-05	1	0.0410281	0.000439	0.00981143	0.0710641	0.0238874	0.675269	0.348559	0.0808485	0.0605636	0.90226	0.244201	2.39e-06	3.76e-06
chr3L	9892134	CalpB	+	Nonsyn	Asn->Ser	known	mmpcr	unconstrained	PSEB	III	52	148	112	88	33	167	31	169	NA	NA	63	137	51	149	77	123	112	88	112	88	3.05e-08	0.0683124	0.0275241	NA	0.396059	1	0.0474536	3.35e-08	5.65e-08	3.05e-08	2.37e-14	1.08e-15	NA	2.44e-05	3.82e-08	0.00578622	1	1	0.0683124
chrX	2112356	csw	+	UTR3	UTR3	known	mmpcr	unconstrained	PSEB	NA	160	40	155	45	118	82	125	75	170	30	116	84	147	53	138	62	164	36	151	49	0.761896	7.1e-05	0.000584	0.381358	2.5e-05	0.317063	0.066024	0.838923	0.538647	0.761896	0.0012485	0.00684704	0.207329	0.000445	0.627632	0.201715	0.587761	0.857729	7.1e-05
chr3R	20993853	Calx	+	Nonsyn	Gln->Arg	known	mmpcr	unconstrained	PSEB	III	173	27	151	49	178	22	181	19	145	55	174	26	183	17	173	27	171	29	186	14	0.0226252	0.672526	0.369983	0.00361961	1	0.307031	1	0.961001	0.130949	0.0226252	0.00476439	0.000632	0.827274	0.0233702	0.000329	0.0398565	0.0788679	4.16e-05	0.672526
chr2R	10280883	CAP	+	Nonsyn	Ser->Gly	known	mmpcr	constrained	PSEB	III	143	57	NA	NA	NA	NA	98	102	200	0	NA	NA	130	70	135	65	147	53	171	29	NA	NA	3.42e-05	1.22e-17	NA	0.380586	0.666009	0.866965	0.00621558	NA	NA	NA	NA	NA	NA	NA	NA	NA	NA
chr3R	17882765	Rim	-	Syn	Lys->Lys	known	mmpcr	NA	NA	NA	66	134	NA	NA	97	103	100	100	NA	NA	96	104	103	97	91	109	80	120	102	98	NA	0.00910267	0.00241226	NA	0.0111043	0.00253601	0.0600894	0.325502	0.0029639	NA	NA	NA	NA	NA	NA	NA	NA	NA	0.00910267
chrX	11704176	PhKgamma	+	UTR3	UTR3	known	mmpcr	NA	nonPSEB	NA	189	11	193	7	187	13	175	25	200	0	191	9	182	18	195	5	191	9	190	10	0.617038	0.917176	0.0426718	0.00400458	0.905974	0.445464	0.396804	0.93296	1	0.617038	0.463074	0.00630053	0.0662291	0.940955	0.120382	0.926319	0.9731	0.798361	0.917176
chr3R	5236329	rtp	-	UTR3	UTR3	known	mmpcr	unconstrained	NA	NA	160	40	150	50	NA	NA	153	47	NA	NA	152	48	154	46	168	32	161	39	161	39	0.419157	NA	0.572501	NA	0.528002	0.757701	0.581976	1	1	0.419157	NA	0.911463	NA	0.986345	0.903422	0.124994	0.474998	0.410368	NA
chr2L	9809365	nAChRalpha6	-	Nonsyn	Ile->Val	known	mmpcr	highly_conserved	NA	NA	196	4	NA	NA	188	12	180	20	NA	NA	182	18	183	17	192	8	193	7	169	31	NA	0.144627	0.00328414	NA	0.0119336	0.0272405	0.600127	0.707375	2.41e-05	NA	NA	NA	NA	NA	NA	NA	NA	NA	0.144627
chrX	14932968	Flo2	+	UTR3	UTR3	known	mmpcr	NA	NA	NA	182	18	197	3	200	0	199	1	NA	NA	195	5	198	2	198	2	198	2	199	1	0.00465602	5.11e-05	0.000227	NA	0.0252265	0.00279228	0.00253333	0.00185005	0.000615	0.00465602	0.459482	0.783034	NA	0.876573	1	1	1	0.798718	5.11e-05
chr2L	214328	kis	-	Nonsyn	Lys->Arg	known	mmpcr	constrained	PSEB	NA	161	39	116	84	102	98	96	104	148	52	109	91	128	72	127	73	126	74	135	65	1.56e-05	1.51e-08	2.42e-10	0.280091	5.48e-07	0.00301933	0.00209216	0.000985	0.0203413	1.56e-05	0.387681	0.128294	0.00986464	0.728921	0.463642	0.540252	0.630821	0.163184	1.51e-08
chr3L	2941311	Shab	+	Syn	Glu->Glu	known	mmpcr	NA	nonPSEB	NA	180	20	174	26	182	18	169	31	179	21	191	9	186	14	191	9	181	19	184	16	0.58076	0.937502	0.198554	1	0.107366	0.578863	0.161617	1	0.78981	0.58076	0.47767	0.734433	0.804779	0.0207548	0.18103	0.0255526	0.610311	0.287084	0.937502
chr3R	18907652	EndoA	+	Nonsyn	Lys->Arg	known	mmpcr	highly_conserved	nonPSEB	II	113	87	NA	NA	120	80	107	93	124	76	NA	NA	126	74	101	99	134	66	119	81	NA	0.672526	0.718044	0.473003	NA	0.410962	0.484844	0.104086	0.800715	NA	NA	NA	NA	NA	NA	NA	NA	NA	0.672526
chrX	14829776	CG14408	-	Nonsyn	Thr->Ala	known	mmpcr	NA	PSEB	NA	193	7	189	11	187	13	197	3	177	23	197	3	194	6	195	5	195	5	192	8	0.617038	0.381486	0.444129	0.0142499	0.464522	1	0.918825	0.887379	1	0.617038	0.969491	0.121296	0.156197	0.147179	0.529235	0.426465	0.437034	0.808581	0.381486
chr2R	12921326	NAT1	+	Nonsyn	Asn->Ser	known	mmpcr	highly_conserved	nonPSEB	NA	193	7	168	32	181	19	166	34	178	22	177	23	177	23	172	28	188	12	186	14	0.000204	0.0605541	4.91e-05	0.0217886	0.0127871	0.0194138	0.00251529	0.515852	0.341657	0.000204	0.192357	0.964442	0.396685	0.430775	0.445151	0.861595	0.0168783	0.0316127	0.0605541
chr3R	27674568	unc80	+	Nonsyn	Glu->Gly	known	mmpcr	highly_conserved	PSEB	II	170	30	NA	NA	146	54	142	58	NA	NA	140	60	128	72	162	38	115	85	152	48	NA	0.0167006	0.00309186	NA	0.00230824	3.98e-05	0.57352	3.35e-08	0.0973879	NA	NA	NA	NA	NA	NA	NA	NA	NA	0.0167006
chr2R	13893934	shot	-	Nonsyn	Ile->Val	known	mmpcr	highly_conserved	NA	III	88	112	147	53	79	121	50	150	145	55	102	98	109	91	125	75	146	54	127	73	5.8e-08	0.55625	0.000365	1.71e-07	0.309031	0.135885	0.00255829	1.08e-07	0.00128866	5.8e-08	6.77e-10	6.48e-20	1	7.77e-05	0.00121485	0.0994207	1	0.113422	0.55625
chr3R	8837610	pyd	-	Nonsyn	Tyr->Cys	known	mmpcr	unconstrained	NA	NA	172	28	NA	NA	173	27	148	52	167	33	178	22	174	26	164	36	168	32	163	37	NA	1	0.00986144	0.761085	0.572345	0.995989	0.560803	0.818419	0.469831	NA	NA	NA	NA	NA	NA	NA	NA	NA	1
chr2L	8201540	SLC5A11	-	Nonsyn	Lys->Glu	known	mmpcr	NA	NA	NA	189	11	NA	NA	193	7	190	10	NA	NA	192	8	187	13	179	21	187	13	194	6	NA	0.608615	1	NA	0.752247	0.963888	0.245423	0.941345	0.518933	NA	NA	NA	NA	NA	NA	NA	NA	NA	0.608615
chr2R	6932294	mim	-	Syn	Leu->Leu	known	mmpcr	NA	nonPSEB	NA	192	8	NA	NA	179	21	161	39	193	7	187	13	179	21	185	15	185	15	184	16	NA	0.0525139	9.33e-06	1	0.498001	0.0711161	0.39173	0.347318	0.291401	NA	NA	NA	NA	NA	NA	NA	NA	NA	0.0525139
chr3L	4590708	CG42540	+	UTR3	UTR3	known	mmpcr	unconstrained	nonPSEB	NA	171	29	153	47	153	47	149	51	149	51	155	45	145	55	159	41	151	49	158	42	0.0723582	0.0734564	0.0186817	0.0282557	0.108625	0.0124229	0.327922	0.0500508	0.254747	0.0723582	1	0.852412	0.930373	0.986345	0.63088	0.76486	1	0.804662	0.0734564
chrX	17950057	Sh	-	Nonsyn	Ile->Met	known	mmpcr	highly_conserved	PSEB	III	98	102	144	56	138	62	121	79	140	60	158	42	118	82	134	66	141	59	120	80	3.26e-05	0.000488	0.0510488	0.000212	1.14e-08	0.156687	0.00315039	0.00015	0.10485	3.26e-05	0.814755	0.0547832	0.931892	0.277536	0.0400254	0.571148	0.99581	0.0558272	0.000488
chr3L	9867338	CG8108	+	Nonsyn	Asn->Asp	known	mmpcr	highly_conserved	PSEB	NA	192	8	185	15	181	19	183	17	187	13	181	19	181	19	189	11	181	19	190	10	0.320923	0.100081	0.152742	0.549132	0.0944084	0.134583	0.828932	0.114241	0.964002	0.320923	0.823261	0.936442	0.983643	0.770254	0.805275	0.76486	0.826884	0.60435	0.100081
chrX	15002264	eag	+	Syn	Ser->Ser	known	mmpcr	NA	NA	NA	185	15	189	11	178	22	173	27	188	12	183	17	192	8	182	18	169	31	182	18	0.683215	0.443724	0.118097	0.850155	0.924947	0.380183	0.888337	0.0543071	0.882048	0.683215	0.189101	0.0322964	1	0.514958	0.837598	0.477928	0.0139794	0.429914	0.443724
chr2R	24914865	NaCP60E	+	Nonsyn	Lys->Arg	known	mmpcr	highly_conserved	nonPSEB	NA	97	103	NA	NA	96	104	88	112	84	116	93	107	103	97	101	99	84	116	98	102	NA	1	0.5255	0.371384	0.861237	0.820036	0.916076	0.386346	1	NA	NA	NA	NA	NA	NA	NA	NA	NA	1
chr2R	11450317	qvr	+	UTR3	UTR3	known	mmpcr	constrained	nonPSEB	NA	130	70	109	91	109	91	84	116	112	88	111	89	107	93	112	88	111	89	112	88	0.0941668	0.0946194	3.24e-05	0.168874	0.128492	0.0871042	0.217736	0.154735	0.195693	0.0941668	1	0.0463498	0.981124	0.986345	1	0.966827	1	0.956075	0.0946194
chrX	19342007	nAChRalpha7	-	Nonsyn	Asn->Ser	known	mmpcr	constrained	NA	III	167	33	NA	NA	111	89	108	92	124	76	100	100	141	59	131	69	128	72	134	66	NA	3.15e-08	2.78e-09	1.93e-05	4.05e-11	0.0159551	0.000646	0.000125	0.00169181	NA	NA	NA	NA	NA	NA	NA	NA	NA	3.15e-08
chr3R	16096668	Mhcl	-	Nonsyn	Thr->Ala	known	mmpcr	highly_conserved	nonPSEB	NA	167	33	156	44	139	61	136	64	154	46	129	71	130	70	149	51	137	63	150	50	0.330054	0.0062288	0.00141959	0.250418	0.000153	0.000459	0.121798	0.0035586	0.132917	0.330054	0.189119	0.0809479	1	0.0206859	0.0286602	0.715746	0.15241	0.741348	0.0062288
chrX	16681534	Axs	-	Nonsyn	Tyr->Cys	known	mmpcr	unconstrained	PSEB	NA	169	31	177	23	NA	NA	147	53	199	1	161	39	166	34	174	26	171	29	180	20	0.447551	NA	0.0210936	8.26e-08	0.4857	0.938809	0.773029	0.963394	0.280302	0.447551	NA	0.0011591	5.45e-05	0.113636	0.314641	0.917634	0.718956	0.877922	NA
chr3R	5456078	CG14669	+	UTR3	UTR3	known	mmpcr	unconstrained	NA	NA	109	91	NA	NA	86	114	78	122	NA	NA	87	113	97	103	92	108	90	110	106	94	NA	0.0686398	0.00704964	NA	0.0790241	0.472433	0.266598	0.164472	0.97963	NA	NA	NA	NA	NA	NA	NA	NA	NA	0.0686398
chr3R	25965631	boss	+	Nonsyn	Thr->Ala	known	mmpcr	highly_conserved	PSEB	III	151	49	162	38	173	27	157	43	154	46	188	12	175	25	178	22	174	26	171	29	0.353022	0.0232898	0.658969	0.937791	2.94e-06	0.0160586	0.00460291	0.0171833	0.0581751	0.353022	0.364556	0.780339	0.655399	0.00102984	0.233932	0.124994	0.339568	0.474056	0.0232898
chrX	18170126	Frq1	+	Nonsyn	Ile->Met	known	mmpcr	constrained	NA	III	44	156	58	142	99	101	83	117	86	114	85	115	83	117	85	115	95	105	109	91	0.2393	2.43e-07	0.00018	9.07e-05	0.000124	0.000528	0.000252	1.74e-06	1.5e-09	0.2393	0.000539	0.0370499	0.0322181	0.0308822	0.0525145	0.0373071	0.00258343	1.01e-05	2.43e-07
chr3R	27674736	unc80	+	Nonsyn	Gln->Arg	known	mmpcr	highly_conserved	NA	NA	95	105	NA	NA	57	143	40	160	63	137	48	152	48	152	66	134	48	152	55	145	NA	0.00088	7.46e-08	0.00661756	1.31e-05	2.83e-05	0.0231506	1.57e-05	0.000612	NA	NA	NA	NA	NA	NA	NA	NA	NA	0.00088
chr3R	8837195	pyd	-	Syn	Val->Val	known	mmpcr	NA	NA	NA	183	17	181	19	187	13	189	11	185	15	181	19	193	7	181	19	193	7	193	7	0.965232	0.699132	0.432994	0.960008	0.927963	0.156067	0.981288	0.137436	0.148868	0.965232	0.587866	0.305241	0.846498	1	0.0862638	1	0.10015	0.0800513	0.699132
chrX	19283881	CG8034	-	Nonsyn	Tyr->Cys	known	mmpcr	unconstrained	PSEB	II	175	25	163	37	148	52	140	60	181	19	173	27	175	25	174	26	173	27	177	23	0.230984	0.00440016	0.000124	0.604068	0.942087	1	1	0.960185	1	0.230984	0.23326	0.0328495	0.0650754	0.402066	0.275722	0.379928	0.461465	0.174469	0.00440016
chr3R	24311331	crb	+	Nonsyn	Tyr->Cys	known	mmpcr	highly_conserved	PSEB	III	148	52	102	98	NA	NA	105	95	126	74	126	74	153	47	135	65	137	63	148	52	2.71e-05	NA	6.12e-05	0.0625592	0.057768	0.843152	0.379612	0.434367	1	2.71e-05	NA	0.924284	0.0824997	0.0707792	6.66e-06	0.00865918	0.00529545	6.1e-05	NA
chr4	100549	pan	+	UTR3	UTR3	known	mmpcr	NA	NA	NA	135	65	134	66	133	67	127	73	NA	NA	139	61	132	68	139	61	138	62	150	50	1	0.975177	0.567045	NA	0.850287	0.963888	0.910429	0.938555	0.264453	1	1	0.696999	NA	0.838708	1	0.858271	0.937697	0.22636	0.975177
chrX	3953253	Vap33	+	UTR3	UTR3	known	mmpcr	NA	NA	NA	194	6	187	13	170	30	178	22	189	11	188	12	174	26	189	11	190	10	191	9	0.268536	0.000254	0.00716426	0.48731	0.348204	0.0029552	0.543801	0.610293	0.78981	0.268536	0.0419244	0.274773	0.981124	1	0.132063	0.966827	0.879484	0.704497	0.000254
chr2R	13880374	shot	-	Nonsyn	Ser->Gly	known	mmpcr	highly_conserved	PSEB	III	179	21	179	21	140	60	146	54	176	24	148	52	158	42	158	42	169	31	179	21	1	1.79e-05	0.000149	0.892735	0.000519	0.0269683	0.0293412	0.329602	1	1	3.62e-05	0.00025	0.931892	0.000771	0.0293674	0.0335025	0.408005	1	1.79e-05
chrX	1373704	mir-4961	+	ncRNA_exonic	ncRNA_exonic	known	mmpcr	unconstrained	nonPSEB	NA	191	9	176	24	164	36	171	29	178	22	178	22	177	23	181	19	166	34	180	20	0.0302105	0.000196	0.00287521	0.0625113	0.0577523	0.0605522	0.209841	0.000529	0.140827	0.0302105	0.284042	0.720876	1	0.975427	1	0.750531	0.437034	0.804662	0.000196
chr2L	4986257	CG34126	+	Nonsyn	Tyr->Cys	known	mmpcr	highly_conserved	nonPSEB	III	174	26	161	39	151	49	146	54	NA	NA	159	41	152	48	160	40	162	38	175	25	0.199666	0.0167883	0.00211641	NA	0.118852	0.0300892	0.213722	0.265663	1	0.199666	0.491978	0.193801	NA	0.986345	0.537929	1	1	0.189611	0.0167883
chrX	16509671	para	-	Syn	Ser->Ser	known	mmpcr	NA	NA	NA	111	89	179	21	183	17	195	5	184	16	193	7	190	10	185	15	178	22	189	11	5.71e-13	6.32e-15	6.27e-24	1.27e-15	6.04e-22	2.83e-19	8.19e-16	2.34e-12	1.88e-18	5.71e-13	0.825617	0.00794172	0.75721	0.0407997	0.168428	0.619827	1	0.223568	6.32e-15
chr2L	9717707	Nckx30C	-	Nonsyn	Asn->Ser	known	mmpcr	highly_conserved	NA	NA	183	17	NA	NA	151	49	143	57	NA	NA	164	36	152	48	153	47	139	61	157	43	NA	0.000184	2.16e-06	NA	0.0225523	0.000488	0.00071	4.41e-07	0.0030269	NA	NA	NA	NA	NA	NA	NA	NA	NA	0.000184
chrX	11968969	cac	-	Nonsyn	Asn->Ser	known	mmpcr	highly_conserved	NA	III	185	15	163	37	147	53	138	62	158	42	141	59	161	39	162	38	145	55	167	33	0.0062336	6.08e-06	2.14e-08	0.00102886	2.19e-07	0.00509121	0.00708723	2.1e-06	0.0352423	0.0062336	0.192565	0.0192252	0.865374	0.0546336	1	1	0.15486	0.839004	6.08e-06
chr3R	20993738	Calx	+	Nonsyn	Ser->Gly	known	mmpcr	unconstrained	PSEB	III	177	23	172	28	166	34	161	39	NA	NA	170	30	171	29	154	46	151	49	167	33	0.686956	0.259843	0.0670714	NA	0.50541	0.676209	0.019208	0.00524756	0.362439	0.686956	0.730247	0.302511	NA	0.983747	1	0.10926	0.0587253	0.760233	0.259843
chr2R	24914858	NaCP60E	+	Nonsyn	Asn->Asp	known	mmpcr	highly_conserved	NA	II	38	162	NA	NA	20	180	36	164	42	158	23	177	29	171	31	169	24	176	37	163	NA	0.043957	0.953112	0.86432	0.105333	0.483662	0.648181	0.164472	1	NA	NA	NA	NA	NA	NA	NA	NA	NA	0.043957
chrX	6108766	Ca-alpha1T	-	Nonsyn	Asn->Ser	known	mmpcr	highly_conserved	nonPSEB	III	148	52	133	67	118	82	149	51	139	61	148	52	143	57	157	43	146	54	154	46	0.22927	0.00853964	1	0.553623	1	0.851628	0.568899	0.973175	0.760341	0.22927	0.322008	0.196294	0.846498	0.269067	0.537644	0.0493351	0.427585	0.08317	0.00853964
chr3R	12517443	Octbeta3R	-	Nonsyn	Arg->Gly	known	mmpcr	NA	NA	NA	193	7	182	18	190	10	166	34	198	2	177	23	181	19	193	7	180	20	171	29	0.0856693	0.743942	4.91e-05	0.302157	0.0127871	0.0837555	1	0.0480965	0.00151093	0.0856693	0.353851	0.0668587	0.00367608	0.693093	1	0.128121	1	0.254823	0.743942
chrX	4533331	CG3556	+	Nonsyn	Ile->Val	known	mmpcr	NA	PSEB	III	188	12	178	22	179	21	177	23	171	29	186	14	181	19	176	24	179	21	188	12	0.200355	0.251714	0.123079	0.0265609	0.917656	0.459986	0.163527	0.284213	1	0.200355	1	1	0.630964	0.403485	0.917995	0.985091	1	0.23088	0.251714
chr3R	13665301	B52	+	UTR3	UTR3	known	mmpcr	unconstrained	NA	NA	175	25	152	48	160	40	181	19	155	45	167	33	166	34	157	43	157	43	173	27	0.0140612	0.12154	0.527076	0.0383532	0.445947	0.45817	0.0869135	0.067705	1	0.0140612	0.634888	0.000943	0.974671	0.195791	0.242982	0.836673	0.848566	0.0406928	0.12154
chr2L	9717614	Nckx30C	-	Nonsyn	Lys->Arg	known	mmpcr	highly_conserved	nonPSEB	NA	89	111	38	162	37	163	32	168	45	155	51	149	31	169	53	147	32	168	45	155	8.96e-07	4.81e-07	7.2e-09	4.34e-05	0.000581	1.21e-08	0.00222734	1.7e-08	7.47e-05	8.96e-07	1	0.677916	0.733432	0.305308	0.636044	0.254301	0.754042	0.654526	4.81e-07
chr2R	12800608	sca	+	Nonsyn	Tyr->Cys	known	mmpcr	highly_conserved	NA	NA	87	113	NA	NA	64	136	47	153	NA	NA	NA	NA	57	143	84	116	84	116	79	121	NA	0.0594691	0.000149	NA	NA	0.014369	0.96395	0.941345	0.684648	NA	NA	NA	NA	NA	NA	NA	NA	NA	0.0594691
chr3R	19763634	GluClalpha	+	Nonsyn	Lys->Arg	known	mmpcr	highly_conserved	nonPSEB	NA	126	74	110	90	81	119	88	112	141	59	98	102	127	73	133	67	136	64	147	53	0.23003	9.23e-05	0.000714	0.259561	0.0201718	1	0.738226	0.514435	0.0973879	0.23003	0.0269724	0.0885898	0.0158424	0.460621	0.241332	0.0994207	0.0560619	0.00158792	9.23e-05
chr2R	11450318	qvr	+	UTR3	UTR3	known	mmpcr	constrained	nonPSEB	NA	130	70	111	89	116	84	100	100	110	90	113	87	98	102	127	73	116	84	128	72	0.137807	0.29742	0.00857005	0.121128	0.183407	0.0106538	0.96395	0.330916	1	0.137807	0.875573	0.471757	1	0.986345	0.419411	0.315808	0.894474	0.228627	0.29742
chr3R	18907799	EndoA	+	Nonsyn	Lys->Arg	known	mmpcr	highly_conserved	nonPSEB	II	184	16	151	49	168	32	163	37	184	16	166	34	175	25	160	40	173	27	169	31	7.79e-05	0.0540356	0.00767788	1	0.028072	0.36519	0.00571208	0.223711	0.0918191	7.79e-05	0.142375	0.302511	0.000279	0.201042	0.0177744	0.575945	0.0418491	0.1011	0.0540356
chr2R	17374869	mbl	+	UTR3	UTR3	known	mmpcr	unconstrained	NA	NA	125	75	110	90	107	93	108	92	113	87	124	76	114	86	149	51	82	118	121	79	0.267505	0.169244	0.162839	0.415583	1	0.515331	0.0577352	0.000212	0.924168	0.267505	0.969644	0.977656	0.981124	0.354105	0.927975	0.000994	0.0401879	0.509113	0.169244
chrX	11971853	cac	-	Nonsyn	Ser->Gly	known	mmpcr	highly_conserved	NA	III	31	169	60	140	33	167	42	158	NA	NA	39	161	62	138	61	139	52	148	62	138	0.00355195	0.95648	0.27507	NA	0.4857	0.0031114	0.00412421	0.0430902	0.00278134	0.00355195	0.0133355	0.117971	NA	0.0708973	1	1	0.702119	0.998533	0.95648
chrX	14932940	Flo2	+	UTR3	UTR3	known	mmpcr	unconstrained	NA	NA	100	100	183	17	179	21	179	21	NA	NA	181	19	177	23	184	16	191	9	180	20	6.04e-19	2.49e-16	1.05e-16	NA	1.16e-17	3.22e-15	4.27e-19	1.42e-24	6.7e-17	6.04e-19	0.825617	0.775185	NA	0.974846	0.618617	1	0.368331	0.863651	2.49e-16
chrX	11964192	cac	-	Nonsyn	Met->Val	known	mmpcr	highly_conserved	NA	NA	194	6	177	23	176	24	174	26	169	31	160	40	186	14	179	21	183	17	194	6	0.0062336	0.00457393	0.00109545	0.000141	8.43e-07	0.246749	0.023858	0.0828071	1	0.0062336	1	0.875143	0.562834	0.0897942	0.338751	0.985091	0.686387	0.00942113	0.00457393
chr2L	11796345	crol	-	UTR3	UTR3	known	mmpcr	unconstrained	nonPSEB	NA	187	13	187	13	179	21	171	29	194	6	183	17	177	23	183	17	191	9	188	12	1	0.332419	0.0279785	0.281206	0.69009	0.258898	0.773029	0.676387	1	1	0.407564	0.0403948	0.348559	0.750776	0.257593	0.782118	0.754042	1	0.332419
chrX	17950039	Sh	-	Syn	Leu->Leu	known	mmpcr	NA	PSEB	NA	159	41	196	4	196	4	198	2	198	2	199	1	200	0	198	2	194	6	198	2	3.05e-08	3.15e-08	4.53e-10	6.86e-10	6.91e-11	7.51e-12	1.51e-09	4.9e-07	1.5e-09	3.05e-08	1	0.826976	0.916656	0.566257	0.268	0.866908	0.937697	0.83279	3.15e-08
chr3R	13665303	B52	+	UTR3	UTR3	known	mmpcr	unconstrained	NA	NA	178	22	159	41	165	35	161	39	168	32	162	38	166	34	164	36	158	42	163	37	0.0375719	0.169336	0.0485719	0.316482	0.078076	0.255678	0.186989	0.031459	0.132602	0.0375719	0.770793	0.965514	0.555323	0.940955	0.650824	0.814773	1	0.844398	0.169336
chr3R	9659191	CG9492	-	Nonsyn	Lys->Arg	known	mmpcr	highly_conserved	NA	NA	174	26	198	2	NA	NA	140	60	199	1	166	34	151	49	197	3	NA	NA	194	6	1.49e-05	NA	0.000218	2.44e-06	0.452066	0.0227837	0.000125	NA	0.00256277	1.49e-05	NA	6.03e-16	1	3.51e-07	1.02e-11	1	NA	0.474056	NA
chr2R	9234514	hig	-	Nonsyn	Thr->Ala	known	mmpcr	highly_conserved	PSEB	NA	194	6	127	73	159	41	118	82	123	77	181	19	150	50	148	52	147	53	154	46	6.1e-17	5.28e-07	2.6e-20	3.5e-18	0.0330985	3.46e-09	9.03e-10	2.41e-10	4.39e-08	6.1e-17	0.00475647	0.571199	0.932213	1.58e-08	0.067696	0.116271	0.150884	0.0202979	5.28e-07
chr2L	8052588	CG7466	+	Nonsyn	Lys->Arg	known	mmpcr	highly_conserved	PSEB	III	111	89	123	77	96	104	75	125	168	32	95	105	102	98	134	66	141	59	125	75	0.399247	0.27125	0.00142839	1.23e-08	0.232015	0.634475	0.0882698	0.0113977	0.354977	0.399247	0.0419244	2.19e-05	2.9e-05	0.0308822	0.135235	0.530897	0.224363	1	0.27125
chr3R	9669578	CG9492	-	Nonsyn	Lys->Arg	known	mmpcr	highly_conserved	NA	NA	199	1	NA	NA	181	19	157	43	198	2	193	7	178	22	199	1	NA	NA	196	4	NA	0.000216	1.03e-11	1	0.131776	6.01e-05	1	NA	0.578855	NA	NA	NA	NA	NA	NA	NA	NA	NA	0.000216
chr2L	7052677	milt	+	Nonsyn	Lys->Glu	known	mmpcr	unconstrained	nonPSEB	III	105	95	NA	NA	79	121	70	130	145	55	98	102	92	108	105	95	114	86	139	61	NA	0.0358588	0.00190114	0.000388	0.667882	0.42461	1	0.584746	0.00480291	NA	NA	NA	NA	NA	NA	NA	NA	NA	0.0358588
chr3R	21033924	Dhc93AB	-	Syn	Gln->Gln	known	mmpcr	NA	NA	NA	198	2	199	1	NA	NA	187	13	199	1	171	29	192	8	200	0	190	10	NA	NA	1	NA	0.0149084	1	2.07e-06	0.246749	0.708787	0.0959417	NA	1	NA	0.00698149	1	1.01e-06	0.120382	1	0.0581057	NA	NA
chr3R	21018588	Rlip	+	Nonsyn	Glu->Gly	known	mmpcr	unconstrained	PSEB	III	73	127	NA	NA	87	113	47	153	143	57	111	89	71	129	NA	NA	89	111	85	115	NA	0.30122	0.0147137	8.24e-11	0.00107328	1	NA	0.255509	0.456761	NA	NA	NA	NA	NA	NA	NA	NA	NA	0.30122
chr3L	19283264	Gbs-76A	-	Nonsyn	Ser->Gly	known	mmpcr	constrained	nonPSEB	III	NA	NA	NA	NA	61	139	52	148	NA	NA	76	124	60	140	99	101	79	121	87	113	NA	NA	NA	NA	NA	NA	NA	NA	NA	NA	NA	NA	NA	NA	NA	NA	NA	NA	NA
chrX	9277029	c11.1	-	Nonsyn	Tyr->Cys	known	mmpcr	constrained	nonPSEB	III	175	25	153	47	136	64	143	57	178	22	137	63	154	46	152	48	151	49	180	20	0.0196118	3.79e-05	0.000413	0.894212	4.99e-05	0.0376556	0.0231079	0.0124147	0.731589	0.0196118	0.195052	0.465414	0.0118019	0.217744	1	1	1	0.00351783	3.79e-05
chr2L	8119964	mon2	-	Nonsyn	Gln->Arg	known	mmpcr	highly_conserved	PSEB	III	176	24	NA	NA	191	9	185	15	NA	NA	191	9	183	17	188	12	191	9	199	1	NA	0.0307593	0.253961	NA	0.0286564	0.531761	0.163527	0.0332621	1.57e-05	NA	NA	NA	NA	NA	NA	NA	NA	NA	0.0307593
chrX	2112342	csw	+	UTR3	UTR3	known	mmpcr	unconstrained	PSEB	NA	151	49	152	48	145	55	131	69	169	31	144	56	151	49	145	55	156	44	153	47	1	0.699132	0.0663418	0.0821023	0.619319	1	0.773029	0.784307	1	1	0.732487	0.0727046	0.151382	0.623447	1	0.723827	0.919335	1	0.699132
chr3L	7180438	Dscam2	-	Nonsyn	Ser->Gly	known	mmpcr	highly_conserved	NA	III	192	8	174	26	166	34	150	50	181	19	158	42	153	47	166	34	161	39	169	31	0.00730279	0.000219	1.32e-08	0.105062	2.57e-06	2.9e-07	0.000372	1.66e-05	0.00136827	0.00730279	0.55685	0.0126989	0.600398	0.130642	0.0424237	0.570529	0.284207	0.751363	0.000219
chr3L	9833294	CG43897	+	UTR3	UTR3	known	mmpcr	unconstrained	nonPSEB	NA	166	34	177	23	173	27	155	45	161	39	171	29	160	40	168	32	166	34	149	51	0.264299	0.551108	0.29184	0.785003	0.701077	0.734918	0.999428	1	0.136836	0.264299	0.849814	0.0184208	0.132395	0.652939	0.0959444	0.47787	0.367305	0.00354524	0.551108
chr3L	4369445	DopEcR	-	Nonsyn	Ser->Gly	known	mmpcr	highly_conserved	nonPSEB	NA	193	7	186	14	175	25	183	17	180	20	183	17	180	20	183	17	183	17	186	14	0.294651	0.0062288	0.0949897	0.045896	0.113859	0.0605522	0.168432	0.137436	0.341657	0.294651	0.231302	0.839211	0.631448	0.8679	0.582553	0.88741	0.907252	1	0.0062288
chr3R	19231097	unc79	-	Nonsyn	Asn->Asp	known	mmpcr	highly_conserved	nonPSEB	II	186	14	161	39	157	43	162	38	148	52	147	53	164	36	170	30	148	52	172	28	0.00158021	0.000337	0.0017031	4.25e-06	2.12e-06	0.00872316	0.066024	4.35e-06	0.100629	0.00158021	0.892029	1	0.345026	0.26386	0.93523	0.525089	0.367305	0.342699	0.000337
chr3R	9769425	CG8481	+	stoploss SNV	Stop->Trp	known	mmpcr	NA	NA	III	140	60	152	48	161	39	144	56	180	20	159	41	164	36	178	22	170	30	162	38	0.342547	0.0540356	0.827247	8.62e-06	0.0828709	0.0311218	6.73e-05	0.00274707	0.053314	0.342547	0.563292	0.584112	0.00367608	0.66365	0.352772	0.00768766	0.126037	0.461509	0.0540356
chr2L	13188337	CG16974	-	Nonsyn	Ile->Val	known	mmpcr	unconstrained	PSEB	III	117	83	87	113	89	111	68	132	116	84	86	114	93	107	89	111	103	97	98	102	0.0126387	0.0223576	8.56e-06	1	0.00982636	0.076363	0.0345965	0.341027	0.175252	0.0126387	1	0.143954	0.0326256	1	0.819067	1	0.339568	0.512052	0.0223576
chr3R	16096662	Mhcl	-	Nonsyn	Asn->Asp	known	mmpcr	highly_conserved	nonPSEB	NA	192	8	193	7	188	12	184	16	180	20	188	12	184	16	184	16	185	15	186	14	1	0.630801	0.206092	0.0746628	0.616173	0.295919	0.314732	0.347318	0.466307	1	0.579091	0.172908	0.0662291	0.537749	0.211257	0.23398	0.324283	0.340343	0.630801
chr3R	18355198	CG15803	-	Syn	Pro->Pro	known	mmpcr	NA	NA	NA	145	55	120	80	NA	NA	117	83	NA	NA	162	38	162	38	157	43	136	64	135	65	0.0331213	NA	0.0111447	NA	0.116286	0.159746	0.396804	0.549577	0.525164	0.0331213	NA	0.924284	NA	8.64e-05	0.000107	0.00122023	0.313998	0.292535	NA
chr2R	11447987	qvr	+	UTR3	UTR3	known	mmpcr	constrained	nonPSEB	NA	180	20	156	44	168	32	183	17	152	48	175	25	153	47	161	39	162	38	166	34	0.00622959	0.189312	0.817245	0.00159262	0.651936	0.00376334	0.0496381	0.0478843	0.148868	0.00622959	0.337201	0.00147955	0.930373	0.0626845	0.947369	0.824067	0.786001	0.441465	0.189312
chr3L	7666636	Ank2	-	Nonsyn	Lys->Arg	known	mmpcr	highly_conserved	PSEB	NA	141	59	116	84	143	57	133	67	132	68	133	67	125	75	147	53	114	86	133	67	0.0354081	0.973938	0.555673	0.569147	0.573191	0.255678	0.778795	0.0241041	0.659553	0.0354081	0.0331973	0.195441	0.302004	0.227633	0.627632	0.0112416	1	0.22636	0.973938
chrX	11949882	cac	-	Nonsyn	Asn->Ser	known	mmpcr	NA	NA	III	61	139	110	90	118	82	126	74	108	92	121	79	122	78	131	69	100	100	127	73	1.18e-05	2.6e-07	1.37e-09	2.84e-05	4.49e-08	4.82e-08	2.1e-10	0.000715	2.33e-09	1.18e-05	0.724732	0.233403	1	0.503727	0.4694	0.135471	0.639008	0.228627	2.6e-07
chr2R	11447607	qvr	+	Nonsyn	Ser->Gly	known	mmpcr	highly_conserved	NA	NA	34	166	29	171	29	171	31	169	NA	NA	35	165	53	147	38	162	46	154	31	169	0.724898	0.710127	0.870057	NA	1	0.0963154	0.875131	0.318406	0.949407	0.724898	1	0.963843	NA	0.683127	0.0238787	0.521199	0.149249	0.98589	0.710127
chrX	14829821	CG14408	-	Nonsyn	Lys->Glu	known	mmpcr	constrained	PSEB	NA	160	40	NA	NA	149	51	158	42	NA	NA	164	36	154	46	162	38	129	71	143	57	NA	0.359382	0.954958	NA	0.80812	0.757701	1	0.00414676	0.159019	NA	NA	NA	NA	NA	NA	NA	NA	NA	0.359382
chr2R	15264096	Trpm	-	Nonsyn	Gln->Arg	known	mmpcr	unconstrained	PSEB	II	139	61	NA	NA	NA	NA	116	84	182	18	140	60	144	56	154	46	151	49	NA	NA	NA	NA	0.0426718	1.02e-06	1	0.855221	0.275044	0.373565	NA	NA	NA	NA	NA	NA	NA	NA	NA	NA	NA
chrX	11704188	PhKgamma	+	UTR3	UTR3	known	mmpcr	constrained	nonPSEB	NA	159	41	168	32	NA	NA	125	75	NA	NA	171	29	131	69	169	31	168	32	154	46	0.442009	NA	0.000906	NA	0.250555	0.0141621	0.448359	0.468979	0.811255	0.442009	NA	1.66e-05	NA	0.928157	0.000398	1	1	0.22743	NA
chrX	11970546	cac	-	Syn	Glu->Glu	known	mmpcr	NA	NA	NA	176	24	170	30	182	18	172	28	179	21	168	32	189	11	179	21	165	35	189	11	0.616677	0.55624	0.749279	0.892735	0.438623	0.106097	0.910653	0.302482	0.0997318	0.616677	0.229566	0.963843	0.462459	0.983747	0.0165907	0.454152	0.824312	0.0138564	0.55624
chr2R	10280918	CAP	+	Syn	Lys->Lys	known	mmpcr	NA	PSEB	NA	196	4	199	1	183	17	177	23	198	2	185	15	192	8	182	18	190	10	200	0	0.520231	0.0197958	0.000699	0.850155	0.0441079	0.588928	0.019208	0.321727	0.265581	0.520231	0.00126387	1.64e-05	1	0.00323304	0.120382	0.000864	0.0581057	1	0.0197958
chr2L	14083516	nAChRalpha5	+	Syn	Leu->Leu	known	mmpcr	NA	NA	NA	37	163	62	138	51	149	36	164	56	144	55	145	41	159	54	146	54	146	45	155	0.0174044	0.21145	1	0.0815338	0.0919635	0.883948	0.168432	0.137436	0.594985	0.0174044	0.481888	0.0137363	0.844772	0.693093	0.0815365	0.678073	0.70225	0.179766	0.21145
chrX	15111879	Rab3-GEF	+	Nonsyn	Gln->Arg	known	mmpcr	constrained	nonPSEB	NA	184	16	NA	NA	154	46	167	33	NA	NA	157	43	168	32	173	27	155	45	172	28	NA	0.000344	0.0285953	NA	0.00108394	0.0743973	0.26497	0.000561	0.188344	NA	NA	NA	NA	NA	NA	NA	NA	NA	0.000344
chr3R	19238197	unc79	-	Nonsyn	Thr->Ala	known	mmpcr	highly_conserved	nonPSEB	III	177	23	121	79	163	37	158	42	150	50	154	46	153	47	180	20	125	75	174	26	3.11e-09	0.140185	0.0289484	0.00334037	0.0119336	0.0136182	0.910429	3.43e-08	0.92506	3.11e-09	0.0001	0.00057	0.0217801	0.00396021	0.00653269	8.23e-10	0.937697	1.32e-07	0.140185
chrX	16473638	para	-	Nonsyn	Asn->Asp	known	mmpcr	highly_conserved	NA	NA	198	2	182	18	178	22	198	2	189	11	194	6	190	10	184	16	179	21	193	7	0.00143183	0.000181	1	0.0556572	0.411481	0.114261	0.00708723	0.000332	0.339335	0.00143183	0.8264	0.00167391	0.487299	0.0679029	0.342552	0.976886	0.929903	0.107429	0.000181
chrX	17097065	CG16700	+	Nonsyn	Met->Val	known	mmpcr	constrained	nonPSEB	III	196	4	193	7	195	5	188	12	195	5	192	8	180	20	186	14	196	4	189	11	0.683215	1	0.117003	1	0.509993	0.00774834	0.0963678	1	0.248076	0.683215	0.926964	0.505071	0.934493	1	0.0630458	0.391413	0.790448	0.66324	1
chr3R	12164347	Cpn	-	Nonsyn	Ser->Gly	known	mmpcr	unconstrained	PSEB	III	168	32	160	40	168	32	163	37	169	31	174	26	178	22	179	21	186	14	185	15	0.50946	1	0.701383	1	0.602223	0.365789	0.314732	0.0252957	0.0489657	0.50946	0.591344	0.901261	0.550246	0.193471	0.0707001	0.0578806	0.00258343	0.0033734	1
chr4	100557	pan	+	UTR3	UTR3	known	mmpcr	NA	NA	NA	156	44	138	62	145	55	141	59	150	50	148	52	154	46	165	35	151	49	157	43	0.115788	0.376179	0.168539	0.738153	0.543171	1	0.536558	0.784307	1	0.115788	0.753572	0.918792	0.447771	0.508702	0.222062	0.0160281	0.408005	0.113422	0.376179
chr3L	2941312	Shab	+	Nonsyn	Thr->Ala	known	mmpcr	highly_conserved	nonPSEB	NA	163	37	151	49	162	38	184	16	NA	NA	175	25	181	19	155	45	177	23	161	39	0.297932	1	0.00767788	NA	0.223816	0.0558206	0.60596	0.159125	1	0.297932	0.430437	8.78e-05	NA	0.0162282	0.00107265	0.898142	0.00945015	0.465463	1
chrX	8403319	CG10555	+	UTR3	UTR3	known	mmpcr	unconstrained	NA	NA	47	153	NA	NA	NA	NA	42	158	NA	NA	46	154	44	156	74	126	91	109	80	120	NA	NA	0.72994	NA	1	0.952364	0.0243902	5.41e-05	0.00412422	NA	NA	NA	NA	NA	NA	NA	NA	NA	NA
chrX	6109871	Ca-alpha1T	-	Nonsyn	Thr->Ala	known	mmpcr	highly_conserved	nonPSEB	II	173	27	154	46	174	26	171	29	165	35	151	49	170	30	166	34	170	30	177	23	0.0507241	1	0.944394	0.502538	0.0218823	0.931249	0.627849	0.889972	0.83362	0.0507241	0.0546488	0.0972876	0.438485	0.947803	0.161266	0.379928	0.181165	0.0172059	1
chrX	17930733	Sh	-	Nonsyn	Ile->Val	known	mmpcr	highly_conserved	NA	II	40	160	NA	NA	102	98	102	98	NA	NA	129	71	82	118	95	105	73	127	104	96	NA	3.34e-09	1.51e-09	NA	9.02e-18	0.000123	3.43e-07	0.00216528	1.52e-09	NA	NA	NA	NA	NA	NA	NA	NA	NA	3.34e-09
chr3R	31844215	RhoGAP100F	+	UTR3	UTR3	known	mmpcr	unconstrained	PSEB	NA	162	38	145	55	153	47	135	65	148	52	151	49	159	41	174	26	158	42	161	39	0.124093	0.47196	0.00760672	0.231409	0.346191	0.950029	0.310175	0.842776	1	0.124093	0.665126	0.482523	0.980748	0.750776	0.275722	0.00460693	0.379768	0.19027	0.47196
chr2R	24006555	Unc-89	-	Nonsyn	Glu->Gly	known	mmpcr	highly_conserved	NA	III	49	151	44	156	42	158	28	172	NA	NA	50	150	30	170	53	147	78	122	43	157	0.773592	0.612048	0.0233643	NA	1	0.0826177	0.898353	0.0112279	0.753899	0.773592	1	0.117406	NA	0.737318	0.225086	0.588137	0.00368192	1	0.612048
chrX	21629725	DIP1	-	UTR5	UTR5	known	mmpcr	NA	NA	NA	125	75	117	83	80	120	62	138	149	51	96	104	87	113	106	94	108	92	113	87	0.620439	9.23e-05	4.47e-09	0.0407087	0.0158477	0.0020908	0.194758	0.223073	0.457437	0.620439	0.00286009	6.26e-07	0.00986464	0.130141	0.0216916	0.549657	0.690087	0.885664	9.23e-05
chr3L	9833369	CG43897	+	UTR3	UTR3	known	mmpcr	unconstrained	nonPSEB	NA	88	112	68	132	75	125	66	134	94	106	91	109	55	145	86	114	72	128	61	139	0.110761	0.347552	0.0567547	0.797288	0.917656	0.00614242	1	0.254483	0.0313091	0.110761	0.776342	0.977255	0.0571479	0.0812164	0.372056	0.227803	0.937697	0.711602	0.347552
chr3L	2941425	Shab	+	Syn	Val->Val	known	mmpcr	NA	nonPSEB	NA	121	79	NA	NA	110	90	110	90	135	65	126	74	130	70	125	75	132	68	118	82	NA	0.454183	0.413124	0.302695	0.790011	0.619681	0.915013	0.468979	0.97963	NA	NA	NA	NA	NA	NA	NA	NA	NA	0.454183
chr2R	13517347	CG13330,Vmat	-	UTR3	UTR3	known	mmpcr	NA	nonPSEB	NA	154	46	147	53	157	43	154	46	154	46	160	40	155	45	154	46	144	56	131	69	0.630202	0.902147	1	1	0.663737	1	1	0.470526	0.0543108	0.630202	0.513821	0.655461	0.75721	0.313091	0.627632	0.722322	0.99449	0.228627	0.902147
chr3R	21020562	Rlip	+	UTR3	UTR3	known	mmpcr	constrained	PSEB	NA	133	67	NA	NA	NA	NA	53	147	132	68	113	87	78	122	142	58	143	57	130	70	NA	NA	3.54e-14	1	0.105272	1.39e-06	0.608286	0.501557	0.97963	NA	NA	NA	NA	NA	NA	NA	NA	NA	NA
chr2R	19303685	Tab2	+	UTR3	UTR3	known	mmpcr	unconstrained	nonPSEB	NA	168	32	156	44	175	25	151	49	182	18	170	30	183	17	171	29	176	24	169	31	0.273168	0.538027	0.0793956	0.114109	0.947688	0.105077	0.927223	0.481132	1	0.273168	0.0640701	0.790827	0.0055367	0.218992	0.00229755	0.200912	0.0590931	0.259691	0.538027
chr3L	9833484	CG43897	+	UTR3	UTR3	known	mmpcr	constrained	nonPSEB	NA	178	22	186	14	176	24	183	17	176	24	170	30	173	27	192	8	184	16	178	22	0.350513	0.943696	0.605804	0.97447	0.427624	0.757701	0.0557194	0.558713	1	0.350513	0.284042	0.839211	0.30467	0.0604275	0.141215	0.506759	1	0.401936	0.943696
chrX	9278576	c11.1	-	Nonsyn	Lys->Arg	known	mmpcr	highly_conserved	nonPSEB	NA	167	33	148	52	144	56	134	66	170	30	131	69	162	38	143	57	148	52	156	44	0.0680308	0.0255643	0.000685	0.912086	0.000346	0.809894	0.0293412	0.0780888	0.379049	0.0680308	0.905054	0.274116	0.0509358	0.195791	0.262582	0.851222	1	0.607557	0.0255643
chr2R	8883742	RyR	+	Nonsyn	Met->Val	known	mmpcr	highly_conserved	PSEB	NA	193	7	NA	NA	181	19	184	16	NA	NA	187	13	188	12	189	11	174	26	188	12	NA	0.0605541	0.134666	NA	0.375554	0.556297	0.680281	0.00431835	0.552849	NA	NA	NA	NA	NA	NA	NA	NA	NA	0.0605541
chr3R	15387222	Rbp	+	Nonsyn	Lys->Arg	known	mmpcr	highly_conserved	NA	III	183	17	NA	NA	147	53	153	47	NA	NA	159	41	166	34	156	44	160	40	178	22	NA	2.86e-05	0.00025	NA	0.00418598	0.0618204	0.00227519	0.00698424	0.707365	NA	NA	NA	NA	NA	NA	NA	NA	NA	2.86e-05
chrX	16509684	para	-	Nonsyn	Tyr->Cys	known	mmpcr	highly_conserved	NA	NA	51	149	166	34	167	33	183	17	170	30	194	6	187	13	178	22	144	56	181	19	6.62e-30	2.62e-30	3.94e-42	5.75e-32	2.69e-53	1.6e-45	6.16e-38	9.34e-19	3.78e-40	6.62e-30	1	0.0456236	0.916656	4.97e-05	0.0114404	0.28825	0.0617626	0.108777	2.62e-30
chr2L	6779407	nrv1	-	Nonsyn	Lys->Arg	known	mmpcr	unconstrained	PSEB	II	184	16	184	16	166	34	190	10	NA	NA	150	50	192	8	180	20	186	14	189	11	1	0.0300999	0.412558	NA	4.85e-05	0.295919	0.792457	0.943357	0.630377	1	0.0433514	0.468799	NA	8.64e-05	0.295118	0.812906	1	0.620656	0.0300999
chr4	100530	pan	+	UTR3	UTR3	known	mmpcr	NA	NA	NA	196	4	190	10	190	10	167	33	NA	NA	187	13	192	8	188	12	191	9	185	15	0.288792	0.286625	2.51e-06	NA	0.0944014	0.588928	0.19926	0.424022	0.0591068	0.288792	1	0.00167391	NA	0.838708	0.947369	0.966827	1	0.60435	0.286625
chr3L	2940919	Shab	+	Nonsyn	Ile->Val	known	mmpcr	highly_conserved	nonPSEB	NA	175	25	174	26	177	23	177	23	NA	NA	187	13	183	17	183	17	184	16	190	10	1	0.94502	0.93826	NA	0.118852	0.451257	0.462108	0.335333	0.0489657	1	0.921491	0.875143	NA	0.122926	0.374786	0.41807	0.354743	0.0339224	0.94502
chr3L	2925255	Shab	+	Nonsyn	Ser->Gly	known	mmpcr	highly_conserved	nonPSEB	NA	50	150	41	159	45	155	57	143	77	123	40	160	76	124	83	117	71	129	64	136	0.485275	0.75757	0.603454	0.0185783	0.409118	0.0314277	0.00491942	0.0820909	0.307335	0.485275	0.895997	0.169347	0.00186438	1	0.00172327	0.000191	0.0106037	0.0474901	0.75757
chrX	19641592	CG12237	-	UTR3	UTR3	known	mmpcr	constrained	NA	NA	169	31	160	40	158	42	145	55	NA	NA	170	30	154	46	165	35	166	34	180	20	0.435641	0.313316	0.0121712	NA	1	0.19421	0.870995	0.89994	0.280302	0.435641	1	0.196294	NA	0.419155	0.760371	0.813815	0.764443	0.0319424	0.313316
chr3R	18355194	CG15803	-	Nonsyn	Lys->Glu	known	mmpcr	constrained	NA	NA	105	95	96	104	102	98	76	124	131	69	107	93	NA	NA	129	71	105	95	105	95	0.568996	0.921788	0.0120165	0.0353153	0.970825	NA	0.0772815	1	1	0.568996	0.8264	0.12476	0.00640411	0.507613	NA	0.00929079	0.690087	0.620656	0.921788
chrX	18170111	Frq1	+	Syn	Lys->Lys	known	mmpcr	NA	nonPSEB	III	182	18	175	25	182	18	172	28	172	28	176	24	174	26	178	22	173	27	183	17	0.479059	1	0.229209	0.281206	0.544903	0.46099	0.80639	0.35873	1	0.479059	0.563292	0.878901	0.933822	1	1	0.914519	1	0.438336	1
chr2L	20346120	spir	+	Nonsyn	Lys->Arg	known	mmpcr	highly_conserved	PSEB	III	155	45	155	45	104	96	92	108	141	59	106	94	138	62	143	57	132	68	162	38	1	1.93e-06	1.53e-09	0.260558	4.03e-06	0.184118	0.40697	0.0454155	0.667542	1	4.31e-06	2.87e-09	0.325084	9.43e-06	0.188611	0.437651	0.0726546	0.654526	1.93e-06
chr2R	8876533	RyR	+	Nonsyn	Asn->Ser	known	mmpcr	highly_conserved	PSEB	NA	183	17	NA	NA	NA	NA	174	26	NA	NA	179	21	182	18	174	26	165	35	190	10	NA	NA	0.275881	NA	0.727939	1	0.39173	0.0361382	0.416267	NA	NA	NA	NA	NA	NA	NA	NA	NA	NA
chr3R	13692418	flfl	+	UTR3	UTR3	known	mmpcr	unconstrained	NA	NA	193	7	NA	NA	179	21	179	21	NA	NA	168	32	180	20	186	14	184	16	181	19	NA	0.0302302	0.0210966	NA	0.000212	0.0605522	0.366413	0.186844	0.0788868	NA	NA	NA	NA	NA	NA	NA	NA	NA	0.0302302
chr3R	24707696	slo	+	UTR3	UTR3	known	mmpcr	constrained	PSEB	NA	179	21	179	21	172	28	166	34	173	27	163	37	175	25	167	33	162	38	169	31	1	0.505627	0.130677	0.620976	0.0730934	0.838285	0.265118	0.0684179	0.346817	1	0.591344	0.169347	0.709742	0.100336	0.837598	0.281825	0.10015	0.342699	0.505627
chr3L	4586714	CG42540	+	Syn	Arg->Arg	known	mmpcr	NA	nonPSEB	NA	195	5	177	23	178	22	181	19	163	37	177	23	181	19	171	29	174	26	186	14	0.00276551	0.00498661	0.0124631	1.5e-06	0.00278681	0.0245855	0.000265	0.000752	0.150577	0.00276551	1	0.783034	0.199629	1	0.826282	0.694856	0.937697	0.325344	0.00498661
chrX	11970556	cac	-	Nonsyn	Glu->Gly	known	mmpcr	highly_conserved	NA	III	134	66	132	68	137	63	131	69	150	50	131	69	158	42	142	58	126	74	152	48	1	0.915392	0.910702	0.196598	0.917656	0.0410795	0.666858	0.630539	0.15466	1	0.863482	1	0.184615	1	0.0265711	0.574815	0.83223	0.107429	0.915392
chr2L	18182220	Ptp36E	-	Nonsyn	Gln->Arg	known	mmpcr	highly_conserved	PSEB	II	160	40	NA	NA	134	66	136	64	NA	NA	138	62	144	56	160	40	122	78	152	48	NA	0.0164966	0.018929	NA	0.0425563	0.19969	1	0.00035	0.607784	NA	NA	NA	NA	NA	NA	NA	NA	NA	0.0164966
chrX	1690573	CG32809	-	Nonsyn	Lys->Arg	known	mmpcr	highly_conserved	PSEB	NA	160	40	116	84	139	61	123	77	131	69	132	68	139	61	149	51	127	73	148	52	2.62e-05	0.0556323	0.000283	0.00695646	0.00858518	0.0763239	0.438969	0.00216528	0.360517	2.62e-05	0.0789713	0.708287	0.341359	0.26386	0.0815365	0.00608613	0.573608	0.00653545	0.0556323
chrX	14274268	na	+	Nonsyn	Lys->Arg	known	mmpcr	highly_conserved	PSEB	II	186	14	NA	NA	147	53	135	65	NA	NA	140	60	161	39	147	53	133	67	161	39	NA	2.65e-06	1.33e-09	NA	4.61e-08	0.00301933	5.38e-06	7.04e-10	0.00264324	NA	NA	NA	NA	NA	NA	NA	NA	NA	2.65e-06
chr3R	23848537	CG34355	+	Nonsyn	Lys->Glu	known	mmpcr	highly_conserved	PSEB	NA	128	72	104	96	51	149	81	119	113	87	100	100	100	100	77	123	96	104	106	94	0.0510415	5.61e-13	2.21e-05	0.280091	0.0197952	0.0290252	1.15e-05	0.00809518	0.100629	0.0510415	2.8e-06	0.07182	0.687812	0.911874	0.927975	0.0455639	0.732365	1	5.61e-13
chr2R	17375057	mbl	+	UTR3	UTR3	known	mmpcr	unconstrained	NA	NA	123	77	123	77	143	57	123	77	108	92	149	51	118	82	155	45	94	106	132	68	1	0.0993202	1	0.281206	0.0220022	0.871585	0.00528035	0.0180581	0.615689	1	0.138892	1	0.348559	0.0332006	0.874835	0.00633913	0.032728	0.60435	0.0993202
chr2R	24885850	NKAIN	+	Syn	Leu->Leu	known	mmpcr	unconstrained	nonPSEB	II	190	10	198	2	192	8	180	20	NA	NA	178	22	192	8	183	17	193	7	190	10	0.0839793	0.902147	0.137952	NA	0.0889832	0.952364	0.438755	0.773961	1	0.0839793	0.258894	0.000569	NA	0.000236	0.242142	0.00548227	0.3982	0.10734	0.902147
chr3L	16715847	Dab	+	Nonsyn	Lys->Arg	known	mmpcr	highly_conserved	NA	III	193	7	171	29	171	29	184	16	167	33	182	18	187	13	186	14	184	16	185	15	0.000876	0.00104681	0.134666	0.000136	0.0811572	0.449226	0.366413	0.186844	0.265581	0.000876	1	0.128293	0.916656	0.262664	0.0589024	0.0984606	0.182995	0.107429	0.00104681
chrX	20773442	shakB	-	Nonsyn	Ile->Met	known	mmpcr	highly_conserved	NA	NA	74	126	NA	NA	78	122	64	136	NA	NA	85	115	76	124	88	112	87	113	84	116	NA	0.860124	0.449917	NA	0.435151	1	0.377048	0.376791	0.562791	NA	NA	NA	NA	NA	NA	NA	NA	NA	0.860124
chr2R	23399795	CG3520	-	Nonsyn	Tyr->Cys	known	mmpcr	highly_conserved	NA	NA	188	12	189	11	174	26	160	40	183	17	183	17	179	21	188	12	181	19	181	19	1	0.064153	0.000184	0.620976	0.568151	0.301062	1	0.426368	0.456761	1	0.0595941	0.000138	0.578341	0.514958	0.229402	1	0.412435	0.346622	0.064153
chr3R	27673172	unc80	+	Nonsyn	Lys->Arg	known	mmpcr	highly_conserved	PSEB	III	172	28	137	63	145	55	140	60	135	65	143	57	143	57	140	60	133	67	180	20	0.000279	0.0058401	0.00059	0.000136	0.00268773	0.00465718	0.00164126	6.41e-05	0.471925	0.000279	0.684217	0.918792	1	0.768001	0.799509	0.966827	0.937697	4.44e-06	0.0058401
chr3L	9833301	CG43897	+	UTR3	UTR3	known	mmpcr	unconstrained	nonPSEB	NA	142	58	124	76	118	82	109	91	NA	NA	134	66	119	81	119	81	135	65	131	69	0.14827	0.0446463	0.00273644	NA	0.572345	0.0755898	0.0811732	0.680116	0.472436	0.14827	0.825617	0.274773	NA	0.537749	0.874835	0.866908	0.564893	0.722162	0.0446463
chr3R	18907675	EndoA	+	Nonsyn	Lys->Glu	known	mmpcr	highly_conserved	nonPSEB	II	113	87	NA	NA	129	71	106	94	110	90	118	82	126	74	121	79	125	75	NA	NA	NA	0.223485	0.653561	0.957328	0.793167	0.410962	0.689534	0.427079	NA	NA	NA	NA	NA	NA	NA	NA	NA	NA	0.223485
chr3R	31046504	CanA1	+	UTR3	UTR3	known	mmpcr	NA	nonPSEB	NA	162	38	NA	NA	191	9	153	47	NA	NA	156	44	NA	NA	160	40	150	50	144	56	NA	7.41e-05	0.433597	NA	0.659366	NA	1	0.333689	0.125981	NA	NA	NA	NA	NA	NA	NA	NA	NA	7.41e-05
chr2R	6932323	mim	-	Nonsyn	Ser->Gly	known	mmpcr	constrained	nonPSEB	NA	184	16	NA	NA	173	27	169	31	188	12	182	18	175	25	181	19	179	21	184	16	NA	0.195452	0.0537261	0.738719	0.92704	0.36519	0.895925	0.655761	1	NA	NA	NA	NA	NA	NA	NA	NA	NA	0.195452
chr2L	3762336	CG43707	+	Syn	Ser->Ser	known	mmpcr	NA	NA	NA	196	4	189	11	178	22	191	9	182	18	186	14	182	18	193	7	192	8	185	15	0.208917	0.00201689	0.352987	0.0131104	0.0647411	0.017846	0.751647	0.549577	0.0591068	0.208917	0.189101	0.912004	0.487299	0.847405	0.446865	0.705574	0.852546	0.73181	0.00201689
chr2L	2785621	Syt1	-	Nonsyn	Lys->Arg	known	mmpcr	highly_conserved	PSEB	III	171	29	148	52	164	36	169	31	138	62	128	72	183	17	165	35	163	37	183	17	0.0196045	0.55625	0.945963	0.00081	1e-05	0.205154	0.706412	0.514974	0.198223	0.0196045	0.191103	0.0401324	0.573643	0.117577	9.66e-05	0.164078	0.265113	8.81e-05	0.55625
chr3R	19238845	unc79	-	Nonsyn	Glu->Gly	known	mmpcr	unconstrained	nonPSEB	II	191	9	171	29	176	24	163	37	185	15	180	20	194	6	188	12	181	19	186	14	0.0041787	0.0307593	6.87e-05	0.454336	0.107366	0.809894	0.841839	0.172648	0.598334	0.0041787	0.792065	0.503889	0.130571	0.404391	0.000726506	0.0415994	0.383514	0.0775118	0.0307593
chr3L	9151835	Rdl	-	Nonsyn	Met->Val	known	mmpcr	highly_conserved	NA	III	199	1	181	19	191	9	185	15	179	21	187	13	183	17	184	16	169	31	184	16	0.000187	0.0540356	0.00136545	5.91e-05	0.00624266	0.00115682	0.00201954	9.29e-08	0.0017862	0.000187	0.200415	0.75701	0.994419	0.548036	0.991749	0.898142	0.270577	0.857729	0.0540356
chrX	11954277	cac	-	Nonsyn	Asn->Ser	known	mmpcr	highly_conserved	NA	III	101	99	NA	NA	61	139	38	162	82	118	95	105	59	141	78	122	67	133	81	119	NA	0.000475	6.7e-10	0.151074	0.734151	0.000385	0.0955189	0.00428284	0.148868	NA	NA	NA	NA	NA	NA	NA	NA	NA	0.000475
chr3R	5236332	rtp	-	UTR3	UTR3	known	mmpcr	unconstrained	NA	NA	44	156	25	175	NA	NA	39	161	NA	NA	34	166	43	157	43	157	59	141	57	143	0.0455887	NA	0.723886	NA	0.381297	1	1	0.228193	0.331316	0.0455887	NA	0.163598	NA	0.446122	0.0853793	0.0986972	0.000783	0.00115256	NA
chr3L	2941364	Shab	+	Nonsyn	Tyr->Cys	known	mmpcr	highly_conserved	NA	NA	49	151	NA	NA	46	154	41	159	NA	NA	59	141	50	150	47	153	39	161	40	160	NA	0.904897	0.508508	NA	0.436656	1	1	0.443675	0.538647	NA	NA	NA	NA	NA	NA	NA	NA	NA	0.904897
chrX	5396519	SK	+	Nonsyn	Tyr->Cys	known	mmpcr	highly_conserved	PSEB	III	152	48	194	6	NA	NA	120	80	200	0	122	78	146	54	NA	NA	151	49	128	72	6.57e-09	NA	0.00260195	1.24e-14	0.00691016	0.777445	NA	1	0.0477919	6.57e-09	NA	6.45e-19	0.112178	7.37e-18	2.86e-10	NA	1.5e-08	1.27e-15	NA
chr3R	17882766	Rim	-	Nonsyn	Lys->Arg	known	mmpcr	highly_conserved	NA	NA	186	14	NA	NA	182	18	184	16	174	26	184	16	184	16	183	17	177	23	178	22	NA	0.709638	0.921323	0.144707	0.923483	0.973772	0.883181	0.315803	0.402225	NA	NA	NA	NA	NA	NA	NA	NA	NA	0.709638
chr3R	24675663	slo	+	Nonsyn	Asn->Asp	known	mmpcr	highly_conserved	PSEB	NA	9	191	33	167	11	189	7	193	41	159	22	178	23	177	18	182	17	183	31	169	0.000687	0.906632	0.880522	1.41e-05	0.0577523	0.0605522	0.266598	0.298006	0.00278134	0.000687	0.00506091	0.000136	0.630964	0.304942	0.372608	0.124994	0.0992975	0.98589	0.906632
chr3L	7654672	CG7492	-	UTR5	UTR5	known	mmpcr	NA	nonPSEB	NA	187	13	179	21	167	33	161	39	NA	NA	172	28	174	26	185	15	180	20	180	20	0.334991	0.0103919	0.000577	NA	0.0519911	0.128544	0.967446	0.441342	0.468501	0.334991	0.259282	0.0474136	NA	0.551628	0.758507	0.619827	1	1	0.0103919
chrX	15000623	eag	+	Nonsyn	Lys->Arg	known	mmpcr	highly_conserved	NA	III	112	88	119	81	125	75	129	71	107	93	126	74	138	62	130	70	110	90	138	62	0.683215	0.347552	0.159724	0.850155	0.302093	0.0413131	0.217736	0.978954	0.0399655	0.683215	0.825617	0.510597	0.513453	0.722554	0.168428	0.539062	0.690087	0.158951	0.347552
chrX	21629727	DIP1	-	UTR5	UTR5	known	mmpcr	NA	NA	NA	139	61	138	62	123	77	116	84	149	51	130	70	135	65	131	69	145	55	159	41	1	0.208515	0.0426718	0.481638	0.524777	0.91384	0.673124	0.743838	0.0918191	1	0.311115	0.0744693	0.513453	0.652939	0.961096	0.754187	0.754042	0.0754291	0.208515
chr3L	5746772	CG46320,sif	+	UTR3	UTR3	known	mmpcr	constrained	NA	NA	178	22	159	41	157	43	151	49	171	29	161	39	175	25	167	33	155	45	166	34	0.0375719	0.0212947	0.00190354	0.549132	0.061716	0.921783	0.326042	0.0127469	0.248076	0.0375719	1	0.559175	0.339562	0.986345	0.133069	0.609224	0.913117	0.639589	0.0212947
chr2L	11159902	Ca-beta	-	Nonsyn	Ser->Gly	known	mmpcr	highly_conserved	PSEB	III	175	25	NA	NA	169	31	151	49	NA	NA	167	33	170	30	180	20	172	28	169	31	NA	0.609181	0.00767788	NA	0.445947	0.773838	0.736377	0.886407	0.680498	NA	NA	NA	NA	NA	NA	NA	NA	NA	0.609181
chr2R	24910752	NaCP60E	+	Syn	Lys->Lys	known	mmpcr	NA	NA	II	164	36	170	30	158	42	161	39	172	28	158	42	182	18	172	28	166	34	161	39	0.642149	0.663139	0.880051	0.510578	0.651936	0.0506319	0.560803	0.969425	0.959163	0.642149	0.327686	0.448051	1	0.3093	0.220166	0.988291	0.891514	0.480542	0.663139
chr3R	8837191	pyd	-	Nonsyn	Ser->Gly	known	mmpcr	constrained	NA	NA	142	58	149	51	134	66	120	80	NA	NA	134	66	168	32	147	53	157	43	157	43	0.642149	0.589495	0.0510488	NA	0.572345	0.0150102	0.841839	0.22536	0.239932	0.642149	0.284042	0.0112063	NA	0.266073	0.0932038	1	0.686387	0.60435	0.589495
chr2R	24882751	NKAIN	+	UTR5	UTR5	known	mmpcr	NA	nonPSEB	NA	184	16	166	34	152	48	137	63	180	20	155	45	163	37	162	38	166	34	169	31	0.0292084	0.000145	3.11e-08	0.781491	0.000484	0.0160586	0.0120963	0.0325469	0.0918191	0.0292084	0.259282	0.0049225	0.178522	0.38916	0.93523	0.877481	1	0.910875	0.000145
chr3L	4586715	CG42540	+	Nonsyn	Asn->Asp	known	mmpcr	highly_conserved	nonPSEB	III	163	37	42	158	30	170	26	174	NA	NA	47	153	46	154	33	167	33	167	60	140	5.75e-33	1.4e-40	1.04e-43	NA	2.34e-30	1.09e-30	1.71e-38	1.84e-38	1.42e-23	5.75e-33	0.327686	0.106785	NA	0.811933	0.895981	0.540252	0.573608	0.13788	1.4e-40
chr2L	20872840	CG43739,sky	-	UTR3	UTR3	known	mmpcr	unconstrained	nonPSEB	NA	160	40	178	22	169	31	148	52	177	23	187	13	174	26	180	20	175	25	171	29	0.0486147	0.437983	0.269919	0.0712403	0.000565	0.200025	0.036848	0.139754	0.354908	0.0486147	0.444989	0.00101687	1	0.313279	0.839432	0.985091	0.937697	0.564828	0.437983
chrX	16473610	para	-	Nonsyn	Lys->Arg	known	mmpcr	highly_conserved	NA	NA	198	2	184	16	188	12	196	4	196	4	192	8	198	2	182	18	183	17	193	7	0.00436784	0.0347327	0.777225	0.850155	0.188305	1	0.00253333	0.00313819	0.339335	0.00436784	0.792065	0.0325104	0.0531608	0.291648	0.00785033	0.976886	1	0.200553	0.0347327
chr3R	8386758	CG45263	-	UNKNOWN	UNKNOWN	known	mmpcr	unconstrained	NA	NA	180	20	175	25	175	25	168	32	192	8	168	32	182	18	178	22	170	30	180	20	0.668224	0.663139	0.158874	0.0746628	0.183407	0.981768	0.98302	0.321727	1	0.668224	1	0.551669	0.02389	0.588978	0.537929	0.914519	0.807279	0.717879	0.663139
chr2L	411895	AP-2alpha	-	Nonsyn	Thr->Ala	known	mmpcr	highly_conserved	PSEB	III	18	182	47	153	12	188	7	193	NA	NA	26	174	12	188	24	176	38	162	40	160	0.00068	0.487566	0.0663418	NA	0.390163	0.55357	0.634593	0.021143	0.0141907	0.00068	2.08e-05	4.28e-08	NA	0.0394436	2.4e-05	0.0240561	0.597845	0.66046	0.487566
chr2L	5358965	nompC	+	Nonsyn	His->Arg	known	mmpcr	highly_conserved	NA	NA	181	19	NA	NA	172	28	160	40	196	4	195	5	195	5	195	5	187	13	186	14	NA	0.339592	0.0112851	0.00825329	0.0167866	0.0245855	0.0267858	0.525071	0.677338	NA	NA	NA	NA	NA	NA	NA	NA	NA	0.339592
chrX	1378278	AMPKalpha	+	UTR3	UTR3	known	mmpcr	unconstrained	PSEB	NA	191	9	195	5	172	28	164	36	NA	NA	185	15	187	13	188	12	183	17	188	12	0.563301	0.00698995	0.000113	NA	0.422597	0.72834	0.841839	0.298006	0.834627	0.563301	0.000492	2.68e-06	NA	0.110782	0.219726	0.327644	0.0718639	0.276651	0.00698995
chr2R	7502188	didum	+	Nonsyn	Ile->Met	known	mmpcr	constrained	PSEB	III	93	107	114	86	69	131	69	131	112	88	79	121	95	105	99	101	84	116	125	75	0.102608	0.0519609	0.0376112	0.15128	0.306716	1	0.80639	0.584216	0.0106113	0.102608	0.000154	8.26e-05	1	0.00467615	0.189742	0.368532	0.0259635	0.50486	0.0519609
chr3R	12517451	Octbeta3R	-	Nonsyn	Lys->Arg	known	mmpcr	highly_conserved	NA	NA	174	26	NA	NA	179	21	160	40	187	13	168	32	174	26	181	19	159	41	168	32	NA	0.668476	0.128852	0.0995194	0.602223	1	0.563124	0.14642	0.684648	NA	NA	NA	NA	NA	NA	NA	NA	NA	0.668476
chr2R	7579706	Vps13	+	Nonsyn	Thr->Ala	known	mmpcr	highly_conserved	PSEB	III	158	42	154	46	103	97	92	108	181	19	113	87	126	74	132	68	160	40	160	40	0.845421	2.05e-07	2.02e-10	0.00843866	1.93e-05	0.00477382	0.0262963	0.969462	1	0.845421	4.49e-06	5.59e-09	0.00436656	0.000223	0.018896	0.0877043	0.790448	0.73181	2.05e-07
chr2R	9884160	CG1513	-	Nonsyn	Lys->Arg	known	mmpcr	highly_conserved	PSEB	NA	180	20	180	20	165	35	165	35	176	24	162	38	182	18	183	17	172	28	179	21	1	0.0946194	0.0722911	0.807322	0.041633	0.981768	0.898353	0.447243	1	1	0.132228	0.0999326	0.877317	0.0596827	0.99354	0.900333	0.554988	1	0.0946194
chr2L	4308806	tutl	+	Nonsyn	Lys->Arg	known	mmpcr	highly_conserved	NA	III	185	15	151	49	150	50	141	59	163	37	111	89	166	34	154	46	152	48	159	41	3.76e-05	2.71e-05	1.16e-07	0.00695646	3.02e-16	0.0265236	0.000305	7.5e-05	0.00217314	3.76e-05	1	0.468799	0.389178	0.000388	0.211257	0.961903	1	0.60435	2.71e-05
chrX	11968768	cac	-	Nonsyn	Asn->Ser	known	mmpcr	highly_conserved	NA	NA	106	94	88	112	55	145	46	154	103	97	54	146	81	119	65	135	69	131	69	131	0.175865	3.79e-06	9.34e-09	0.957328	1.92e-06	0.0620767	0.000622	0.00175894	0.00228813	0.175865	0.00606771	0.000107	0.355992	0.00399865	0.760371	0.0992853	0.208202	0.168564	3.79e-06
chr2R	14297994	Ih	+	Nonsyn	Asn->Ser	known	mmpcr	highly_conserved	PSEB	III	179	21	170	30	157	43	153	47	161	39	153	47	168	32	170	30	175	25	171	29	0.358196	0.0147486	0.00241186	0.0490528	0.00356875	0.296129	0.438459	0.785484	0.479137	0.358196	0.284042	0.100626	0.542395	0.122926	1	1	0.807279	1	0.0147486
chr3R	21033938	Dhc93AB	-	Nonsyn	Ile->Val	known	mmpcr	highly_conserved	NA	NA	198	2	184	16	NA	NA	175	25	198	2	169	31	198	2	193	7	194	6	193	7	0.00436784	NA	1.73e-05	1	5.96e-07	1	0.364435	0.450092	0.339335	0.00436784	NA	0.308236	0.00986464	0.0926326	0.00785033	0.23398	0.161933	0.200553	NA
chrX	11939764	cac	-	Nonsyn	Asn->Asp	known	mmpcr	highly_conserved	NA	III	184	16	NA	NA	159	41	135	65	NA	NA	146	54	155	45	159	41	140	60	157	43	NA	0.00273694	9.58e-09	NA	6.84e-06	0.000916	0.00406389	3.44e-07	0.00176614	NA	NA	NA	NA	NA	NA	NA	NA	NA	0.00273694
chr2R	17375028	mbl	+	UTR3	UTR3	known	mmpcr	NA	NA	NA	169	31	169	31	182	18	170	30	148	52	178	22	165	35	183	17	147	53	182	18	1	0.138065	1	0.0410119	0.36122	0.871585	0.141974	0.032593	0.167243	1	0.188239	1	0.0645707	0.420899	0.874835	0.146153	0.0553227	0.170995	0.138065
chrX	9574655	LPCAT	-	Nonsyn	Ile->Met	known	mmpcr	highly_conserved	PSEB	NA	151	49	NA	NA	111	89	79	121	NA	NA	103	97	94	106	129	71	128	72	136	64	NA	0.000286	8.88e-12	NA	9.07e-06	2.21e-07	0.083707	0.0508598	0.262004	NA	NA	NA	NA	NA	NA	NA	NA	NA	0.000286
chr2L	8201522	SLC5A11	-	Nonsyn	Arg->Gly	known	mmpcr	NA	NA	NA	171	29	194	6	163	37	176	24	NA	NA	183	17	167	33	150	50	159	41	NA	NA	0.000353	0.490416	0.661684	NA	0.157918	0.871054	0.0534859	0.288251	NA	0.000353	1.15e-05	0.00463472	NA	0.0931518	0.000103	6.05e-09	1.68e-06	NA	0.490416
chr3R	5594099	Vha26	+	UTR3	UTR3	known	mmpcr	unconstrained	nonPSEB	NA	180	20	171	29	165	35	152	48	153	47	170	30	174	26	157	43	170	30	175	25	0.351521	0.0946194	0.000981	0.0023084	0.285063	0.648623	0.014026	0.321727	0.731589	0.351521	0.73458	0.0597283	0.112104	1	0.927975	0.245418	1	0.821279	0.0946194
chrX	6107611	Ca-alpha1T	-	Syn	Pro->Pro	known	mmpcr	NA	nonPSEB	III	178	22	169	31	158	42	149	51	172	28	173	27	166	34	162	38	158	42	176	24	0.368798	0.0290923	0.00089	0.629049	0.663638	0.255678	0.118281	0.031459	1	0.368798	0.390549	0.0511627	0.938046	0.838708	0.931276	0.665641	0.431262	0.583492	0.0290923
chr2R	19225658	hppy	+	Nonsyn	Gln->Arg	known	mmpcr	highly_conserved	nonPSEB	III	182	18	166	34	171	29	141	59	172	28	153	47	169	31	168	32	173	27	176	24	0.0631474	0.216473	1.71e-06	0.281206	0.000693	0.175735	0.152344	0.35873	0.618278	0.0631474	0.814755	0.016476	0.75721	0.285286	0.931276	0.990797	0.686387	0.372804	0.216473
chrX	924277	CG3711	-	Nonsyn	Ile->Met	known	mmpcr	constrained	PSEB	II	171	29	79	121	143	57	115	85	141	59	120	80	155	45	121	79	141	59	145	55	4.11e-20	0.00459627	7.04e-09	0.00227124	2.05e-07	0.148558	7.67e-07	0.00250465	0.0112885	4.11e-20	8.83e-09	0.00237644	1.4e-07	0.000588	6.79e-12	0.000712	5.2e-08	4.32e-09	0.00459627
chrX	1373604	ssx	+	UTR3	UTR3	known	mmpcr	unconstrained	nonPSEB	NA	187	13	179	21	180	20	169	31	184	16	177	23	184	16	180	20	183	17	187	13	0.334991	0.411303	0.014419	0.859454	0.203277	0.882533	0.486509	0.733516	1	0.334991	1	0.302511	0.75721	0.975427	0.708179	1	0.838001	0.385159	0.411303
chrX	11704179	PhKgamma	+	UTR3	UTR3	known	mmpcr	constrained	nonPSEB	NA	177	23	189	11	NA	NA	156	44	199	1	181	19	174	26	187	13	184	16	183	17	0.104735	NA	0.0164018	1.68e-05	0.740932	0.921783	0.277377	0.480235	0.615689	0.104735	NA	1.81e-05	0.0349739	0.351439	0.0618272	0.966827	0.690087	0.522875	NA
chr2R	17375042	mbl	+	UTR3	UTR3	known	mmpcr	NA	NA	NA	199	1	193	7	199	1	198	2	NA	NA	198	2	192	8	198	2	181	19	200	0	0.141127	1	1	NA	1	0.116901	1	0.000221	1	0.141127	0.189101	0.297203	NA	0.339895	1	0.38701	0.10015	0.0553279	1
chr2L	8177947	Piezo	+	Syn	Lys->Lys	known	mmpcr	NA	NA	NA	192	8	NA	NA	176	24	168	32	NA	NA	166	34	191	9	200	0	177	23	188	12	NA	0.0176505	0.000332	NA	0.000193	1	0.0364132	0.027557	0.698772	NA	NA	NA	NA	NA	NA	NA	NA	NA	0.0176505
chr2L	9809350	nAChRalpha6	-	Nonsyn	Asn->Asp	known	mmpcr	highly_conserved	NA	NA	115	85	NA	NA	97	103	99	101	NA	NA	NA	NA	93	107	141	59	104	96	113	87	NA	0.171862	0.197828	NA	NA	0.113578	0.0438292	0.482649	1	NA	NA	NA	NA	NA	NA	NA	NA	NA	0.171862
chrX	2628866	PI4KIIIalpha	+	Nonsyn	Tyr->Cys	known	mmpcr	highly_conserved	PSEB	III	186	14	173	27	174	26	130	70	183	17	169	31	165	35	180	20	174	26	174	26	0.104717	0.137691	6.16e-11	0.86432	0.0305405	0.0124229	0.588365	0.154735	0.166645	0.104717	1	7.96e-06	0.341359	0.838708	0.537929	0.588137	1	1	0.137691
chr2L	9807941	nAChRalpha6	-	Nonsyn	Asn->Ser	known	mmpcr	highly_conserved	NA	NA	111	89	NA	NA	100	100	125	75	NA	NA	108	92	143	57	135	65	90	110	125	75	NA	0.460168	0.265035	NA	0.917656	0.00843349	0.0723014	0.114951	0.354977	NA	NA	NA	NA	NA	NA	NA	NA	NA	0.460168
chrX	2217806	Vinc	-	Nonsyn	Gln->Arg	known	mmpcr	highly_conserved	PSEB	III	105	95	89	111	NA	NA	84	116	109	91	87	113	122	78	98	102	103	97	130	70	0.236677	NA	0.077901	0.895985	0.164357	0.246749	0.755301	0.978954	0.0537284	0.236677	NA	0.826976	0.178805	0.986345	0.00962077	0.660354	0.429085	0.000691	NA
chr2R	13809607	stj	+	Nonsyn	Ile->Val	known	mmpcr	highly_conserved	PSEB	III	176	24	NA	NA	136	64	134	66	NA	NA	153	47	147	53	155	45	92	108	172	28	NA	2.03e-05	4.4e-06	NA	0.0129071	0.00306218	0.0384219	1.19e-17	0.834627	NA	NA	NA	NA	NA	NA	NA	NA	NA	2.03e-05
chrX	16475638	para	-	Nonsyn	Lys->Arg	known	mmpcr	NA	NA	NA	194	6	167	33	181	19	186	14	173	27	183	17	186	14	178	22	162	38	180	20	4.4e-05	0.0353577	0.164783	0.00110386	0.0690666	0.246749	0.0155845	3.15e-06	0.0319677	4.4e-05	0.158066	0.0179369	0.75721	0.0768645	0.0265146	0.34936	0.83223	0.189721	0.0353577
chr2L	13189312	CG16974	-	Nonsyn	Ser->Gly	known	mmpcr	constrained	PSEB	III	77	123	65	135	63	137	50	150	108	92	86	114	75	125	72	128	95	105	105	95	0.384326	0.287394	0.0124631	0.0104358	0.544931	1	0.866668	0.188983	0.0295017	0.384326	1	0.228528	0.000541	0.115855	0.552554	0.756972	0.0224536	0.000907	0.287394
chr3R	12516932	Octbeta3R	-	Nonsyn	Tyr->Cys	known	mmpcr	constrained	NA	NA	158	42	NA	NA	153	47	139	61	NA	NA	154	46	152	48	164	36	142	58	144	56	NA	0.752235	0.0692624	NA	0.822405	0.763547	0.736737	0.185905	0.278835	NA	NA	NA	NA	NA	NA	NA	NA	NA	0.752235
chr3R	16065967	CG10185	-	Nonsyn	Ile->Met	known	mmpcr	highly_conserved	NA	NA	163	37	NA	NA	148	52	135	65	190	10	188	12	189	11	191	9	184	16	196	4	NA	0.177749	0.00517691	0.000267	0.00106528	0.000975	0.000209	0.0124287	7.52e-07	NA	NA	NA	NA	NA	NA	NA	NA	NA	0.177749
chr3R	10584920	hth	-	UTR3	UTR3	known	mmpcr	constrained	NA	NA	129	71	136	64	NA	NA	51	149	152	48	88	112	148	52	117	83	147	53	108	92	0.668221	NA	1.47e-13	0.0471226	0.000368	0.145403	0.469241	0.154735	0.120167	0.668221	NA	1.01e-15	0.253814	3.72e-05	0.416949	0.18727	0.539303	0.0249024	NA
chr2R	17374881	mbl	+	UTR3	UTR3	known	mmpcr	constrained	NA	NA	183	17	177	23	184	16	187	13	174	26	188	12	182	18	189	11	177	23	191	9	0.550243	1	0.675215	0.328874	0.568151	1	0.549138	0.568903	0.313793	0.550243	0.539398	0.219083	0.932213	0.185785	0.729194	0.152059	1	0.0564057	1
chr3L	6949680	CG10077	-	UTR3	UTR3	known	mmpcr	constrained	nonPSEB	NA	182	18	165	35	161	39	158	42	169	31	171	29	164	36	165	35	164	36	176	24	0.0472509	0.0147486	0.00334953	0.145195	0.211625	0.0506319	0.0713239	0.0401544	0.618278	0.0472509	0.880331	0.608394	0.916656	0.683127	1	1	1	0.312903	0.0147486
chrX	16471319	para	-	Nonsyn	Ile->Val	known	mmpcr	highly_conserved	NA	NA	197	3	176	24	167	33	169	31	NA	NA	146	54	176	24	174	26	173	27	183	17	0.000191	1.06e-06	1.98e-06	NA	4.6e-13	0.000394	0.000125	4.23e-05	0.0112885	0.000191	0.464206	0.544295	NA	0.00187671	1	0.986068	0.938501	0.518462	1.06e-06
chrX	17952717	Sh	-	Nonsyn	Lys->Glu	known	mmpcr	highly_conserved	PSEB	NA	198	2	192	8	193	7	199	1	191	9	176	24	198	2	193	7	195	5	192	8	0.200355	0.288849	1	0.138404	4.77e-05	1	0.364435	0.614609	0.236816	0.200355	1	0.0912368	1	0.0245863	0.242142	1	0.819208	1	0.288849
chr3L	13929952	DCTN1-p150	+	Nonsyn	Lys->Arg	known	mmpcr	highly_conserved	PSEB	NA	173	27	173	27	146	54	145	55	173	27	151	49	159	41	160	40	156	44	168	32	1	0.00535452	0.00234525	1	0.0218823	0.204864	0.265118	0.0959417	0.772308	1	0.00796579	0.00382997	1	0.03311	0.211257	0.282514	0.137332	0.756882	0.00535452
chrX	1378095	AMPKalpha	+	Nonsyn	Gln->Arg	known	mmpcr	unconstrained	PSEB	NA	184	16	166	34	187	13	163	37	185	15	174	26	181	19	172	28	182	18	183	17	0.0292084	0.812334	0.00767788	1	0.242107	0.898188	0.212521	0.946028	1	0.0292084	0.0112699	0.897354	0.0349739	0.514958	0.122158	0.722322	0.103683	0.0571626	0.812334
chrX	5630234	CG42492	-	Nonsyn	Gln->Arg	known	mmpcr	highly_conserved	PSEB	III	165	35	NA	NA	155	45	138	62	NA	NA	168	32	139	61	152	48	176	24	159	41	NA	0.393519	0.00632723	NA	0.878777	0.0176474	0.314732	0.302482	0.731589	NA	NA	NA	NA	NA	NA	NA	NA	NA	0.393519
chrX	5076763	CG32767	-	UTR3	UTR3	known	mmpcr	unconstrained	nonPSEB	NA	182	18	NA	NA	NA	NA	152	48	NA	NA	146	54	158	42	177	23	166	34	166	34	NA	NA	0.000303	NA	3.14e-05	0.00783823	0.722329	0.0724967	0.0816903	NA	NA	NA	NA	NA	NA	NA	NA	NA	NA
chr2L	8201539	SLC5A11	-	Nonsyn	Lys->Arg	known	mmpcr	constrained	nonPSEB	NA	136	64	NA	NA	140	60	135	65	NA	NA	127	73	147	53	97	103	107	93	141	59	NA	0.850083	1	NA	0.52868	0.472433	0.00114879	0.0156943	0.842136	NA	NA	NA	NA	NA	NA	NA	NA	NA	0.850083
chr3L	7051583	Mp	+	Nonsyn	Ser->Gly	known	mmpcr	NA	NA	NA	1	199	0	200	1	199	0	200	0	200	0	200	0	200	1	199	1	199	0	200	1	1	1	1	1	1	1	1	1	1	1	1	1	1	1	1	1	1	1
chr2R	15871916	sli	-	UNKNOWN	UNKNOWN	known	mmpcr	constrained	nonPSEB	NA	184	16	194	6	NA	NA	148	52	199	1	178	22	166	34	176	24	172	28	167	33	0.10401	NA	1.26e-05	0.00122313	0.524777	0.0410795	0.45011	0.175634	0.0524476	0.10401	NA	4.75e-10	0.302004	0.01513	7.28e-05	0.00771106	0.00167623	9.72e-05	NA
chr2L	13218312	CG9426	-	Nonsyn	Lys->Arg	known	mmpcr	highly_conserved	PSEB	NA	157	43	141	59	115	85	85	115	183	17	153	47	127	73	146	54	130	70	138	62	0.170024	9.23e-05	4.57e-12	0.00213655	0.823873	0.00885115	0.45011	0.0148746	0.117161	0.170024	0.0419244	3.39e-07	5.9e-06	0.393086	0.338751	0.851222	0.559709	0.950782	9.23e-05
chr3L	21333937	Rab26	+	Nonsyn	Lys->Arg	known	mmpcr	highly_conserved	PSEB	III	141	59	89	111	92	108	115	85	NA	NA	93	107	114	86	111	89	99	101	109	91	2.92e-06	1.18e-05	0.0199677	NA	1.52e-05	0.0307135	0.0153932	0.000221	0.00804236	2.92e-06	0.969644	0.0374117	NA	0.911874	0.0659025	0.12615	0.639008	0.154589	1.18e-05
chrX	17930658	Sh	-	Nonsyn	Thr->Ala	known	mmpcr	highly_conserved	NA	II	8	192	NA	NA	18	182	16	184	15	185	29	171	25	175	16	184	16	184	33	167	NA	0.138044	0.206092	0.328874	0.00205569	0.0168145	0.314732	0.27433	0.000566	NA	NA	NA	NA	NA	NA	NA	NA	NA	0.138044
chr3R	15413254	Atx2	+	Nonsyn	Lys->Arg	known	mmpcr	unconstrained	PSEB	III	156	44	NA	NA	134	66	126	74	179	21	144	56	152	48	151	49	153	47	157	43	NA	0.0509153	0.0040516	0.0106215	0.321576	0.898188	0.826585	0.925316	1	NA	NA	NA	NA	NA	NA	NA	NA	NA	0.0509153
chr3R	7192775	lap	+	Nonsyn	Thr->Ala	known	mmpcr	highly_conserved	PSEB	III	87	113	NA	NA	NA	NA	45	155	NA	NA	51	149	76	124	65	135	78	122	86	114	NA	NA	5.93e-05	NA	0.00117271	0.516041	0.105228	0.580134	1	NA	NA	NA	NA	NA	NA	NA	NA	NA	NA
chrX	5229235	rg	+	Nonsyn	Gln->Arg	known	mmpcr	highly_conserved	NA	NA	190	10	184	16	189	11	178	22	175	25	179	21	193	7	168	32	178	22	188	12	0.451171	1	0.0722554	0.0383532	0.118852	0.823487	0.00392531	0.107258	0.976945	0.451171	0.667327	0.552178	0.396685	0.679475	0.211257	0.0882843	0.677023	0.741348	1
chr4	100559	pan	+	UTR3	UTR3	known	mmpcr	NA	NA	NA	176	24	177	23	173	27	184	16	182	18	179	21	173	27	182	18	180	20	175	25	1	0.866217	0.333306	0.594224	0.852657	0.921783	0.634593	0.782405	1	1	0.849814	0.468799	0.774969	0.975427	0.84391	0.741546	0.937697	0.979844	0.866217
chr2L	19509577	Hasp	-	Nonsyn	Tyr->Cys	known	mmpcr	highly_conserved	PSEB	III	184	16	155	45	168	32	169	31	168	32	168	32	172	28	172	28	160	40	180	20	0.000442	0.0540356	0.0537261	0.0556572	0.0521781	0.197948	0.212521	0.00427205	0.78981	0.000442	0.291426	0.193801	0.310425	0.272677	0.122015	0.128121	0.847366	0.00653545	0.0540356
chr3R	16096665	Mhcl	-	Nonsyn	Thr->Ala	known	mmpcr	highly_conserved	nonPSEB	NA	192	8	190	10	176	24	177	23	187	13	186	14	179	21	179	21	178	22	183	17	0.931584	0.0176505	0.017935	0.549132	0.399749	0.0711161	0.077189	0.0403773	0.220898	0.931584	0.0692077	0.0728409	0.910518	0.716418	0.168428	0.18286	0.15198	0.410681	0.0176505
chr2R	14058045	mam	+	UTR3	UTR3	known	mmpcr	unconstrained	nonPSEB	NA	187	13	180	20	144	56	174	26	198	2	173	27	174	26	180	20	179	21	185	15	0.41271	2.06e-07	0.0731082	0.0226955	0.0683059	0.128544	0.486509	0.363817	0.980455	0.41271	0.000106	0.59303	0.00141692	0.541274	0.643618	1	1	0.674475	2.06e-07
chrX	10746488	ras	+	Nonsyn	Lys->Arg	known	mmpcr	highly_conserved	PSEB	III	147	53	162	38	140	60	108	92	181	19	134	66	160	40	155	45	144	56	161	39	0.185994	0.642151	0.000295	0.00011	0.306716	0.317063	0.634593	0.934332	0.264749	0.185994	0.0590409	1.64e-07	0.0531608	0.0119429	1	0.694856	0.158619	1	0.642151
chr3R	21040307	Dhc93AB	-	Syn	Leu->Leu	known	mmpcr	highly_conserved	NA	NA	191	9	NA	NA	123	77	135	65	NA	NA	NA	NA	192	8	193	7	184	16	189	11	NA	7.49e-16	3.16e-12	NA	NA	1	0.940492	0.368901	0.972252	NA	NA	NA	NA	NA	NA	NA	NA	NA	7.49e-16
chrX	5630213	CG42492	-	Nonsyn	Asp->Gly	known	mmpcr	highly_conserved	PSEB	II	196	4	NA	NA	NA	NA	175	25	NA	NA	189	11	174	26	194	6	189	11	195	5	NA	NA	0.000247	NA	0.19824	0.00044	0.910429	0.232242	1	NA	NA	NA	NA	NA	NA	NA	NA	NA	NA
chr3R	10245425	CG42795	+	Nonsyn	Ser->Gly	known	mmpcr	constrained	nonPSEB	III	89	111	73	127	78	122	64	136	69	131	65	135	80	120	90	110	75	125	90	110	0.229936	0.454183	0.0276033	0.121113	0.0477303	0.630388	1	0.335333	1	0.229936	0.873625	0.556747	0.931892	0.655513	0.758507	0.275164	1	0.228627	0.454183
chrX	16482683	para	-	Syn	Glu->Glu	known	mmpcr	NA	NA	NA	194	6	158	42	154	46	154	46	139	61	145	55	172	28	172	28	156	44	164	36	2.94e-07	2.51e-08	1.18e-08	5.91e-13	5.93e-11	0.00113523	0.00107457	8.65e-08	1.61e-05	2.94e-07	0.896771	0.845735	0.137117	0.319393	0.216232	0.239646	1	0.717879	2.51e-08
chr3L	20379678	RhoBTB	+	Syn	Leu->Leu	known	mmpcr	constrained	nonPSEB	III	172	28	NA	NA	148	52	128	72	NA	NA	150	50	154	46	157	43	142	58	155	45	NA	0.0147486	3.47e-06	NA	0.0232781	0.0949316	0.190621	0.00227094	0.11082	NA	NA	NA	NA	NA	NA	NA	NA	NA	0.0147486
chr3L	13467446	CG10089	-	Nonsyn	Arg->Gly	known	mmpcr	unconstrained	NA	III	183	17	171	29	NA	NA	102	98	NA	NA	105	95	143	57	140	60	114	86	NA	NA	0.168254	NA	2.99e-18	NA	4.61e-17	7.25e-06	1.74e-06	7.02e-14	NA	0.168254	NA	4.6e-12	NA	2.31e-10	0.00749513	0.00318229	3.12e-08	NA	NA
chrX	8142136	Smox	-	UTR5	UTR5	known	mmpcr	NA	NA	NA	190	10	195	5	175	25	181	19	185	15	179	21	186	14	192	8	183	17	192	8	0.433682	0.0363342	0.18327	0.589656	0.118852	0.745546	0.948057	0.389404	0.964002	0.433682	0.0020617	0.0188798	0.13047	0.0111891	0.163698	0.786998	0.0718639	0.757228	0.0363342
chrX	16473609	para	-	Syn	Lys->Lys	known	mmpcr	NA	NA	NA	197	3	185	15	192	8	198	2	192	8	197	3	194	6	182	18	180	20	187	13	0.0203273	0.346044	1	0.361606	1	0.720551	0.00766545	0.00208713	0.0661031	0.0203273	0.391819	0.00820674	0.410018	0.0301132	0.188611	0.895189	0.73166	0.958958	0.346044
chr2L	9809297	nAChRalpha6	-	Nonsyn	Ile->Met	known	mmpcr	highly_conserved	NA	NA	58	142	NA	NA	54	146	40	160	NA	NA	64	136	40	160	106	94	45	155	87	113	NA	0.844813	0.081651	NA	0.704974	0.139012	3.27e-05	0.3186	0.0176689	NA	NA	NA	NA	NA	NA	NA	NA	NA	0.844813
chr2R	8885231	RyR	+	Nonsyn	Lys->Arg	known	mmpcr	highly_conserved	PSEB	III	160	40	NA	NA	142	58	129	71	NA	NA	134	66	130	70	123	77	130	70	157	43	NA	0.106212	0.00236071	NA	0.0150287	0.00774834	0.000768	0.00551888	0.964002	NA	NA	NA	NA	NA	NA	NA	NA	NA	0.106212
chrX	2112355	csw	+	UTR3	UTR3	known	mmpcr	NA	PSEB	NA	182	18	177	23	161	39	146	54	185	15	163	37	181	19	170	30	174	26	173	27	0.650821	0.0147486	2.15e-05	0.864633	0.0252212	1	0.234363	0.427402	0.37946	0.650821	0.124618	0.0008	0.462462	0.171042	0.826282	0.618555	0.937697	0.817102	0.0147486
chr2R	7502199	didum	+	Nonsyn	Asn->Ser	known	mmpcr	constrained	PSEB	NA	138	62	109	91	105	95	114	86	132	68	107	93	141	59	124	76	109	91	162	38	0.0131864	0.00494048	0.0342705	0.774015	0.0077936	0.963888	0.362523	0.0152233	0.0334138	0.0131864	0.921634	0.826976	0.0969217	0.986345	0.00962077	0.361743	1	8.96e-07	0.00494048
chr3R	12517460	Octbeta3R	-	Nonsyn	Lys->Arg	known	mmpcr	highly_conserved	NA	NA	172	28	148	52	172	28	153	47	173	27	169	31	176	24	182	18	174	26	172	28	0.0131216	1	0.0404912	1	0.870789	0.851803	0.342609	0.960185	1	0.0131216	0.0231644	0.796273	0.0201969	0.0537964	0.00430954	0.000233	0.0127681	0.0187576	1
chr3L	2941131	Shab	+	Syn	Arg->Arg	known	mmpcr	NA	nonPSEB	NA	120	80	117	83	NA	NA	91	109	NA	NA	143	57	118	82	130	70	117	83	149	51	0.948243	NA	0.0122499	NA	0.0521781	1	0.57352	0.941345	0.0146815	0.948243	NA	0.0374117	NA	0.0375458	1	0.442442	1	0.00653545	NA
chr2R	13177308	CG17724,Kdm4B,seq	-	UTR3	UTR3	known	mmpcr	constrained	nonPSEB	NA	137	63	140	60	127	73	110	90	NA	NA	120	80	127	73	131	69	141	59	144	56	0.944952	0.487517	0.0169215	NA	0.174584	0.55357	0.792457	0.870566	0.716632	0.944952	0.40107	0.0108974	NA	0.131899	0.384168	0.628165	1	0.874386	0.487517
chr3L	2666151	Fife	-	Nonsyn	Lys->Glu	known	mmpcr	highly_conserved	NA	NA	149	51	156	44	133	67	131	69	156	44	138	62	140	60	153	47	111	89	157	43	0.623699	0.187504	0.105887	0.662002	0.393572	0.5793	0.89777	0.000701	0.618163	0.623699	0.0571644	0.0261844	1	0.147666	0.216232	0.96066	6.42e-05	1	0.187504
chrX	14272092	na	+	Nonsyn	Thr->Ala	known	mmpcr	highly_conserved	NA	III	71	129	43	157	57	143	31	169	68	132	43	157	48	152	69	131	55	145	54	146	0.00995079	0.274435	3.42e-05	0.956214	0.0099453	0.0618204	1	0.22448	0.198464	0.00995079	0.297566	0.274773	0.0417487	1	0.835471	0.0319602	0.437034	0.427461	0.274435
chr2R	10611464	psq	+	Syn	Val->Val	known	mmpcr	constrained	nonPSEB	NA	194	6	173	27	178	22	180	20	189	11	190	10	187	13	190	10	190	10	194	6	0.000925	0.0106664	0.0167033	0.48731	0.57081	0.318219	0.663981	0.610293	1	0.000925	0.783682	0.508603	0.0531608	0.025214	0.10008	0.0317356	0.0334707	0.0017274	0.0106664
chrX	12638680	Tomosyn	+	Nonsyn	Ser->Gly	known	mmpcr	highly_conserved	PSEB	NA	184	16	178	22	173	27	184	16	168	32	164	36	167	33	184	16	173	27	185	15	0.538154	0.195452	1	0.0556572	0.014783	0.0564694	1	0.223711	1	0.538154	0.783682	0.552178	0.396685	0.163522	0.304139	0.629515	0.790448	0.494007	0.195452
chr2L	11817946	Pde1c	-	Nonsyn	Gln->Arg	known	mmpcr	unconstrained	PSEB	III	177	23	165	35	181	19	183	17	178	22	179	21	181	19	185	15	174	26	188	12	0.215695	0.747341	0.509392	1	0.933829	0.826067	0.438755	0.880751	0.184257	0.215695	0.0962549	0.0346685	0.233456	0.156423	0.0959444	0.0239967	0.531525	0.00400804	0.747341
chr3L	16140395	CG32152,CG5151	-	UTR3	UTR3	known	mmpcr	constrained	NA	NA	185	15	NA	NA	142	58	115	85	173	27	149	51	156	44	172	28	183	17	176	24	NA	4.2e-07	5.48e-15	0.15128	1.4e-05	0.00073	0.161248	0.94596	0.341657	NA	NA	NA	NA	NA	NA	NA	NA	NA	4.2e-07
chr2R	15518712	Khc-73	-	UNKNOWN	UNKNOWN	known	mmpcr	unconstrained	PSEB	NA	183	17	170	30	157	43	132	68	NA	NA	168	32	171	29	179	21	161	39	180	20	0.129908	0.00221268	4.36e-09	NA	0.0719836	0.205154	0.800466	0.0100013	0.895302	0.129908	0.284042	0.000117	NA	0.983747	1	0.454152	0.561272	0.334461	0.00221268
chr3R	8242035	CG9636	-	UTR3	UTR3	known	mmpcr	constrained	nonPSEB	NA	178	22	NA	NA	165	35	159	41	187	13	169	31	160	40	183	17	179	21	166	34	NA	0.169336	0.0269714	0.281206	0.36122	0.068352	0.710312	1	0.248076	NA	NA	NA	NA	NA	NA	NA	NA	NA	0.169336
chr3R	11801164	ClC-a	-	Nonsyn	Lys->Arg	known	mmpcr	NA	nonPSEB	NA	190	10	NA	NA	NA	NA	174	26	193	7	193	7	191	9	197	3	190	10	172	28	NA	NA	0.0180865	0.797347	0.737543	1	0.229987	1	0.0168181	NA	NA	NA	NA	NA	NA	NA	NA	NA	NA
chr2R	9234519	hig	-	Nonsyn	Lys->Arg	known	mmpcr	highly_conserved	PSEB	NA	168	32	118	82	111	89	84	116	94	106	137	63	109	91	111	89	95	105	134	66	6.6e-07	1.51e-08	8.09e-17	1.91e-13	0.00194995	8.78e-09	3e-08	7.01e-13	0.0011328	6.6e-07	0.783682	0.00463472	0.085949	0.156785	0.629219	0.76486	0.112554	0.254823	1.51e-08
chr2R	14762018	Spred	-	UNKNOWN	UNKNOWN	known	mmpcr	constrained	nonPSEB	NA	99	101	131	69	117	83	103	97	137	63	120	80	118	82	118	82	141	59	114	86	0.00653182	0.171396	0.850412	0.00102886	0.0944014	0.184118	0.19926	0.000221	0.323338	0.00653182	0.370301	0.0214614	0.847303	0.488547	0.402979	0.441641	0.605885	0.22743	0.171396
chr2L	6002117	Tsp26A	+	UTR3	UTR3	known	mmpcr	unconstrained	nonPSEB	NA	93	107	NA	NA	71	129	67	133	182	18	88	112	71	129	NA	NA	107	93	133	67	NA	0.0781157	0.0228488	9.43e-21	0.793375	0.106278	NA	0.344385	0.000862	NA	NA	NA	NA	NA	NA	NA	NA	NA	0.0781157
chr2R	14741592	jef	-	Nonsyn	Thr->Ala	known	mmpcr	highly_conserved	PSEB	III	104	96	92	108	NA	NA	117	83	NA	NA	91	109	143	57	154	46	92	108	132	68	0.407543	NA	0.313273	NA	0.351472	0.000975	6.24e-06	0.436835	0.0273723	0.407543	NA	0.0463498	NA	1	1.11e-05	1.52e-08	1	0.000953	NA
chr2L	11159893	Ca-beta	-	Nonsyn	Met->Val	known	mmpcr	NA	PSEB	III	142	58	NA	NA	NA	NA	135	65	NA	NA	143	57	132	68	164	36	155	45	158	42	NA	NA	0.621771	NA	1	0.54396	0.0574912	0.3186	0.197678	NA	NA	NA	NA	NA	NA	NA	NA	NA	NA
chr3R	27674907	unc80	+	Nonsyn	Lys->Arg	known	mmpcr	highly_conserved	PSEB	III	147	53	NA	NA	126	74	110	90	123	77	127	73	115	85	117	83	98	102	118	82	NA	0.0765803	0.000592	0.0422849	0.0879845	0.00758797	0.0130826	8.81e-06	0.0155601	NA	NA	NA	NA	NA	NA	NA	NA	NA	0.0765803
chr3R	13692593	flfl	+	UTR3	UTR3	known	mmpcr	NA	NA	NA	151	49	146	54	NA	NA	128	72	NA	NA	128	72	156	44	133	67	140	60	131	69	0.784191	NA	0.0331959	NA	0.0440997	0.836029	0.181955	0.426368	0.109015	0.784191	NA	0.147872	NA	0.16927	0.507535	0.412566	0.822961	0.268701	NA
chr3L	9155218	Rdl	-	Nonsyn	Ile->Val	known	mmpcr	highly_conserved	NA	III	20	180	22	178	30	170	21	179	43	157	40	160	20	180	26	174	22	178	25	175	0.973476	0.287394	1	0.0095789	0.0224247	1	0.655379	0.95015	0.731589	0.973476	0.520268	1	0.0380919	0.0675124	0.995275	0.846222	1	0.883313	0.287394
chr3R	4702574	CG43427	+	Nonsyn	Lys->Glu	known	mmpcr	constrained	NA	NA	166	34	NA	NA	146	54	123	77	NA	NA	157	43	174	26	177	23	171	29	169	31	NA	0.0559392	1.36e-05	NA	0.436656	0.53804	0.336782	0.743838	0.949407	NA	NA	NA	NA	NA	NA	NA	NA	NA	0.0559392
chr3L	4590709	CG42540	+	UTR3	UTR3	known	mmpcr	unconstrained	nonPSEB	NA	102	98	88	112	91	109	79	121	84	116	99	101	111	89	98	102	113	87	104	96	0.315887	0.460168	0.0510488	0.180947	0.917656	0.634475	0.916076	0.483154	1	0.315887	0.969644	0.576323	0.932213	0.507489	0.0959695	0.609224	0.0789518	0.274943	0.460168
chr3R	21028311	Dhc93AB	-	Nonsyn	Ile->Val	known	mmpcr	highly_conserved	NA	NA	193	7	189	11	177	23	185	15	199	1	179	21	194	6	197	3	194	6	196	4	0.617038	0.0144881	0.185008	0.147213	0.0281336	1	0.560047	1	0.749253	0.617038	0.144334	0.7086	0.0349739	0.222288	0.529235	0.166401	0.589772	0.241078	0.0144881
chrX	1373528	ssx	+	UTR3	UTR3	known	mmpcr	constrained	nonPSEB	NA	144	56	NA	NA	106	94	105	95	107	93	112	88	129	71	128	72	111	89	132	68	NA	0.00085	0.000332	0.00112957	0.00506266	0.286754	0.265118	0.0044435	0.42002	NA	NA	NA	NA	NA	NA	NA	NA	NA	0.00085
chr2L	16174116	Ca-alpha1D	+	Syn	Leu->Leu	known	mmpcr	NA	NA	III	171	29	111	89	137	63	141	59	122	78	123	77	138	62	125	75	121	79	143	57	1.35e-09	0.000534	0.00140348	5.95e-07	8.87e-07	0.00129407	5.7e-06	3.69e-07	0.00621558	1.35e-09	0.0443007	0.0106767	0.567127	0.450802	0.0353947	0.404569	0.635031	0.00756149	0.000534
chrX	15002265	eag	+	Nonsyn	Ser->Gly	known	mmpcr	highly_conserved	NA	NA	167	33	151	49	143	57	140	60	165	35	161	39	159	41	163	37	124	76	166	34	0.132056	0.0194714	0.00548296	0.985371	0.64172	0.57614	0.874777	2.14e-05	1	0.132056	0.668482	0.408656	0.281852	0.464615	0.615805	0.393493	0.032728	0.200553	0.0194714
chr2R	24914864	NaCP60E	+	Nonsyn	Lys->Glu	known	mmpcr	highly_conserved	NA	II	69	131	91	109	78	122	66	134	93	107	80	120	87	113	83	117	71	129	98	102	0.0765451	0.551666	0.910702	0.0531717	0.429406	0.202353	0.369487	0.978178	0.0211497	0.0765451	0.430437	0.0408412	1	0.503727	0.927975	0.715746	0.175603	0.735826	0.551666
chr2R	17375029	mbl	+	UTR3	UTR3	known	mmpcr	NA	NA	NA	178	22	184	16	188	12	184	16	183	17	189	11	190	10	188	12	187	13	187	13	0.538154	0.195452	0.500472	0.681216	0.131776	0.127747	0.26497	0.299788	0.316239	0.538154	0.792065	1	1	0.623447	0.518225	0.768865	0.904365	0.841077	0.195452
chr2R	24910775	NaCP60E	+	Nonsyn	Tyr->Cys	known	mmpcr	highly_conserved	NA	II	NA	NA	32	168	NA	NA	120	80	38	162	62	138	103	97	74	126	NA	NA	63	137	NA	NA	NA	NA	NA	NA	NA	NA	NA	NA	NA	5.51e-18	0.774969	0.00423578	1.02e-11	7.04e-05	NA	0.00327834	NA
chr3R	4297517	cpx	+	Nonsyn	Asn->Asp	known	mmpcr	NA	nonPSEB	NA	153	47	151	49	162	38	163	37	168	32	155	45	164	36	181	19	176	24	175	25	1	0.47196	0.36601	0.162309	0.960323	0.408048	0.00217431	0.0148746	0.0273723	1	0.430437	0.302511	0.156197	0.876573	0.297663	0.0012505	0.0145753	0.0149313	0.47196
chrX	15098592	Rab3-GEF	+	Nonsyn	Ser->Gly	known	mmpcr	constrained	nonPSEB	NA	153	47	134	66	145	55	149	51	NA	NA	130	70	153	47	177	23	119	81	163	37	0.102608	0.560124	0.814769	NA	0.0419898	1	0.0139503	0.00229321	0.464721	0.102608	0.491864	0.229187	NA	0.900623	0.138175	9.81e-06	0.359421	0.00780238	0.560124
chr4	1134869	CG11155	+	UTR3	UTR3	known	mmpcr	NA	NA	NA	196	4	186	14	184	16	170	30	188	12	183	17	187	13	194	6	187	13	186	14	0.0679455	0.0305493	1.53e-05	0.151123	0.0184116	0.134583	0.910429	0.114216	0.0878408	0.0679455	0.977804	0.0456236	0.981124	0.8679	1	0.281403	1	1	0.0305493
chr3R	18355305	CG15803	-	Nonsyn	Thr->Ala	known	mmpcr	highly_conserved	NA	III	158	42	162	38	166	34	139	61	160	40	159	41	144	56	156	44	151	49	153	47	0.838868	0.517102	0.0692624	0.987603	1	0.283637	1	0.639519	0.813736	0.838868	0.87923	0.0341265	1	0.940955	0.137501	0.76486	0.468816	0.522875	0.517102
chrX	13713540	Nna1	+	Syn	Lys->Lys	known	mmpcr	NA	NA	NA	171	29	185	15	183	17	188	12	186	14	180	20	182	18	185	15	191	9	186	14	0.0856693	0.167481	0.0174984	0.0616372	0.343025	0.268112	0.121957	0.00491481	0.0759191	0.0856693	0.980699	0.82966	1	0.667605	0.895981	1	0.561272	1	0.167481
chrX	16471229	para	-	Nonsyn	Ile->Val	known	mmpcr	highly_conserved	NA	NA	164	36	NA	NA	86	114	126	74	108	92	37	163	142	58	117	83	111	89	130	70	NA	3.77e-14	0.000137	4.56e-08	7.12e-37	0.0532707	8.99e-06	2.48e-07	0.00154968	NA	NA	NA	NA	NA	NA	NA	NA	NA	3.77e-14
chrX	19283890	CG8034	-	Nonsyn	Asn->Ser	known	mmpcr	NA	PSEB	NA	186	14	167	33	164	36	179	21	175	25	176	24	186	14	174	26	181	19	189	11	0.0158194	0.00601357	0.388482	0.184968	0.217773	1	0.19022	0.635045	0.851757	0.0158194	0.934078	0.208692	0.573643	0.438349	0.0265146	0.633412	0.175497	0.00484375	0.00601357
chr2R	12758582	Dgkepsilon	+	Nonsyn	Ile->Met	known	mmpcr	constrained	PSEB	III	167	33	NA	NA	124	76	99	101	NA	NA	118	82	146	54	157	43	139	61	158	42	NA	2.1e-05	1.18e-11	NA	1.03e-06	0.0600779	0.461988	0.00655423	0.500491	NA	NA	NA	NA	NA	NA	NA	NA	NA	2.1e-05
chr3R	5236378	rtp	-	UTR3	UTR3	known	mmpcr	unconstrained	nonPSEB	NA	188	12	181	19	184	16	186	14	156	44	168	32	165	35	164	36	152	48	148	52	0.397349	0.686678	0.913439	4.43e-05	0.00797301	0.00431866	0.00271558	6.27e-06	1.27e-06	0.397349	0.900791	0.635358	0.00920957	0.178242	0.0959444	0.0875517	0.0021692	0.00029	0.686678
chr3R	20964328	Atpalpha	+	Nonsyn	Glu->Gly	known	mmpcr	highly_conserved	PSEB	III	185	15	163	37	171	29	159	41	174	26	166	34	173	27	168	32	159	41	165	35	0.0062336	0.0863249	0.000906	0.196598	0.0179358	0.186423	0.0555019	0.00166666	0.018405	0.0062336	0.579091	0.839211	0.372959	0.937252	0.408535	0.811455	0.90641	0.987588	0.0863249
chr2L	13484558	CG42784;CG46308	+	UTR5;UTR3	UTR5;UTR3	known	mmpcr	NA	NA	NA	196	4	181	19	188	12	184	16	NA	NA	183	17	182	18	182	18	171	29	181	19	0.00739604	0.144627	0.0213674	NA	0.0184116	0.017846	0.019208	4.88e-05	0.0110562	0.00739604	0.476487	0.851646	NA	0.974846	1	1	0.383514	1	0.144627
chr2R	15871876	sli	-	UNKNOWN	UNKNOWN	known	mmpcr	NA	nonPSEB	NA	178	22	NA	NA	167	33	148	52	190	10	173	27	162	38	169	31	152	48	169	31	NA	0.252448	0.000589	0.0988915	0.663638	0.11277	0.444644	0.00475324	0.425609	NA	NA	NA	NA	NA	NA	NA	NA	NA	0.252448
chr2L	16174152	Ca-alpha1D	+	Syn	Leu->Leu	known	mmpcr	NA	NA	NA	145	55	NA	NA	51	149	35	165	47	153	20	180	80	120	60	140	26	174	82	118	NA	4.61e-19	2.36e-27	6.63e-21	2.76e-37	3.82e-09	1.83e-15	1.05e-32	1.16e-08	NA	NA	NA	NA	NA	NA	NA	NA	NA	4.61e-19
chr2R	24914859	NaCP60E	+	Nonsyn	Asn->Ser	known	mmpcr	highly_conserved	nonPSEB	NA	181	19	191	9	185	15	184	16	179	21	188	12	191	9	186	14	185	15	188	12	0.154492	0.718003	0.811795	0.969653	0.388526	0.195204	0.679754	0.75109	0.456761	0.154492	0.513821	0.343766	0.128178	0.828466	1	0.627676	0.561272	0.820804	0.718003
chr3L	13038438	SRm160	+	Nonsyn	Ser->Gly	known	mmpcr	unconstrained	PSEB	III	147	53	NA	NA	112	88	103	97	NA	NA	133	67	111	89	139	61	129	71	142	58	NA	0.00203054	4.29e-05	NA	0.262657	0.0024078	0.660253	0.154735	0.834627	NA	NA	NA	NA	NA	NA	NA	NA	NA	0.00203054
chr2R	17375058	mbl	+	UTR3	UTR3	known	mmpcr	unconstrained	NA	NA	160	40	135	65	161	39	166	34	NA	NA	175	25	160	40	170	30	133	67	156	44	0.0202243	1	0.625255	NA	0.115574	1	0.443261	0.0133382	0.880659	0.0202243	0.0240801	0.00247334	NA	4.13e-05	0.0316473	0.000887	1	0.0811449	1
chr3R	19753763	GluClalpha	+	Syn	Lys->Lys	known	mmpcr	NA	nonPSEB	NA	75	125	71	129	65	135	51	149	67	133	55	145	73	127	75	125	79	121	83	117	0.879266	0.490416	0.0271315	0.644672	0.0908272	1	1	0.880303	0.6812	0.879266	0.825617	0.095069	0.931892	0.237511	1	0.914519	0.726099	0.44418	0.490416
chr3L	2259941	oxt	-	Syn	Gln->Gln	known	mmpcr	unconstrained	NA	NA	190	10	NA	NA	144	56	189	11	NA	NA	70	130	188	12	190	10	193	7	187	13	NA	8.78e-09	1	NA	1.19e-37	0.963888	1	0.773961	0.842136	NA	NA	NA	NA	NA	NA	NA	NA	NA	8.78e-09
chr3R	17774217	CG43102	-	Nonsyn	Gln->Arg	known	mmpcr	unconstrained	NA	II	178	22	NA	NA	NA	NA	162	38	NA	NA	164	36	154	46	170	30	157	43	168	32	NA	NA	0.0637826	NA	0.125987	0.0124229	0.515302	0.0230135	0.356715	NA	NA	NA	NA	NA	NA	NA	NA	NA	NA
chr3L	8740095	Prm	-	Nonsyn	Gln->Arg	known	mmpcr	highly_conserved	PSEB	III	182	18	193	7	185	15	195	5	192	8	190	10	181	19	192	8	192	8	192	8	0.0856693	0.825144	0.018929	0.145164	0.280022	1	0.190621	0.154985	0.167243	0.0856693	0.284042	0.880226	1	0.802196	0.0862638	1	1	1	0.825144
chr3R	24707423	slo	+	UNKNOWN	UNKNOWN	known	mmpcr	constrained	PSEB	NA	47	153	78	122	36	164	27	173	78	122	35	165	46	154	47	153	43	157	59	141	0.00480165	0.34411	0.0285953	0.005374	0.285032	1	1	0.85466	0.390066	0.00480165	9.2e-05	1.32e-07	1	4.5e-05	0.00627351	0.00893866	0.00258343	0.154946	0.34411
chr3R	8386738	CG45263	-	UNKNOWN	UNKNOWN	known	mmpcr	constrained	NA	NA	174	26	175	25	156	44	154	46	176	24	156	44	155	45	176	24	161	39	155	45	1	0.06244	0.0269714	0.975445	0.0602408	0.0676865	0.991081	0.220841	0.0636821	1	0.0640701	0.0289798	1	0.0626845	0.0527758	1	0.230146	0.0471245	0.06244
chr2L	4986891	CG34126	+	Syn	Leu->Leu	known	mmpcr	unconstrained	nonPSEB	II	177	23	154	46	140	60	139	61	161	39	156	44	144	56	165	35	146	54	168	32	0.0120212	6.77e-05	2.43e-05	0.0915064	0.0217699	0.000603	0.282091	0.000827	0.437155	0.0120212	0.310558	0.218731	0.736205	0.986345	0.516968	0.440775	0.690087	0.22743	6.77e-05
chr2R	8903680	Ggamma1	+	UTR3	UTR3	known	mmpcr	constrained	nonPSEB	NA	179	21	156	44	169	31	159	41	156	44	165	35	170	30	166	34	171	29	165	35	0.00989297	0.296203	0.0185507	0.0106215	0.118852	0.42461	0.215907	0.45773	0.156474	0.00989297	0.284042	0.905331	1	0.506898	0.225086	0.487003	0.218275	0.512032	0.296203
chrX	5631026	CG42492	-	Nonsyn	Lys->Arg	known	mmpcr	constrained	PSEB	III	178	22	151	49	174	26	152	48	158	42	154	46	162	38	158	42	151	49	164	36	0.00276551	0.763984	0.00273644	0.0303331	0.00779787	0.11277	0.0439741	0.00334444	0.163832	0.00276551	0.0253451	1	0.750776	0.947803	0.416949	0.709653	1	0.287401	0.763984
chrX	6115425	Ca-alpha1T	-	Nonsyn	Ser->Gly	known	mmpcr	NA	NA	III	59	141	39	161	39	161	37	163	44	156	49	151	47	153	45	155	46	154	65	135	0.0673283	0.0673206	0.0280587	0.214204	0.436656	0.402032	0.314732	0.321727	0.781314	0.0673283	1	0.965514	0.871659	0.464615	0.605612	0.76486	0.726099	0.0199602	0.0673206
chr2R	10330787	SLO2	-	Syn	Ala->Ala	known	mmpcr	NA	NA	NA	NA	NA	NA	NA	123	77	110	90	NA	NA	116	84	119	81	136	64	105	95	128	72	NA	NA	NA	NA	NA	NA	NA	NA	NA	NA	NA	NA	NA	NA	NA	NA	NA	NA	NA
chr3R	6004380	Rm62	-	Nonsyn	Lys->Arg	known	mmpcr	highly_conserved	PSEB	II	164	36	158	42	142	58	129	71	175	25	145	55	143	57	156	44	157	43	163	37	0.668224	0.0381645	0.000425795	0.287557	0.0714256	0.0670824	0.601177	0.615591	1	0.668224	0.215241	0.00794172	0.116929	0.319393	0.242142	1	1	0.794498	0.0381645
chr3L	19283265	Gbs-76A	-	Syn	Leu->Leu	known	mmpcr	NA	nonPSEB	NA	177	23	187	13	180	20	170	30	190	10	177	23	183	17	174	26	176	24	179	21	0.211764	0.850635	0.484186	0.0718754	1	0.617221	0.915013	1	1	0.211764	0.491754	0.030845	0.910518	0.253787	0.789117	0.138348	0.244201	0.385159	0.850635
chrX	6108712	Ca-alpha1T	-	Nonsyn	Asn->Ser	known	mmpcr	highly_conserved	nonPSEB	III	29	171	32	168	21	179	15	185	28	172	32	168	27	173	35	165	30	170	30	170	0.901746	0.431544	0.0662215	1	0.873037	0.995989	0.706412	1	1	0.901746	0.309876	0.0374117	0.916244	1	0.791712	0.938721	1	0.98589	0.431544
chrX	15098493	Rab3-GEF	+	Nonsyn	Ser->Gly	known	mmpcr	constrained	NA	NA	168	32	NA	NA	160	40	160	40	NA	NA	156	44	160	40	179	21	152	48	158	42	NA	0.507744	0.469871	NA	0.269149	0.574822	0.314732	0.14642	0.438322	NA	NA	NA	NA	NA	NA	NA	NA	NA	0.507744
chrX	14272096	na	+	Nonsyn	Asn->Ser	known	mmpcr	highly_conserved	NA	III	45	155	36	164	24	176	21	179	NA	NA	27	173	31	169	36	164	26	174	26	174	0.461872	0.0251726	0.00499452	NA	0.0634583	0.231276	0.542245	0.0544862	0.0636821	0.461872	0.284042	0.105544	NA	0.460621	0.805275	1	0.452866	0.390921	0.0251726
chrX	8632440	oc	-	UTR3	UTR3	known	mmpcr	unconstrained	NA	NA	176	24	NA	NA	156	44	156	44	NA	NA	151	49	149	51	149	51	169	31	158	42	NA	0.0335597	0.0235773	NA	0.00691514	0.0060012	0.00568466	0.549615	0.0715203	NA	NA	NA	NA	NA	NA	NA	NA	NA	0.0335597
chr2L	13187842	CG16974	-	Nonsyn	Ser->Gly	known	mmpcr	unconstrained	NA	NA	180	20	148	52	180	20	135	65	164	36	146	54	183	17	164	36	180	20	173	27	0.000283	1	3.47e-07	0.0755439	0.000124	0.903987	0.104417	1	0.557606	0.000283	0.000573	0.308236	0.202167	0.986345	9.66e-05	0.20101	0.000783	0.0130676	1
chr3R	19753764	GluClalpha	+	Nonsyn	Ile->Val	known	mmpcr	highly_conserved	nonPSEB	NA	15	185	26	174	11	189	11	189	41	159	22	178	29	171	38	162	43	157	46	154	0.191212	0.672526	0.652267	0.00148106	0.42919	0.116744	0.00708723	0.000701	0.000288	0.191212	0.0595941	0.0429492	0.181691	0.82295	0.927975	0.325707	0.132928	0.049997	0.672526
chr2R	15765299	Zasp52	-	Syn	Pro->Pro	known	mmpcr	constrained	nonPSEB	II	171	29	198	2	NA	NA	185	15	NA	NA	174	26	173	27	169	31	182	18	158	42	2.53e-06	NA	0.0662215	NA	0.8657	0.995989	0.996707	0.246154	0.254747	2.53e-06	NA	0.00820674	NA	2.82e-05	2.09e-05	1.75e-06	0.00355279	1.95e-09	NA
chr2R	10280891	CAP	+	Syn	Val->Val	known	mmpcr	NA	NA	NA	0	200	NA	NA	0	200	1	199	2	198	0	200	1	199	0	200	0	200	0	200	NA	1	1	0.680329	1	1	1	1	1	NA	NA	NA	NA	NA	NA	NA	NA	NA	1
chr2R	24914874	NaCP60E	+	Nonsyn	Gln->Arg	known	mmpcr	highly_conserved	NA	NA	100	100	119	81	107	93	98	102	103	97	94	106	110	90	117	83	95	105	122	78	0.14656	0.677375	0.967808	0.957328	0.734151	0.57614	0.265628	0.830717	0.10485	0.14656	0.481888	0.105544	0.315338	0.0612255	0.629219	1	0.0946359	0.956075	0.677375
chr3R	4493894	CG34357	-	Nonsyn	Gln->Arg	known	mmpcr	constrained	PSEB	NA	137	63	NA	NA	116	84	98	102	157	43	124	76	119	81	120	80	116	84	105	95	NA	0.0886708	0.000417	0.0779733	0.325751	0.195346	0.243621	0.10077	0.00882631	NA	NA	NA	NA	NA	NA	NA	NA	NA	0.0886708
chr2R	15264046	Trpm	-	Nonsyn	Ser->Gly	known	mmpcr	constrained	PSEB	II	148	52	NA	NA	133	67	125	75	164	36	126	74	127	73	140	60	133	67	138	62	NA	0.223839	0.0358358	0.149808	0.057768	0.101559	0.657648	0.254483	0.516103	NA	NA	NA	NA	NA	NA	NA	NA	NA	0.223839
chr2R	21621076	PTP-ER	-	Syn	Thr->Thr	known	mmpcr	NA	nonPSEB	NA	187	13	NA	NA	172	28	173	27	194	6	173	27	180	20	179	21	185	15	191	9	NA	0.0540356	0.0541633	0.281206	0.0683059	0.473891	0.410199	0.94223	0.716632	NA	NA	NA	NA	NA	NA	NA	NA	NA	0.0540356
chr3R	27674719	unc80	+	Syn	Gly->Gly	known	mmpcr	NA	PSEB	III	190	10	166	34	161	39	162	38	174	26	163	37	158	42	181	19	157	43	161	39	0.000921	0.000106	9.86e-05	0.0270824	0.000244	4.15e-05	0.289273	1.4e-05	0.000176	0.000921	0.825617	0.834545	0.578341	0.937252	0.584304	0.128121	0.578765	0.782376	0.000106
chr2R	10611461	psq	+	Syn	Val->Val	known	mmpcr	highly_conserved	nonPSEB	III	194	6	171	29	188	12	191	9	197	3	198	2	197	3	188	12	191	9	195	5	0.000353	0.352172	0.703694	0.682575	0.411481	0.720551	0.434381	0.759454	1	0.000353	0.0365257	0.00469727	4.2e-05	5.29e-06	2.76e-05	0.0415994	0.00918775	0.000247	0.352172
chr3L	1782670	alpha-Spec	-	Nonsyn	Gln->Arg	known	mmpcr	highly_conserved	PSEB	NA	112	88	111	89	83	117	79	121	137	63	67	133	102	98	93	107	109	91	137	63	1	0.0177567	0.00383962	0.0407087	6.96e-05	0.57614	0.199573	0.941345	0.0511999	1	0.0335468	0.00817082	0.0531608	0.000168	0.63088	0.243623	1	0.0406928	0.0177567
chr2L	9809367	nAChRalpha6	-	Nonsyn	Asn->Ser	known	mmpcr	highly_conserved	NA	NA	192	8	NA	NA	187	13	185	15	NA	NA	189	11	191	9	191	9	185	15	173	27	NA	0.515014	0.276174	NA	0.752247	1	1	0.347318	0.00730494	NA	NA	NA	NA	NA	NA	NA	NA	NA	0.515014
chr3R	9658627	CG9492	-	Nonsyn	His->Arg	known	mmpcr	highly_conserved	NA	NA	199	1	NA	NA	136	64	129	71	198	2	159	41	NA	NA	200	0	NA	NA	196	4	NA	1.58e-18	1.53e-21	1	6.91e-11	NA	1	NA	0.578855	NA	NA	NA	NA	NA	NA	NA	NA	NA	1.58e-18
chr3R	10584935	hth	-	UTR3	UTR3	known	mmpcr	constrained	NA	NA	162	38	173	27	145	55	132	68	184	16	149	51	171	29	165	35	173	27	153	47	0.291474	0.122239	0.00287521	0.00811665	0.252176	0.483662	0.939718	0.323764	0.527585	0.291474	0.0058009	1.91e-05	0.272347	0.0194168	1	0.574815	1	0.0531803	0.122239
chr3R	11801161	ClC-a	-	Nonsyn	Glu->Gly	known	mmpcr	NA	nonPSEB	NA	186	14	NA	NA	195	5	174	26	185	15	198	2	177	23	192	8	188	12	192	8	NA	0.12165	0.109134	1	0.0122501	0.334106	0.486509	0.941345	0.466307	NA	NA	NA	NA	NA	NA	NA	NA	NA	0.12165
chr3R	31841287	RhoGAP100F	+	Nonsyn	Ser->Gly	known	mmpcr	unconstrained	NA	III	191	9	182	18	182	18	181	19	182	18	183	17	188	12	191	9	183	17	189	11	0.205738	0.200624	0.123851	0.214204	0.26128	0.851628	1	0.298006	0.972252	0.205738	1	1	1	1	0.54967	0.285823	1	0.429914	0.200624
chr2R	24914702	NaCP60E	+	Nonsyn	Ile->Val	known	mmpcr	highly_conserved	nonPSEB	II	92	108	90	110	77	123	94	106	101	99	95	105	102	98	104	96	97	103	105	95	1	0.265541	0.967808	0.604026	0.917656	0.57614	0.485818	0.830717	0.414793	1	0.430437	0.875143	0.573643	0.85091	0.478256	0.415236	0.794574	0.318087	0.265541
chr2R	11447612	qvr	+	Syn	Ser->Ser	known	mmpcr	NA	nonPSEB	NA	182	18	177	23	180	20	184	16	178	22	182	18	179	21	187	13	179	21	183	17	0.650821	0.937502	0.926116	0.797347	1	0.90797	0.673124	0.866965	1	0.650821	0.915239	0.468799	1	0.693093	0.995275	0.293281	1	0.60435	0.937502
chrX	11949883	cac	-	Nonsyn	Asn->Asp	known	mmpcr	NA	NA	NA	165	35	176	24	168	32	180	20	153	47	178	22	179	21	186	14	164	36	181	19	0.269699	0.886559	0.0722911	0.300729	0.160596	0.165473	0.0128069	1	0.0881888	0.269699	0.539885	0.790084	0.0267975	0.975427	0.924397	0.312343	0.324283	0.710319	0.886559
chrX	1373589	ssx	+	UTR3	UTR3	known	mmpcr	unconstrained	nonPSEB	NA	172	28	159	41	158	42	159	41	168	32	168	32	164	36	167	33	164	36	175	25	0.208917	0.170151	0.170826	0.842611	0.78394	0.551576	0.778795	0.509933	0.933126	0.208917	1	1	0.555323	0.488547	0.81668	0.609224	0.838688	0.118766	0.170151
chr2L	1609982	CG31935	-	Nonsyn	Ser->Gly	known	mmpcr	constrained	PSEB	NA	166	34	NA	NA	149	51	148	52	176	24	160	40	161	39	163	37	149	51	171	29	NA	0.109782	0.0676689	0.334114	0.645552	0.81366	0.938476	0.125978	0.778204	NA	NA	NA	NA	NA	NA	NA	NA	NA	0.109782
chr2L	7230012	Ndae1	-	Nonsyn	Ile->Val	known	mmpcr	highly_conserved	PSEB	NA	68	132	70	130	37	163	23	177	103	97	54	146	50	150	65	135	82	118	75	125	1	0.00314448	7.49e-07	0.00286748	0.265462	0.169421	0.96395	0.329341	0.73641	1	0.00264349	4.33e-07	0.0108679	0.236599	0.122015	0.861595	0.517886	0.830614	0.00314448
chr2L	2785542	Syt1	-	Nonsyn	Ile->Met	known	mmpcr	NA	PSEB	III	41	159	81	119	73	127	78	122	61	139	42	158	110	90	112	88	80	120	121	79	0.000149	0.00298974	0.000303	0.0740835	1	8.78e-11	2.31e-11	0.000255	2.65e-14	0.000149	0.715186	0.924284	0.156197	0.000363	0.0265711	0.0178147	1	0.00103296	0.00298974
chr4	1134861	CG11155	+	UTR3	UTR3	known	mmpcr	unconstrained	NA	NA	141	59	86	114	97	103	82	118	102	98	81	119	85	115	120	80	108	92	112	88	6.67e-07	9.8e-05	3.88e-08	0.000662	4.23e-08	6.5e-07	0.119033	0.00484849	0.0180678	6.67e-07	0.542364	0.875143	0.315879	0.849676	1	0.00771106	0.137258	0.0475891	9.8e-05
chrX	17930651	Sh	-	Nonsyn	Gln->Arg	known	mmpcr	highly_conserved	NA	II	104	96	59	141	78	122	63	137	NA	NA	88	112	86	114	75	125	58	142	90	110	5.44e-05	0.0358588	0.000205	NA	0.232015	0.21409	0.0254659	4.32e-05	0.362439	5.44e-05	0.169684	0.865534	NA	0.019676	0.0336826	0.28825	1	0.0107752	0.0358588
chr2R	22391510	CG13506	+	Nonsyn	Gln->Arg	known	mmpcr	constrained	PSEB	NA	27	173	NA	NA	NA	NA	14	186	NA	NA	21	179	22	178	26	174	55	145	42	158	NA	NA	0.0804287	NA	0.568341	0.757701	1	0.00412972	0.162174	NA	NA	NA	NA	NA	NA	NA	NA	NA	NA
chr2L	8178242	Piezo	+	Nonsyn	Ile->Val	known	mmpcr	constrained	NA	NA	165	35	179	21	146	54	138	62	176	24	145	55	162	38	166	34	162	38	176	24	0.127823	0.0738294	0.00632723	0.281206	0.0565992	0.945331	1	0.909558	0.319654	0.127823	0.000492	6.35e-06	0.931892	0.000227	0.0859912	0.227803	0.10015	0.8799	0.0738294
chr2L	13305205	CG43778	-	Nonsyn	Gln->Arg	known	mmpcr	unconstrained	NA	NA	195	5	175	25	191	9	166	34	191	9	182	18	177	23	188	12	179	21	187	13	0.000968	0.55624	5.31e-06	0.594224	0.0252265	0.00477382	0.312436	0.00818513	0.204791	0.000968	0.0331973	0.406299	0.0380919	0.52083	0.996456	0.128121	0.852546	0.158323	0.55624
chr3R	21034155	Dhc93AB	-	Syn	Val->Val	known	mmpcr	highly_conserved	NA	NA	197	3	191	9	177	23	180	20	NA	NA	188	12	197	3	192	8	184	16	198	2	0.24378	0.000382	0.0011508	NA	0.0719836	1	0.425603	0.0145004	1	0.24378	0.0611459	0.119664	NA	0.828466	0.295662	1	0.452866	0.162154	0.000382
chr3R	4297518	cpx	+	Nonsyn	Asn->Ser	known	mmpcr	NA	nonPSEB	NA	131	69	133	67	147	53	132	68	130	70	118	82	146	54	164	36	143	57	153	47	1	0.192352	1	1	0.336338	0.282591	0.00229792	0.394444	0.0689674	1	0.332383	1	0.981124	0.304943	0.369338	0.00551777	0.600277	0.105818	0.192352
chrX	1781840	Adar	+	Nonsyn	Ser->Gly	known	mmpcr	highly_conserved	PSEB	III	175	25	120	80	126	74	131	69	119	81	112	88	157	43	126	74	138	62	152	48	9.78e-09	2.85e-07	1.98e-06	4.55e-09	6.91e-11	0.0822966	6.24e-07	9.75e-05	0.0201421	9.78e-09	0.825617	0.461915	1	0.667605	0.00104262	0.813815	0.230146	0.00603339	2.85e-07
chr2L	6452387	retm	-	Nonsyn	Gln->Arg	known	mmpcr	highly_conserved	nonPSEB	III	150	50	164	36	97	103	86	114	170	30	112	88	104	96	143	57	141	59	135	65	0.209581	1.08e-06	1.37e-09	0.0494993	0.000556	4.94e-05	0.708787	0.537978	0.264453	0.209581	1.95e-10	3.66e-14	0.767824	1.01e-06	1.33e-08	0.0819432	0.055015	0.00747716	1.08e-06
chr3L	9635162	fry	-	Nonsyn	Lys->Arg	known	mmpcr	highly_conserved	PSEB	NA	156	44	111	89	92	108	68	132	120	80	86	114	113	87	113	87	122	78	139	61	2.45e-05	1.75e-09	2.48e-17	0.000949	3.45e-11	0.000117	0.000118	0.0019923	0.170762	2.45e-05	0.192357	0.000174	0.683893	0.0616335	1	1	0.578765	0.0237102	1.75e-09
chr2R	10330795	SLO2	-	Nonsyn	Met->Val	known	mmpcr	NA	NA	NA	177	23	199	1	189	11	183	17	NA	NA	179	21	189	11	189	11	182	18	175	25	1.6e-05	0.105488	0.509392	NA	0.933829	0.138913	0.149334	0.675426	1	1.6e-05	0.0301353	0.000713	NA	9.18e-05	0.029175	0.0335025	0.000924	1.03e-05	0.105488
chrX	21629717	DIP1	-	UTR5	UTR5	known	mmpcr	NA	NA	NA	183	17	179	21	178	22	159	41	184	16	165	35	175	25	184	16	179	21	181	19	0.752545	0.63795	0.00287521	1	0.0310641	0.451257	1	0.767579	0.994694	0.752545	1	0.0282513	0.75721	0.156423	0.837598	0.722322	1	0.973104	0.63795
chr2R	8883706	RyR	+	Nonsyn	Ile->Val	known	mmpcr	highly_conserved	NA	II	30	170	37	163	12	188	7	193	NA	NA	9	191	15	185	20	180	7	193	19	181	0.567877	0.0177567	0.000367	NA	0.00273449	0.0893085	0.364435	0.000678	0.271818	0.567877	0.0020617	1.62e-05	NA	0.000168	0.0111009	0.0930047	4.4e-05	0.0524161	0.0177567
chr2L	3503650	tim	-	Syn	Glu->Glu	known	mmpcr	NA	nonPSEB	NA	176	24	167	33	145	55	156	44	157	43	128	72	166	34	132	68	150	50	191	9	0.385323	0.000932	0.0235773	0.0460946	3.42e-07	0.384678	5.7e-06	0.0057835	0.0409618	0.385323	0.0476013	0.33324	0.491319	0.000168	1	0.00117988	0.165745	0.00128792	0.000932
chr2R	24512318	Letm1	-	Syn	Glu->Glu	known	mmpcr	NA	nonPSEB	NA	185	15	155	45	150	50	143	57	177	23	174	26	169	31	172	28	174	26	175	25	0.000239	2.71e-05	3.69e-07	0.376204	0.17878	0.0675135	0.161248	0.211923	0.280302	0.000239	0.840147	0.335157	0.0323288	0.0670769	0.231402	0.128121	0.0833471	0.0471245	2.71e-05
chr2R	11447601	qvr	+	Nonsyn	Met->Val	known	mmpcr	highly_conserved	NA	I	112	88	76	124	76	124	55	145	NA	NA	73	127	78	122	98	102	89	111	90	110	0.0021008	0.00240519	9.54e-08	NA	0.000755	0.00677236	0.388833	0.0783774	0.105859	0.0021008	1	0.0826156	NA	0.961436	1	0.124994	0.465926	0.352787	0.00240519
chr2L	16174153	Ca-alpha1D	+	Nonsyn	Arg->Gly	known	mmpcr	highly_conserved	NA	NA	102	98	33	167	36	164	30	170	31	169	20	180	48	152	46	154	22	178	51	149	1.06e-11	1.61e-10	4.35e-13	1.24e-12	9.02e-18	9.31e-07	3.74e-07	1.41e-16	5.49e-06	1.06e-11	0.934078	0.890873	1	0.186126	0.207816	0.325461	0.359421	0.107429	1.61e-10
chrX	21629735	DIP1	-	UTR5	UTR5	known	mmpcr	NA	NA	NA	184	16	164	36	176	24	175	25	171	29	174	26	171	29	180	20	175	25	179	21	0.0146076	0.373266	0.265035	0.129893	0.242107	0.156687	0.792457	0.335333	0.697253	0.0146076	0.284042	0.285479	0.683893	0.393086	0.627632	0.114068	0.383462	0.122501	0.373266
chr3R	15399446	Rbp	+	Nonsyn	Thr->Ala	known	mmpcr	highly_conserved	nonPSEB	III	147	53	NA	NA	NA	NA	162	38	NA	NA	133	67	167	33	151	49	130	70	159	41	NA	NA	0.149914	NA	0.262657	0.0747503	0.898353	0.185887	0.362439	NA	NA	NA	NA	NA	NA	NA	NA	NA	NA
chr3R	4365385	CG1090	+	Nonsyn	Ser->Gly	known	mmpcr	highly_conserved	NA	NA	55	145	34	166	39	161	30	170	NA	NA	22	178	43	157	45	155	31	169	64	136	0.0436492	0.153989	0.0083594	NA	0.000272	0.384678	0.515544	0.0181661	0.589169	0.0436492	0.825617	0.826976	NA	0.250258	0.518225	0.437651	0.961299	0.00506345	0.153989
chr2R	7813863	CG1882	+	Nonsyn	Arg->Gly	known	mmpcr	unconstrained	PSEB	III	65	135	NA	NA	NA	NA	52	148	NA	NA	85	115	74	126	117	83	136	64	143	57	NA	NA	0.265035	NA	0.103515	0.614015	6.37e-06	6.36e-11	5.01e-13	NA	NA	NA	NA	NA	NA	NA	NA	NA	NA
chr2R	17374879	mbl	+	UTR3	UTR3	known	mmpcr	constrained	NA	NA	188	12	186	14	194	6	189	11	173	27	195	5	181	19	188	12	173	27	189	11	0.948243	0.352172	1	0.0494993	0.233514	0.459986	1	0.0527895	1	0.948243	0.259282	0.826976	0.156197	0.152333	0.683915	0.966827	0.162672	0.831643	0.352172
chr2L	13299974	CG31729	+	Nonsyn	Gln->Arg	known	mmpcr	highly_conserved	PSEB	NA	193	7	160	40	181	19	180	20	NA	NA	177	23	187	13	180	20	183	17	190	10	3.2e-06	0.0605541	0.0310552	NA	0.0127871	0.449226	0.0655257	0.137436	0.806119	3.2e-06	0.0252304	0.0259226	NA	0.0897942	0.00107862	0.0408418	0.0127681	0.000115	0.0605541
chr3L	9867339	CG8108	+	Nonsyn	Asn->Ser	known	mmpcr	highly_conserved	PSEB	III	106	94	NA	NA	96	104	92	108	NA	NA	103	97	112	88	129	71	112	88	131	69	NA	0.513485	0.272986	NA	0.917656	0.820036	0.0919671	0.772017	0.0534678	NA	NA	NA	NA	NA	NA	NA	NA	NA	0.513485
chr3R	27673289	unc80	+	Nonsyn	Asn->Ser	known	mmpcr	highly_conserved	PSEB	II	104	96	55	145	53	147	62	138	46	154	42	158	63	137	63	137	49	151	68	132	9.03e-06	3.45e-06	0.000136	5.11e-08	3.48e-09	0.000594	0.0006	3.64e-07	0.0030269	9.03e-06	1	0.677916	0.618842	0.319393	0.650824	0.678073	0.813433	0.362417	3.45e-06
chr2R	24910398	NaCP60E	+	Syn	Thr->Thr	known	mmpcr	constrained	NA	II	141	59	NA	NA	143	57	140	60	120	80	156	44	157	43	156	44	137	63	148	52	NA	0.973938	1	0.0872163	0.195051	0.207522	0.266598	0.870566	0.708548	NA	NA	NA	NA	NA	NA	NA	NA	NA	0.973938
chr3L	6950112	CG10077	-	UTR3	UTR3	known	mmpcr	constrained	nonPSEB	NA	181	19	135	65	133	67	122	78	151	49	137	63	139	61	157	43	118	82	164	36	2.94e-07	1.05e-07	7.57e-11	0.000659	7.59e-07	4.53e-06	0.00901881	1.02e-11	0.0673714	2.94e-07	1	0.340129	0.254862	0.986345	0.921998	0.0820388	0.271861	0.00747716	1.05e-07
chrX	8403326	CG10555	+	UTR3	UTR3	known	mmpcr	NA	NA	NA	184	16	NA	NA	NA	NA	194	6	NA	NA	188	12	177	23	187	13	196	4	189	11	NA	NA	0.0793956	NA	0.676855	0.518861	0.877703	0.0329295	0.630377	NA	NA	NA	NA	NA	NA	NA	NA	NA	NA
chr2L	16179245	Ca-alpha1D	+	Nonsyn	Ile->Met	known	mmpcr	highly_conserved	NA	NA	4	196	NA	NA	9	191	8	192	0	200	12	188	18	182	5	195	3	197	13	187	NA	0.392334	0.485982	0.236969	0.135938	0.017846	1	1	0.125566	NA	NA	NA	NA	NA	NA	NA	NA	NA	0.392334
chr3L	6954754	CG10077	-	Nonsyn	Ser->Gly	known	mmpcr	unconstrained	nonPSEB	III	153	47	132	68	118	82	122	78	136	64	115	85	132	68	134	66	137	63	153	47	0.0673283	0.00157072	0.0033991	0.154043	0.000484	0.0919579	0.143851	0.201804	1	0.0673283	0.369345	0.507434	0.931892	0.227633	1	1	0.879484	0.0852578	0.00157072
chrX	16471265	para	-	Nonsyn	Ile->Val	known	mmpcr	highly_conserved	NA	NA	192	8	NA	NA	125	75	145	55	121	79	131	69	162	38	136	64	125	75	146	54	NA	7.49e-16	6.19e-10	1.95e-17	5.15e-14	4.98e-05	4.59e-12	7.05e-16	3.47e-09	NA	NA	NA	NA	NA	NA	NA	NA	NA	7.49e-16
chrX	21629726	DIP1	-	UTR5	UTR5	known	mmpcr	NA	NA	NA	146	54	162	38	141	59	116	84	148	52	136	64	130	70	156	44	147	53	148	52	0.152671	0.772577	0.00612986	0.992614	0.449553	0.246749	0.511846	1	1	0.152671	0.0709833	9.22e-06	0.298183	0.0206859	0.00377899	0.76486	0.269307	0.254811	0.772577
chr3L	2666003	Fife	-	Nonsyn	Asp->Gly	known	mmpcr	highly_conserved	NA	NA	186	14	186	14	180	20	174	26	192	8	185	15	185	15	186	14	181	19	182	18	1	0.515014	0.109134	0.429127	1	1	1	0.635045	0.776261	1	0.598947	0.145908	0.519229	1	1	1	0.726099	0.761989	0.515014
chr2L	6002057	Tsp26A	+	UTR3	UTR3	known	mmpcr	unconstrained	NA	NA	112	88	NA	NA	NA	NA	114	86	160	40	100	100	95	105	NA	NA	119	81	157	43	NA	NA	0.967808	4.7e-06	0.397221	0.2509	NA	0.707375	4.07e-05	NA	NA	NA	NA	NA	NA	NA	NA	NA	NA
chr3R	21018596	Rlip	+	Nonsyn	Lys->Glu	known	mmpcr	unconstrained	PSEB	III	96	104	134	66	120	80	82	118	125	75	128	72	131	69	110	90	117	83	126	74	0.000921	0.0555122	0.269919	0.0175347	0.00691514	0.00472546	0.388833	0.114477	0.0175291	0.000921	0.366832	3.31e-06	0.673366	0.778605	0.962182	0.0834579	0.272971	0.656783	0.0555122
chr3R	23982357	CG31140	+	UTR3	UTR3	known	mmpcr	unconstrained	NA	NA	160	40	160	40	161	39	155	45	NA	NA	171	29	169	31	165	35	173	27	163	37	1	1	0.725822	NA	0.302093	0.498195	0.800466	0.226136	0.960304	1	1	0.783034	NA	0.352477	0.507535	0.813815	0.291759	0.920713	1
chr2R	24914794	NaCP60E	+	Nonsyn	Ile->Met	known	mmpcr	highly_conserved	nonPSEB	II	72	128	NA	NA	82	118	60	140	67	133	97	103	69	131	87	113	80	120	83	117	NA	0.50134	0.332388	0.842611	0.0411403	0.963888	0.336782	0.63743	0.500221	NA	NA	NA	NA	NA	NA	NA	NA	NA	0.50134
chr2R	8876790	RyR	+	Nonsyn	Arg->Gly	known	mmpcr	highly_conserved	PSEB	III	190	10	NA	NA	172	28	182	18	NA	NA	186	14	187	13	189	11	168	32	185	15	NA	0.012792	0.244121	NA	0.651936	0.862285	1	0.00276988	0.618163	NA	NA	NA	NA	NA	NA	NA	NA	NA	0.012792
chr4	1265107	Cadps	+	Nonsyn	Met->Val	known	mmpcr	highly_conserved	PSEB	III	176	24	137	63	140	60	135	65	119	81	120	80	136	64	139	61	114	86	144	56	2.78e-05	0.00012	7.29e-06	1.92e-09	3.75e-09	3.73e-05	0.000135	1.07e-10	0.000953	2.78e-05	0.967459	0.977255	0.216586	0.220931	1	1	0.0992975	0.704497	0.00012
chr2R	14355589	CG8613	+	UTR3	UTR3	known	mmpcr	unconstrained	nonPSEB	NA	192	8	183	17	188	12	191	9	192	8	194	6	188	12	191	9	184	16	190	10	0.18946	0.630801	1	1	0.877297	0.709295	1	0.27433	0.964002	0.18946	0.684217	0.274116	0.254862	0.0931518	0.650824	0.360604	1	0.410681	0.630801
chr3R	10584926	hth	-	UTR3	UTR3	known	mmpcr	NA	NA	NA	195	5	188	12	185	15	169	31	195	5	184	16	187	13	193	7	192	8	186	14	0.238687	0.086227	2.96e-05	1	0.0568515	0.21409	0.918825	0.736605	0.150577	0.238687	0.875573	0.0128105	0.319099	0.737904	1	0.586329	0.737135	0.956075	0.086227
chrX	16473637	para	-	Nonsyn	Asn->Ser	known	mmpcr	highly_conserved	NA	NA	191	9	107	93	123	77	113	87	102	98	144	56	148	52	125	75	93	107	153	47	1e-21	7.49e-16	1.09e-19	1.74e-23	1.96e-09	4.78e-08	5.15e-15	1.86e-27	9.82e-07	1e-21	0.293438	0.779462	0.916656	0.00160866	0.000398	0.235959	0.429085	4.47e-05	7.49e-16
chr2R	15871913	sli	-	UNKNOWN	UNKNOWN	known	mmpcr	constrained	nonPSEB	NA	197	3	191	9	188	12	181	19	197	3	195	5	195	5	193	7	193	7	192	8	0.24378	0.0768948	0.00195586	1	0.827692	0.898188	0.560047	0.509702	0.401423	0.24378	0.85152	0.163598	0.327463	0.613047	0.627632	0.94845	0.9731	1	0.0768948
chrX	21629508	DIP1	-	UTR5	UTR5	known	mmpcr	NA	NA	NA	190	10	193	7	184	16	167	33	NA	NA	180	20	183	17	185	15	180	20	184	16	0.76055	0.454183	0.00101864	NA	0.161217	0.425889	0.632339	0.188983	0.507131	0.76055	0.216309	0.000136	NA	0.0597299	0.162135	0.311403	0.076365	0.200553	0.454183
chr3R	4297504	cpx	+	Nonsyn	Ile->Met	known	mmpcr	NA	nonPSEB	NA	81	119	113	87	113	87	109	91	107	93	95	105	115	85	145	55	122	78	130	70	0.00730214	0.00813126	0.0158244	0.0383532	0.307902	0.00679073	7.19e-09	0.000443	2.45e-05	0.00730214	1	0.875143	0.865374	0.21004	1	0.00893866	0.690087	0.22743	0.00813126
chrX	14932945	Flo2	+	UTR3	UTR3	known	mmpcr	NA	NA	NA	156	44	190	10	178	22	182	18	NA	NA	183	17	181	19	193	7	189	11	187	13	7.43e-06	0.016302	0.00155524	NA	0.00131865	0.00653618	6.64e-07	2.07e-05	0.000176	7.43e-06	0.132228	0.291768	NA	0.414459	0.266868	0.824067	1	0.823099	0.016302
chr3R	21035311	Dhc93AB	-	Nonsyn	Gln->Arg	known	mmpcr	unconstrained	NA	NA	190	10	198	2	NA	NA	133	67	199	1	163	37	193	7	164	36	193	7	NA	NA	0.0839793	NA	3.16e-12	0.0348514	0.000244	0.823487	0.000716	0.773961	NA	0.0839793	NA	2.62e-18	1	6.18e-08	0.350074	6.47e-08	0.3982	NA	NA
chr3L	9833300	CG43897	+	UTR3	UTR3	known	mmpcr	unconstrained	nonPSEB	NA	171	29	172	28	NA	NA	163	37	161	39	164	36	153	47	165	35	164	36	153	47	1	NA	0.450747	0.374821	0.544956	0.0994332	0.706412	0.580134	0.0934299	1	NA	0.431396	0.389178	0.528753	0.0783462	0.648092	0.60926	0.0725244	NA
chr2R	24904717	NaCP60E	+	Nonsyn	Lys->Arg	known	mmpcr	highly_conserved	NA	II	186	14	179	21	177	23	185	15	182	18	173	27	177	23	181	19	168	32	180	20	0.428664	0.279052	1	0.762835	0.0984457	0.334106	0.679754	0.0252957	0.578296	0.428664	0.992306	0.543906	0.931892	0.637163	0.995275	0.98415	0.353642	1	0.279052
chr2R	8877577	RyR	+	Nonsyn	Lys->Arg	known	mmpcr	highly_conserved	PSEB	NA	190	10	184	16	189	11	185	15	193	7	192	8	192	8	191	9	171	29	189	11	0.451171	1	0.511621	0.797347	0.899177	0.952364	1	0.00924508	1	0.451171	0.667327	1	0.231818	0.291648	0.295118	0.440775	0.182995	0.620656	1
chrX	5630114	CG42492	-	Nonsyn	Gln->Arg	known	mmpcr	highly_conserved	PSEB	III	NA	NA	34	166	NA	NA	53	147	NA	NA	30	170	66	134	50	150	51	149	42	158	NA	NA	NA	NA	NA	NA	NA	NA	NA	NA	NA	0.074178	NA	0.848473	0.00278261	0.194459	0.171617	0.569167	NA
chr3R	6455990	CG9727	-	Nonsyn	Gln->Arg	known	mmpcr	constrained	PSEB	II	166	34	167	33	148	52	143	57	NA	NA	167	33	154	46	160	40	158	42	167	33	1	0.0890591	0.0188024	NA	1	0.337759	0.729607	0.540855	1	1	0.0962549	0.0202857	NA	1	0.281881	0.675909	0.573608	1	0.0890591
chr4	100560	pan	+	UTR3	UTR3	known	mmpcr	unconstrained	NA	NA	117	83	105	95	97	103	108	92	NA	NA	112	88	118	82	117	83	103	97	110	90	0.404372	0.120781	0.523913	NA	0.793167	1	1	0.341027	0.750046	0.404372	0.725271	0.924284	NA	0.729482	0.41857	0.506759	1	0.834937	0.120781
chr2L	3762337	CG43707	+	Nonsyn	Thr->Ala	known	mmpcr	constrained	NA	NA	130	70	NA	NA	94	106	88	112	NA	NA	83	117	94	106	115	85	89	111	130	70	NA	0.00227303	0.000161	NA	3.15e-05	0.00355342	0.334334	0.000422	1	NA	NA	NA	NA	NA	NA	NA	NA	NA	0.00227303
chr2R	24050977	sei	+	Nonsyn	Ile->Met	known	mmpcr	constrained	PSEB	NA	174	26	152	48	146	54	133	67	NA	NA	133	67	145	55	152	48	149	51	173	27	0.0209971	0.00340542	1.03e-05	NA	1.52e-05	0.00379831	0.0334952	0.00979901	1	0.0209971	0.800347	0.108748	NA	0.132058	0.709727	1	0.991349	0.0406928	0.00340542
chr3R	18970692	CG42613	+	Nonsyn	Thr->Ala	known	mmpcr	highly_conserved	nonPSEB	III	177	23	145	55	163	37	163	37	NA	NA	160	40	172	28	172	28	175	25	176	24	0.000442	0.140185	0.112735	NA	0.0651308	0.763547	0.755301	0.956971	1	0.000442	0.136854	0.102745	NA	0.227633	0.00938976	0.00938003	0.00318208	0.00140907	0.140185
chrX	21629737	DIP1	-	UTR5	UTR5	known	mmpcr	NA	NA	NA	135	65	124	76	120	80	86	114	148	52	104	96	118	82	129	71	134	66	127	73	0.435641	0.251714	8.03e-06	0.316482	0.00825202	0.231276	0.792457	1	0.669506	0.435641	0.920905	0.0012293	0.0647122	0.148144	0.816411	0.864306	0.614545	0.956075	0.251714
chr2L	16174138	Ca-alpha1D	+	Nonsyn	Asn->Asp	known	mmpcr	highly_conserved	NA	NA	53	147	23	177	9	191	1	199	1	199	0	200	7	193	3	197	4	196	15	185	0.000963	1.51e-08	5.34e-15	6.13e-15	2.6e-16	2.18e-09	2.28e-12	9.13e-12	1.01e-05	0.000963	0.0611459	1.64e-05	5.45e-05	3.85e-06	0.021799	0.000864	0.00258343	0.410681	1.51e-08
chr2R	21334960	dom	+	Nonsyn	Lys->Arg	known	mmpcr	constrained	NA	NA	83	117	NA	NA	74	126	50	150	NA	NA	79	121	93	107	102	98	114	86	126	74	NA	0.554896	0.00206249	NA	0.859672	0.575663	0.19926	0.0115142	0.000318	NA	NA	NA	NA	NA	NA	NA	NA	NA	0.554896
chr3R	28598794	Noa36	-	Nonsyn	Lys->Arg	known	mmpcr	highly_conserved	PSEB	I	146	54	NA	NA	77	123	81	119	NA	NA	82	118	96	104	107	93	117	83	123	77	NA	1.78e-10	1.04e-09	NA	3.25e-09	1.02e-05	0.000835	0.0130213	0.0661479	NA	NA	NA	NA	NA	NA	NA	NA	NA	1.78e-10
chr3R	21031938	Dhc93AB	-	Nonsyn	Ile->Val	known	mmpcr	highly_conserved	NA	NA	193	7	200	0	NA	NA	167	33	NA	NA	NA	NA	192	8	191	9	188	12	192	8	0.0412439	NA	8.39e-05	NA	NA	1	0.940492	0.515852	1	0.0412439	NA	1.46e-09	NA	NA	0.0353947	0.0232213	0.00444631	0.0317792	NA
chr3L	4590685	CG42540	+	UTR3	UTR3	known	mmpcr	constrained	nonPSEB	NA	149	51	139	61	119	81	123	77	116	84	120	80	136	64	128	72	119	81	133	67	0.458219	0.00835286	0.0167033	0.00334037	0.0101763	0.36366	0.104417	0.00898822	0.226885	0.458219	0.144182	0.219083	0.0886797	0.155482	0.961096	0.525089	0.162672	0.771228	0.00835286
chr3L	2941132	Shab	+	Nonsyn	Ile->Val	known	mmpcr	highly_conserved	nonPSEB	NA	83	117	69	131	NA	NA	41	159	NA	NA	83	117	67	133	83	117	69	131	85	115	0.297932	NA	4.29e-05	NA	1	0.26988	1	0.329602	1	0.297932	NA	0.00992852	NA	0.34798	1	0.393493	1	0.259079	NA
chr2L	9733349	Nckx30C	-	Nonsyn	Lys->Arg	known	mmpcr	highly_conserved	NA	NA	28	172	23	177	25	175	12	188	28	172	32	168	19	181	28	172	31	169	22	178	0.686956	0.869345	0.024532	1	0.78394	0.403652	1	0.891421	0.65872	0.686956	0.993558	0.163598	0.810724	0.430775	0.826282	0.766821	0.573608	1	0.869345
chr3R	4365384	CG1090	+	Syn	Leu->Leu	known	mmpcr	NA	nonPSEB	NA	153	47	136	64	137	63	127	73	136	64	142	58	123	77	141	59	127	73	148	52	0.152291	0.178436	0.0147137	0.154043	0.381297	0.0105192	0.415463	0.0226671	0.828599	0.152291	1	0.556747	1	0.768001	0.394328	0.858002	0.681827	0.406147	0.178436
chr3R	24401818	nAChRalpha1	-	Nonsyn	Gln->Arg	known	mmpcr	highly_conserved	NA	NA	121	79	NA	NA	128	72	102	98	NA	NA	132	68	122	78	117	83	113	87	110	90	NA	0.668476	0.115501	NA	0.42919	1	0.915013	0.642674	0.507629	NA	NA	NA	NA	NA	NA	NA	NA	NA	0.668476
chrX	16464719	para	-	Nonsyn	Asn->Ser	known	mmpcr	highly_conserved	NA	NA	25	175	32	168	29	171	31	169	34	166	55	145	37	163	34	166	24	176	51	149	0.53634	0.776328	0.576342	0.412649	0.00132899	0.281009	0.469881	1	0.00804236	0.53634	0.927861	1	1	0.033822	0.809223	0.990797	0.579651	0.08317	0.776328
chr3L	9668976	fry	-	Nonsyn	Gln->Arg	known	mmpcr	highly_conserved	PSEB	NA	173	27	126	74	138	62	126	74	144	56	124	76	155	45	140	60	137	63	162	38	1.19e-06	0.000283	6.28e-07	0.00260333	3.81e-07	0.0907585	0.000979	0.0002	0.339335	1.19e-06	0.456303	1	0.202079	0.986345	0.0143103	0.379928	0.561272	0.00101525	0.000283
chr4	100543	pan	+	UTR3	UTR3	known	mmpcr	unconstrained	NA	NA	158	42	149	51	134	66	103	97	NA	NA	146	54	144	56	145	55	157	43	148	52	0.489141	0.0296324	9.38e-08	NA	0.314391	0.283637	0.348592	1	0.47779	0.489141	0.284042	2.55e-05	NA	0.948541	0.84391	0.90226	0.686387	1	0.0296324
chr3R	5510248	Nmdar1	-	Nonsyn	Lys->Arg	known	mmpcr	highly_conserved	nonPSEB	NA	185	15	174	26	169	31	154	46	180	20	156	44	182	18	185	15	186	14	191	9	0.191212	0.0496373	0.000103	0.662002	0.000386	0.893913	1	1	0.481679	0.191212	0.800347	0.0393649	0.703878	0.0819018	0.468816	0.262904	0.208649	0.0193861	0.0496373
chr3R	27674739	unc80	+	Nonsyn	Asn->Ser	known	mmpcr	highly_conserved	NA	NA	190	10	184	16	185	15	185	15	193	7	180	20	173	27	187	13	183	17	NA	NA	0.451171	0.552857	0.511621	0.797347	0.161217	0.0245855	0.856659	0.389404	NA	0.451171	1	1	0.231818	0.779015	0.242664	0.880558	1	NA	0.552857
chr2R	8100701	CG11210	+	Nonsyn	Ile->Met	known	mmpcr	unconstrained	PSEB	NA	181	19	156	44	148	52	132	68	162	38	150	50	162	38	150	50	163	37	164	36	0.0039317	0.000181	2.79e-08	0.0314668	0.000373	0.0410795	0.000691	0.043942	0.0673714	0.0039317	0.652064	0.0332257	0.804779	0.737318	0.758507	0.768333	0.717744	0.58177	0.000181
chr3R	19231096	unc79	-	Nonsyn	Asn->Ser	known	mmpcr	highly_conserved	nonPSEB	NA	194	6	173	27	179	21	179	21	179	21	181	19	185	15	187	13	174	26	189	11	0.000925	0.016302	0.0111447	0.01635	0.0330985	0.184118	0.342609	0.00198342	0.518933	0.000925	0.684217	0.603167	0.709742	0.460621	0.189761	0.112088	1	0.0404114	0.016302
chr3R	9448522	ps	+	UTR3	UTR3	known	mmpcr	constrained	nonPSEB	NA	189	11	177	23	167	33	165	35	167	33	162	38	170	30	173	27	169	31	182	18	0.104735	0.00326986	0.000852	0.00317538	0.00034	0.0150102	0.0462099	0.00773416	0.438539	0.104735	0.390115	0.223081	0.407205	0.141648	0.587379	0.851222	0.573608	0.704497	0.00326986
chr3R	24103714	Syx1A	-	Nonsyn	Met->Val	known	mmpcr	highly_conserved	PSEB	II	181	19	159	41	156	44	129	71	161	39	138	62	179	21	179	21	171	29	185	15	0.0109757	0.00434404	4.83e-09	0.0233095	1.23e-06	0.984043	0.982335	0.314331	0.782193	0.0109757	0.946367	0.00564037	1	0.0755037	0.0396234	0.043074	0.360313	0.00231208	0.00434404
chrX	11047753	SmydA-4	+	Nonsyn	His->Arg	known	mmpcr	unconstrained	PSEB	III	184	16	199	1	195	5	158	42	199	1	198	2	166	34	192	8	178	22	188	12	0.00103861	0.0588849	0.00111152	0.00122313	0.00440279	0.0410795	0.314732	0.558713	0.758807	0.00103861	0.416793	4.15e-11	1	1	2.85e-08	0.128121	7.49e-05	0.0151784	0.0588849
chrX	16509658	para	-	Nonsyn	Met->Val	known	mmpcr	highly_conserved	NA	NA	129	71	177	23	185	15	192	8	185	15	194	6	189	11	185	15	168	32	185	15	2.94e-07	1.85e-10	7.92e-15	1.4e-10	3.02e-16	2.19e-12	3.2e-10	0.000111	3.32e-10	2.94e-07	0.437518	0.0273225	0.462462	0.0101276	0.14171	0.454152	0.502819	0.410681	1.85e-10
chr2L	11796346	crol	-	UTR3	UTR3	known	mmpcr	unconstrained	nonPSEB	NA	164	36	135	65	132	68	110	90	162	38	139	61	146	54	142	58	154	46	165	35	0.00489462	0.00215854	7.45e-08	0.987206	0.0162367	0.128105	0.0574912	0.428828	1	0.00489462	0.969434	0.0403948	0.022344	0.898733	0.480832	0.747842	0.15789	0.00544977	0.00215854
chr3L	20156776	CG42674	-	Syn	Leu->Leu	known	mmpcr	unconstrained	NA	NA	161	39	157	43	149	51	130	70	NA	NA	154	46	161	39	153	47	156	44	161	39	0.838868	0.305257	0.00221188	NA	0.587151	1	0.616822	0.773961	1	0.838868	0.648569	0.0145088	NA	0.946787	0.895981	0.8967	1	0.848243	0.305257
chr2R	21315686	CG9485	+	Nonsyn	Asn->Asp	known	mmpcr	constrained	PSEB	III	133	67	162	38	NA	NA	118	82	166	34	138	62	148	52	143	57	164	36	155	45	0.00562732	NA	0.215904	0.00122313	0.780028	0.277255	0.552589	0.00319513	0.0664479	0.00562732	NA	2.14e-05	0.920186	0.0342903	0.262582	0.124994	1	0.654526	NA
chr2L	14083517	nAChRalpha5	+	Nonsyn	Ile->Val	known	mmpcr	highly_conserved	NA	NA	21	179	40	160	43	157	43	157	49	151	35	165	39	161	39	161	47	153	46	154	0.0348497	0.0147486	0.00998693	0.00184956	0.118852	0.0640729	0.0692171	0.00422632	0.00742618	0.0348497	0.946367	0.905223	0.591751	0.787395	1	1	0.726099	0.73181	0.0147486
chrX	19334465	nAChRalpha7	-	Nonsyn	Ile->Val	known	mmpcr	highly_conserved	NA	II	45	155	19	181	20	180	17	183	35	165	28	172	28	172	35	165	34	166	34	166	0.00267935	0.00495234	0.000577	0.413579	0.0827411	0.118921	0.470896	0.363817	0.384963	0.00267935	1	0.941682	0.105127	0.393086	0.401203	0.107442	0.144658	0.108777	0.00495234
chr2L	8201337	SLC5A11	-	Syn	Val->Val	known	mmpcr	NA	nonPSEB	NA	144	56	NA	NA	103	97	125	75	157	43	132	68	143	57	104	96	128	72	157	43	NA	0.000278	0.0932082	0.287557	0.357526	1	0.000669	0.226136	0.328108	NA	NA	NA	NA	NA	NA	NA	NA	NA	0.000278
chrX	18201429	Frq2	+	Nonsyn	Ile->Met	known	mmpcr	highly_conserved	PSEB	III	173	27	169	31	166	34	175	25	NA	NA	184	16	167	33	180	20	180	20	179	21	0.805018	0.551108	0.941585	NA	0.189102	0.705827	0.57352	0.5192	0.649065	0.805018	0.932295	0.638916	NA	0.0926326	1	0.325707	0.339568	0.342699	0.551108
chr4	100554	pan	+	UTR3	UTR3	known	mmpcr	NA	NA	NA	180	20	164	36	162	38	155	45	NA	NA	163	37	159	41	169	31	157	43	170	30	0.0724517	0.043957	0.00305226	NA	0.0547387	0.0245855	0.310175	0.0103212	0.339335	0.0724517	1	0.474042	NA	1	0.81668	0.807542	0.714152	0.695735	0.043957
chr3L	11225278	CG42671	+	Nonsyn	Ser->Gly	known	mmpcr	highly_conserved	PSEB	NA	194	6	183	17	187	13	167	33	187	13	173	27	184	16	180	20	189	11	192	8	0.0723582	0.265903	2.99e-05	0.281206	0.000999	0.137448	0.0364132	0.488853	0.949407	0.0723582	0.801356	0.0609654	0.827274	0.305929	1	0.900333	0.597845	0.224513	0.265903
chr2R	9884161	CG1513	-	Nonsyn	Lys->Glu	known	mmpcr	highly_conserved	PSEB	NA	196	4	192	8	186	14	186	14	194	6	176	24	195	5	186	14	188	12	189	11	0.526888	0.0681114	0.0514473	0.892735	0.000626	1	0.0963678	0.164399	0.248076	0.526888	0.488362	0.425014	0.94584	0.0245863	0.791712	0.506759	0.737135	0.808581	0.0681114
chr3L	20523500	CG4825	-	Nonsyn	Tyr->Cys	known	mmpcr	highly_conserved	PSEB	NA	166	34	149	51	159	41	164	36	166	34	149	51	164	36	162	38	156	44	169	31	0.10946	0.581966	0.951782	1	0.104201	1	0.875131	0.419941	0.949407	0.10946	0.503839	0.182532	0.163305	1	0.220166	0.351756	0.73166	0.0651805	0.581966
chr3R	4656505	spartin	+	Nonsyn	Ile->Val	known	mmpcr	constrained	PSEB	NA	162	38	NA	NA	114	86	108	92	NA	NA	NA	NA	148	52	152	48	164	36	146	54	NA	3.79e-06	9.57e-08	NA	NA	0.267677	0.486509	0.969462	0.182318	NA	NA	NA	NA	NA	NA	NA	NA	NA	3.79e-06
chrX	16482693	para	-	Nonsyn	Gln->Arg	known	mmpcr	highly_conserved	NA	NA	198	2	178	22	151	49	127	73	173	27	163	37	180	20	176	24	185	15	185	15	0.000157	2.33e-12	5.15e-21	8.62e-06	1.16e-08	0.000941	0.000104	0.00868105	0.0109455	0.000157	0.00476439	3.92e-08	0.808714	0.133925	0.995275	0.985091	0.572826	0.494007	2.33e-12
chr2R	13817379	stj	+	Nonsyn	Met->Val	known	mmpcr	highly_conserved	PSEB	III	87	113	50	150	34	166	55	145	60	140	58	142	61	139	71	129	32	168	78	122	0.000756	2.05e-07	0.00339537	0.0242807	0.0122501	0.0410795	0.295256	4.62e-08	0.619477	0.000756	0.185696	0.799872	0.570088	0.62708	0.469054	0.112088	0.135544	0.0183895	2.05e-07
chrX	652003	Hmt4-20	-	Syn	Ala->Ala	known	mmpcr	unconstrained	nonPSEB	II	193	7	188	12	178	22	169	31	186	14	183	17	187	13	186	14	183	17	184	16	0.49093	0.020351	0.000227	0.304912	0.113859	0.449226	0.366413	0.137436	0.198223	0.49093	0.258963	0.0128105	0.981124	0.637163	1	0.966827	0.70225	0.741348	0.020351
chr2R	23491269	CG43795	+	UTR3	UTR3	known	mmpcr	constrained	nonPSEB	NA	178	22	179	21	151	49	151	49	NA	NA	171	29	156	44	171	29	182	18	165	35	1	0.00308487	0.00190354	NA	0.496315	0.0222015	0.586669	0.772332	0.200054	1	0.002997	0.00185374	NA	0.478613	0.0165907	0.525089	0.929903	0.158951	0.00308487
chr2R	15871835	sli	-	UNKNOWN	UNKNOWN	known	mmpcr	unconstrained	nonPSEB	NA	135	65	NA	NA	106	94	85	115	149	51	128	72	115	85	146	54	139	61	120	80	NA	0.0154556	5.08e-06	0.280091	0.651936	0.142379	0.486509	0.872058	0.302105	NA	NA	NA	NA	NA	NA	NA	NA	NA	0.0154556
chr3R	8023269	CG2747	-	Nonsyn	Ser->Gly	known	mmpcr	highly_conserved	PSEB	III	181	19	149	51	161	39	150	50	173	27	146	54	166	34	168	32	163	37	177	23	0.000237	0.0217167	0.000244	0.429127	6.26e-05	0.119597	0.199322	0.043942	0.809721	0.000237	0.382195	1	0.0258207	0.948541	0.14954	0.104127	0.310881	0.00354524	0.0217167
chrX	15058391	hiw	-	Nonsyn	Lys->Arg	known	mmpcr	unconstrained	NA	NA	165	35	100	100	125	75	101	99	139	61	102	98	108	92	131	69	98	102	149	51	2.05e-10	9.8e-05	2.35e-10	0.0129117	6.85e-10	4.54e-08	0.00157281	6.64e-11	0.169522	2.05e-10	0.0611459	1	0.00171262	0.986345	0.702934	0.0160299	1	1.61e-05	9.8e-05
chr3R	6455553	CG9727	-	Nonsyn	Ser->Gly	known	mmpcr	constrained	PSEB	II	191	9	NA	NA	164	36	145	55	NA	NA	169	31	157	43	177	23	165	35	175	25	NA	0.000196	2.07e-09	NA	0.00177543	9.02e-06	0.0655257	0.000332	0.0287652	NA	NA	NA	NA	NA	NA	NA	NA	NA	0.000196
chr3L	2941426	Shab	+	Nonsyn	Ile->Val	known	mmpcr	highly_conserved	NA	NA	34	166	39	161	20	180	21	179	NA	NA	46	154	21	179	30	170	19	181	25	175	0.750077	0.120442	0.130677	NA	0.279976	0.2022	0.86753	0.101276	0.456761	0.750077	0.0466535	0.0474136	NA	0.656492	0.0673822	0.525089	0.0397069	0.189611	0.120442
chr2R	12921325	NAT1	+	Nonsyn	Asn->Asp	known	mmpcr	highly_conserved	nonPSEB	NA	165	35	146	54	136	64	109	91	177	23	135	65	142	58	149	51	154	46	172	28	0.0724918	0.00531293	2.14e-08	0.229719	0.00350026	0.0394563	0.193124	0.367329	0.618163	0.0724918	0.55303	0.0010677	0.00190697	0.461899	0.915509	0.964942	0.690087	0.0107209	0.00531293
chr2L	12724897	MRP	+	Nonsyn	Thr->Ala	known	mmpcr	highly_conserved	NA	NA	107	93	NA	NA	135	65	128	72	NA	NA	126	74	161	39	118	82	140	60	186	14	NA	0.0194461	0.0731539	NA	0.131776	3.56e-07	0.534969	0.00491481	6.41e-18	NA	NA	NA	NA	NA	NA	NA	NA	NA	0.0194461
chr2L	5185155	Msp300	+	Nonsyn	Ser->Gly	known	mmpcr	highly_conserved	nonPSEB	II	145	55	148	52	128	72	121	79	NA	NA	115	85	148	52	137	63	171	29	161	39	0.938682	0.169336	0.0297496	NA	0.00867915	0.960374	0.663944	0.00914189	0.186265	0.938682	0.129992	0.0198208	NA	0.00510327	1	0.506759	0.0367255	0.30425	0.169336
chr3R	5650351	Sec23	+	Nonsyn	Gln->Arg	known	mmpcr	highly_conserved	PSEB	III	75	125	109	91	67	133	52	148	159	41	94	106	82	118	110	90	137	63	119	81	0.00400694	0.604869	0.0358358	6.34e-16	0.131843	0.757197	0.00478691	1.91e-08	0.000213	0.00400694	0.000492	1.4e-07	8.11e-06	0.319393	0.0421636	1	0.0350277	0.558462	0.604869
chr2R	13887556	shot	-	Nonsyn	Met->Val	known	mmpcr	highly_conserved	NA	III	64	136	135	65	NA	NA	55	145	153	47	99	101	95	105	107	93	137	63	131	69	5.37e-11	NA	0.486485	1.95e-17	0.00250668	0.0128072	0.00029	1.47e-11	1.5e-09	5.37e-11	NA	6.19e-14	0.179803	0.00303613	0.000931	0.0335025	1	0.8799	NA
chr3L	9162917	Rdl	-	Nonsyn	Arg->Gly	known	mmpcr	highly_conserved	NA	III	181	19	137	63	137	63	134	66	NA	NA	128	72	173	27	151	49	112	88	147	53	8.79e-07	8.93e-07	8.54e-08	NA	4.8e-09	0.472433	0.000982	1.76e-13	0.000191	8.79e-07	1	0.919424	NA	0.594818	0.000334	0.350002	0.0685529	0.517826	8.93e-07
chr3R	19765660	GluClalpha	+	Nonsyn	Asn->Ser	known	mmpcr	highly_conserved	nonPSEB	NA	116	84	88	112	116	84	127	73	90	110	85	115	130	70	109	91	125	75	129	71	0.021733	1	0.407948	0.0383532	0.00982636	0.359361	0.7537	0.579628	0.398546	0.021733	0.0335468	0.000854	1	0.963486	0.000465	0.14775	0.00355279	0.000691	1
chr3L	6950110	CG10077	-	UTR3	UTR3	known	mmpcr	constrained	nonPSEB	NA	160	40	138	62	139	61	123	77	146	54	138	62	165	35	154	46	146	54	148	52	0.0434522	0.0556323	0.000283	0.238946	0.0425563	0.816453	0.751647	0.254483	0.360517	0.0434522	1	0.255518	0.709742	1	0.0152513	0.245418	0.70225	0.515251	0.0556323
chrX	6108553	Ca-alpha1T	-	Nonsyn	Lys->Arg	known	mmpcr	highly_conserved	nonPSEB	III	168	32	194	6	138	62	139	61	198	2	190	10	149	51	160	40	NA	NA	150	50	7.62e-05	0.00301886	0.00260664	3.29e-07	0.00234314	0.0897517	0.581976	NA	0.10485	7.62e-05	1.06e-12	8.87e-13	0.5342	0.638441	2.25e-09	2.37e-06	NA	6.01e-09	0.00301886
chr3R	8003458	CG2698	+	Nonsyn	Asn->Ser	known	mmpcr	highly_conserved	nonPSEB	NA	191	9	161	39	177	23	184	16	186	14	188	12	186	14	187	13	186	14	190	10	3.73e-05	0.0442072	0.298368	0.569147	0.768543	0.604151	0.722329	0.557921	1	3.73e-05	0.124618	0.00584744	0.00401235	0.00068	0.00283272	0.00197351	0.00368192	0.00018	0.0442072
chr3R	20965039	Atpalpha	+	Nonsyn	Tyr->Cys	known	mmpcr	highly_conserved	PSEB	III	171	29	136	64	152	48	141	59	147	53	138	62	158	42	164	36	147	53	162	38	0.000311	0.0570278	0.00140348	0.0156564	0.00069	0.260749	0.634593	0.0160315	0.473332	0.000311	0.237637	0.811769	0.519229	0.986345	0.067891	0.0124934	0.539303	0.0193011	0.0570278
chr3L	4198341	CG43367	+	Nonsyn	Thr->Ala	known	mmpcr	unconstrained	NA	III	156	44	NA	NA	106	94	118	82	137	63	115	85	133	67	137	63	126	74	NA	NA	NA	2.84e-06	0.000259	0.0994252	0.000124	0.0558671	0.133872	0.00673571	NA	NA	NA	NA	NA	NA	NA	NA	NA	NA	2.84e-06
chrX	14999924	eag	+	Nonsyn	Asn->Asp	known	mmpcr	highly_conserved	NA	II	46	154	49	151	44	156	28	172	51	149	28	172	47	153	37	163	47	153	26	174	0.9344	0.968328	0.0529678	0.814892	0.0661304	1	0.546597	1	0.050925	0.9344	0.838894	0.0346685	1	0.0444702	1	0.393493	1	0.0211303	0.968328
chrX	3953250	Vap33	+	UTR3	UTR3	known	mmpcr	unconstrained	nonPSEB	NA	187	13	175	25	166	34	166	34	185	15	166	34	177	23	183	17	181	19	174	26	0.126601	0.00727314	0.00466923	0.957484	0.00663228	0.258898	0.773029	0.525071	0.12024	0.126601	0.473686	0.406299	0.315879	0.446122	0.996456	0.483696	0.690087	1	0.00727314
chr2L	13188408	CG16974	-	Nonsyn	Lys->Arg	known	mmpcr	constrained	PSEB	III	164	36	NA	NA	152	48	122	78	NA	NA	135	65	149	51	137	63	146	54	153	47	NA	0.291555	2.7e-05	NA	0.00506266	0.214948	0.0148545	0.107519	0.398195	NA	NA	NA	NA	NA	NA	NA	NA	NA	0.291555
chrX	14999868	eag	+	Nonsyn	Tyr->Cys	known	mmpcr	highly_conserved	NA	II	NA	NA	NA	NA	47	153	58	142	NA	NA	25	175	56	144	41	159	52	148	36	164	NA	NA	NA	NA	NA	NA	NA	NA	NA	NA	NA	NA	NA	NA	NA	NA	NA	NA	NA
chr2R	24995597	zip	-	Nonsyn	Lys->Arg	known	mmpcr	highly_conserved	PSEB	III	153	47	148	52	122	78	114	86	155	45	123	77	142	58	160	40	151	49	175	25	0.780617	0.00550137	0.000218	0.990035	0.00663228	0.453714	0.679754	0.971052	0.0273723	0.780617	0.0361439	0.00257165	0.75721	0.0422333	0.791712	0.412566	0.991349	0.00623316	0.00550137
chr2R	14355520	CG8613	+	UTR3	UTR3	known	mmpcr	unconstrained	nonPSEB	NA	175	25	173	27	158	42	155	45	192	8	157	43	156	44	164	36	169	31	165	35	0.98229	0.076674	0.0252229	0.0122486	0.0572688	0.0640729	0.350431	0.63743	0.38268	0.98229	0.182497	0.0700859	0.0106107	0.133925	0.119728	0.506759	0.879484	0.528409	0.076674
chr3R	4365474	CG1090	+	Syn	Leu->Leu	known	mmpcr	highly_conserved	nonPSEB	III	147	53	124	76	118	82	120	80	83	117	116	84	130	70	117	83	132	68	146	54	0.0486969	0.0118043	0.0136156	2.72e-09	0.00621229	0.204864	0.0130826	0.256283	1	0.0486969	0.825617	0.875143	0.00108886	0.666191	0.812802	0.76486	0.726099	0.0814476	0.0118043
chr2L	15651359	CG4587	-	Nonsyn	Arg->Gly	known	mmpcr	highly_conserved	NA	NA	149	51	108	92	98	102	102	98	112	88	94	106	106	94	131	69	108	92	111	89	0.000191	3.05e-06	1.06e-05	0.000964	3.81e-07	0.000186	0.186012	0.000226	0.00100849	0.000191	0.596929	0.779462	0.932213	0.363964	1	0.100305	1	0.956075	3.05e-06
chrX	14999938	eag	+	Syn	Ala->Ala	known	mmpcr	NA	NA	NA	186	14	183	17	184	16	180	20	180	20	178	22	176	24	175	25	184	16	174	26	0.838868	0.928782	0.47758	0.549132	0.34212	0.27437	0.236547	0.943357	0.166645	0.838868	1	0.852412	0.931561	0.68713	0.529235	0.483696	1	0.366286	0.928782
chr4	874383	unc-13	-	Nonsyn	Ser->Gly	known	mmpcr	highly_conserved	PSEB	NA	164	36	103	97	101	99	101	99	123	77	106	94	117	83	116	84	97	103	115	85	2.97e-09	1.03e-09	4.88e-10	6.64e-05	1.51e-08	8.79e-06	5.76e-06	7.77e-11	3.3e-06	2.97e-09	1	0.977656	0.177244	0.963486	0.369338	0.453871	0.84248	0.459934	1.03e-09
chr3L	6949690	CG10077	-	UTR3	UTR3	known	mmpcr	constrained	nonPSEB	NA	175	25	156	44	163	37	165	35	152	48	158	42	165	35	164	36	167	33	170	30	0.0455887	0.226243	0.289951	0.0156564	0.07163	0.394393	0.350431	0.487391	0.760341	0.0455887	0.694484	0.470916	0.930373	0.986345	0.522637	0.619827	0.443171	0.220168	0.226243
chr2R	15775097	Zasp52	-	Syn	Pro->Pro	known	mmpcr	NA	NA	NA	168	32	173	27	NA	NA	159	41	156	44	185	15	172	28	153	47	159	41	169	31	0.713774	NA	0.401234	0.284777	0.0341822	0.868093	0.213046	0.468979	1	0.713774	NA	0.172164	0.129019	0.178808	1	0.0675085	0.244201	0.82373	NA
chr2R	12921246	NAT1	+	Syn	Glu->Glu	known	mmpcr	highly_conserved	nonPSEB	NA	143	57	NA	NA	91	109	99	101	145	55	104	96	109	91	133	67	140	60	146	54	NA	2.7e-06	5.18e-05	0.992614	0.000525	0.00478506	0.552589	0.936781	0.975897	NA	NA	NA	NA	NA	NA	NA	NA	NA	2.7e-06
chr2R	10330802	SLO2	-	Syn	Thr->Thr	known	mmpcr	NA	NA	NA	105	95	119	81	103	97	83	117	NA	NA	87	113	99	101	125	75	108	92	108	92	0.312463	0.978211	0.0639326	NA	0.164357	0.820036	0.165306	0.941345	0.97963	0.312463	0.296846	0.00237644	NA	0.0115421	0.162135	0.813815	0.579651	0.50998	0.978211
chr3R	24706551	slo	+	Nonsyn	Ser->Gly	known	mmpcr	highly_conserved	PSEB	NA	2	198	10	190	2	198	3	197	11	189	1	199	4	196	5	195	9	191	4	196	0.0839793	1	1	0.0556572	1	0.871585	0.666858	0.148476	0.853518	0.0839793	0.121475	0.178392	1	0.0439017	0.345494	0.52693	1	0.333074	1
chr2L	6682191	Nhe3	-	Syn	Leu->Leu	known	mmpcr	highly_conserved	PSEB	III	168	32	NA	NA	135	65	141	59	NA	NA	140	60	163	37	145	55	131	69	156	44	NA	0.00108679	0.00509148	NA	0.00524209	0.807317	0.036848	0.00024	0.323338	NA	NA	NA	NA	NA	NA	NA	NA	NA	0.00108679
chr3L	6950103	CG10077	-	UTR3	UTR3	known	mmpcr	constrained	nonPSEB	NA	187	13	173	27	169	31	178	22	186	14	180	20	178	22	180	20	188	12	181	19	0.0718278	0.020351	0.227396	1	0.403208	0.317908	0.486509	1	0.562791	0.0718278	0.863482	0.708287	0.156197	0.541274	0.760371	0.588137	0.0809041	0.461498	0.020351
chr4	100558	pan	+	UTR3	UTR3	known	mmpcr	NA	NA	NA	183	17	185	15	175	25	177	23	181	19	177	23	177	23	179	21	172	28	181	19	0.960651	0.384601	0.509392	0.966473	0.533852	0.617221	0.800466	0.233762	0.994694	0.960651	0.297566	0.368098	0.846498	0.414894	0.422929	0.619827	0.174715	0.771228	0.384601
chr2R	21621075	PTP-ER	-	Nonsyn	Asn->Asp	known	mmpcr	highly_conserved	nonPSEB	II	99	101	NA	NA	94	106	89	111	NA	NA	113	87	95	105	NA	NA	108	92	134	66	NA	0.803147	0.474359	NA	0.309031	0.921783	NA	0.586427	0.00406338	NA	NA	NA	NA	NA	NA	NA	NA	NA	0.803147
chrX	2381049	PsGEF	-	Nonsyn	Arg->Gly	known	mmpcr	constrained	nonPSEB	III	176	24	163	37	157	43	159	41	162	38	157	43	165	35	170	30	162	38	160	40	0.185994	0.0443107	0.0546006	0.15128	0.0421141	0.319512	0.679754	0.164472	0.116545	0.185994	0.776342	0.839211	1	0.717956	1	0.660354	1	0.920713	0.0443107
chr3L	9833459	CG43897	+	UTR3	UTR3	known	mmpcr	constrained	nonPSEB	NA	172	28	176	24	160	40	162	38	167	33	167	33	164	36	176	24	173	27	157	43	0.790986	0.248353	0.310516	0.761085	0.69688	0.551576	0.841839	1	0.167243	0.790986	0.129992	0.156712	0.491319	0.438349	0.268	1	0.938501	0.0564057	0.248353
chr2R	7501178	didum	+	Nonsyn	Ile->Val	known	mmpcr	highly_conserved	PSEB	III	82	118	NA	NA	NA	NA	41	159	NA	NA	68	132	62	138	69	131	57	143	124	76	NA	NA	6.49e-05	NA	0.29414	0.139012	0.420774	0.0381954	0.000481	NA	NA	NA	NA	NA	NA	NA	NA	NA	NA
chrX	19641588	CG12237	-	UTR3	UTR3	known	mmpcr	constrained	nonPSEB	NA	149	51	146	54	157	43	137	63	146	54	145	55	152	48	140	60	160	40	155	45	0.938682	0.552857	0.308342	0.942742	0.837388	0.957407	0.588622	0.390977	0.759218	0.938682	0.45359	0.540507	1	1	0.786766	0.792178	0.325001	0.551586	0.552857
chr2R	8883690	RyR	+	Syn	Glu->Glu	known	mmpcr	NA	PSEB	III	184	16	160	40	162	38	169	31	181	19	179	21	175	25	164	36	161	39	174	26	0.00360095	0.00813126	0.0537261	0.865599	0.615538	0.36519	0.0237299	0.00603205	0.295455	0.00360095	1	0.455257	0.030597	0.0480428	0.163698	0.881078	1	0.193772	0.00813126
chr3L	13020448	AdenoK	-	Nonsyn	Thr->Ala	known	mmpcr	constrained	PSEB	III	71	129	149	51	58	142	57	143	NA	NA	100	100	79	121	117	83	80	120	122	78	2.26e-13	0.317946	0.236584	NA	0.0153029	0.690053	0.000108	0.574247	1.02e-05	2.26e-13	1.31e-17	2.62e-18	NA	1.43e-05	1.98e-10	0.00799775	7.05e-10	0.0239757	0.317946
chr2L	5184866	Msp300	+	Syn	Pro->Pro	known	mmpcr	unconstrained	NA	NA	159	41	159	41	118	82	113	87	153	47	122	78	152	48	137	63	157	43	159	41	1	0.000114	7.69e-06	0.731039	0.000477	0.690053	0.0685693	0.969462	1	1	0.000202	1.28e-05	0.809375	0.0007	0.686727	0.0776713	1	1	0.000114
chr2R	13817109	stj	+	Nonsyn	Thr->Ala	known	mmpcr	constrained	PSEB	III	173	27	NA	NA	170	30	147	53	NA	NA	169	31	158	42	176	24	148	52	174	26	NA	0.874871	0.00467176	NA	0.780859	0.171351	0.916076	0.0107043	1	NA	NA	NA	NA	NA	NA	NA	NA	NA	0.874871
chrX	16482682	para	-	Nonsyn	Asn->Asp	known	mmpcr	highly_conserved	NA	NA	183	17	136	64	119	81	119	81	128	72	125	75	145	55	150	50	142	58	157	43	9e-08	1.96e-12	1.21e-12	6.76e-10	9.69e-11	1.94e-05	0.000206	2.32e-06	0.0030269	9e-08	0.239796	0.193169	0.733432	0.483374	0.592404	0.352244	0.824312	0.0793092	1.96e-12
chr2R	11447617	qvr	+	Nonsyn	Asn->Ser	known	mmpcr	highly_conserved	nonPSEB	I	89	111	76	124	66	134	60	140	86	114	64	136	79	121	79	121	80	120	102	98	0.351633	0.0605541	0.00954349	0.957328	0.0369964	0.574822	0.581976	0.581497	0.414793	0.351633	0.579091	0.218731	0.620005	0.434863	0.965853	0.966827	0.937697	0.0468501	0.0605541
chr3L	6949688	CG10077	-	UTR3	UTR3	known	mmpcr	constrained	nonPSEB	NA	173	27	159	41	154	46	150	50	154	46	155	45	166	34	153	47	161	39	160	40	0.167243	0.0526399	0.0123869	0.0539151	0.0634583	0.617221	0.060567	0.274283	0.240741	0.167243	0.834279	0.49803	0.877184	0.873582	0.650824	0.76486	1	1	0.0526399
chr4	747738	bt	+	Nonsyn	Arg->Gly	known	mmpcr	constrained	NA	III	152	48	152	48	148	52	155	45	172	28	154	46	132	68	170	30	154	46	150	50	1	0.83627	0.893257	0.0453324	0.960323	0.114748	0.107869	0.971052	1	1	0.902777	0.910269	0.0662291	0.986345	0.119961	0.117453	1	0.9975	0.83627
chr3R	20993841	Calx	+	Nonsyn	Glu->Gly	known	mmpcr	unconstrained	PSEB	II	140	60	NA	NA	152	48	149	51	NA	NA	132	68	160	40	149	51	135	65	153	47	NA	0.341317	0.478843	NA	0.574832	0.0948442	0.588622	0.811176	0.339335	NA	NA	NA	NA	NA	NA	NA	NA	NA	0.341317
chr3R	12517461	Octbeta3R	-	Nonsyn	Lys->Glu	known	mmpcr	highly_conserved	NA	NA	187	13	190	10	183	17	180	20	175	25	185	15	189	11	191	9	185	15	180	20	0.80435	0.699132	0.372375	0.13486	0.920436	0.963888	0.722329	0.94223	0.468501	0.80435	0.437182	0.177079	0.0607145	0.605263	1	1	0.686387	0.204889	0.699132
chr2L	5364336	nompC	+	Nonsyn	Ser->Gly	known	mmpcr	highly_conserved	NA	NA	198	2	NA	NA	173	27	178	22	NA	NA	197	3	199	1	199	1	194	6	NA	NA	NA	8.81e-06	0.000103	NA	1	1	1	0.450092	NA	NA	NA	NA	NA	NA	NA	NA	NA	NA	8.81e-06
chr2R	24911109	NaCP60E	+	Nonsyn	Ile->Val	known	mmpcr	highly_conserved	NA	II	114	86	105	95	101	99	115	85	106	94	100	100	109	91	124	76	96	104	139	61	0.567877	0.354232	1	0.662002	0.309031	0.871585	0.580194	0.194048	0.0499879	0.567877	0.921634	0.525062	1	0.85091	0.927975	0.200798	0.690087	0.00506345	0.354232
chrX	1378284	AMPKalpha	+	UTR3	UTR3	known	mmpcr	constrained	PSEB	NA	123	77	111	89	NA	NA	82	118	NA	NA	97	103	109	91	116	84	129	71	133	67	0.399247	NA	0.00025	NA	0.0332538	0.365789	0.750746	0.763124	0.553602	0.399247	NA	0.0185449	NA	0.363964	1	0.866908	0.244201	0.0966387	NA
chr3L	2666150	Fife	-	Nonsyn	Lys->Arg	known	mmpcr	highly_conserved	NA	NA	185	15	179	21	173	27	166	34	188	12	181	19	176	24	185	15	173	27	180	20	0.527481	0.145587	0.0134606	0.850155	0.708898	0.351667	1	0.164472	0.685906	0.527481	0.684217	0.169347	0.337665	0.975427	0.924397	0.619827	0.70225	1	0.145587
chr3L	1027109	trio	-	Nonsyn	Gln->Arg	known	mmpcr	unconstrained	PSEB	II	177	23	154	46	152	48	165	35	163	37	163	37	162	38	161	39	146	54	159	41	0.0120212	0.00695341	0.178403	0.147672	0.131843	0.145403	0.123681	0.000827	0.0680968	0.0120212	1	0.342639	0.577085	0.513984	0.600959	0.697917	0.690087	0.803136	0.00695341
chrX	21629738	DIP1	-	UTR5	UTR5	known	mmpcr	NA	NA	NA	186	14	185	15	188	12	174	26	196	4	183	17	182	18	186	14	180	20	191	9	1	0.921026	0.109134	0.0709627	0.81473	0.7925	1	0.538963	0.598334	1	0.875573	0.195252	0.0705581	0.971057	0.895981	1	0.73166	0.483636	0.921026
chr4	100035	pan	+	UTR3	UTR3	known	mmpcr	unconstrained	NA	NA	142	58	118	82	121	79	119	81	125	75	130	70	132	68	125	75	121	79	141	59	0.0434522	0.0833593	0.0404912	0.18249	0.361322	0.54396	0.233885	0.0943801	1	0.0434522	0.969644	1	0.806722	0.445277	0.354317	0.76486	1	0.0736271	0.0833593
chrX	1373346	ssx	+	Nonsyn	Thr->Ala	known	mmpcr	NA	nonPSEB	II	182	18	165	35	146	54	137	63	177	23	142	58	158	42	169	31	149	51	161	39	0.0472509	3.73e-05	1.86e-07	0.68821	4.2e-06	0.00783823	0.190621	0.00015	0.0190384	0.0472509	0.103537	0.00726098	0.295984	0.0386977	0.65501	0.866908	0.213373	0.841077	3.73e-05
chr2L	16877800	CR31781	+	ncRNA_exonic	ncRNA_exonic	known	mmpcr	NA	nonPSEB	NA	191	9	193	7	186	14	179	21	188	12	194	6	180	20	181	19	190	10	190	10	0.921214	0.538027	0.0639326	0.827083	0.718697	0.148213	0.209841	1	1	0.921214	0.366832	0.0322964	0.604268	1	0.0630458	0.0994207	0.846314	0.798361	0.538027
chr3R	8837184	pyd	-	Nonsyn	Tyr->Cys	known	mmpcr	constrained	NA	NA	155	45	141	59	120	80	121	79	152	48	122	78	161	39	146	54	154	46	159	41	0.242958	0.0013953	0.0011508	0.937791	0.00240735	0.757197	0.574744	1	0.881224	0.242958	0.121404	0.106785	0.501278	0.152416	0.0954986	0.851222	0.396292	0.134408	0.0013953
chr3R	21035991	Dhc93AB	-	Nonsyn	Thr->Ala	known	mmpcr	constrained	NA	NA	198	2	198	2	179	21	188	12	NA	NA	192	8	199	1	197	3	187	13	198	2	1	0.000313	0.0242696	NA	0.188305	1	1	0.0230135	1	1	0.000561	0.0361803	NA	0.236599	1	1	0.0388266	1	0.000313
chr3R	13692592	flfl	+	UTR3	UTR3	known	mmpcr	unconstrained	NA	NA	166	34	154	46	150	50	133	67	NA	NA	160	40	152	48	138	62	150	50	161	39	0.284639	0.136959	0.00075	NA	0.645552	0.247578	0.00981749	0.154735	0.793395	0.284639	0.900791	0.0694436	NA	0.727406	1	0.245418	0.92225	0.656783	0.136959
chr2L	5359054	nompC	+	Nonsyn	Lys->Glu	known	mmpcr	highly_conserved	NA	NA	193	7	NA	NA	151	49	148	52	NA	NA	191	9	183	17	182	18	179	21	193	7	NA	1.51e-08	1.07e-09	NA	0.888417	0.156067	0.121957	0.032593	1	NA	NA	NA	NA	NA	NA	NA	NA	NA	1.51e-08
chr2R	19326309	Rgk1	-	Nonsyn	Gln->Arg	known	mmpcr	highly_conserved	NA	NA	121	79	NA	NA	112	88	157	43	NA	NA	89	111	150	50	118	82	111	89	116	84	NA	0.55625	0.000503	NA	0.00724788	0.0151367	0.96395	0.529994	0.853518	NA	NA	NA	NA	NA	NA	NA	NA	NA	0.55625
chr2R	24911061	NaCP60E	+	Nonsyn	Thr->Ala	known	mmpcr	highly_conserved	NA	II	114	86	101	99	95	105	107	93	106	94	101	99	114	86	124	76	90	110	132	68	0.357002	0.145225	0.653561	0.662002	0.350254	1	0.580194	0.0630702	0.193304	0.357002	0.8264	0.779462	0.916656	1	0.419386	0.104935	0.584587	0.0125117	0.145225
chrX	1378279	AMPKalpha	+	UTR3	UTR3	known	mmpcr	unconstrained	PSEB	NA	164	36	NA	NA	102	98	111	89	NA	NA	124	76	137	63	147	53	158	42	160	40	NA	1.84e-09	1.19e-07	NA	9.23e-05	0.0144331	0.165022	0.69285	0.870052	NA	NA	NA	NA	NA	NA	NA	NA	NA	1.84e-09
chr3R	13665300	B52	+	UTR3	UTR3	known	mmpcr	unconstrained	NA	NA	188	12	171	29	191	9	192	8	191	9	186	14	187	13	180	20	170	30	190	10	0.0241748	0.771518	0.597789	0.827083	0.917656	1	0.39173	0.0185021	0.976945	0.0241748	0.00697451	0.00223145	0.00986163	0.0770397	0.0589024	0.449735	1	0.0114069	0.771518
chrX	5076764	CG32767	-	UTR3	UTR3	known	mmpcr	NA	NA	NA	194	6	173	27	NA	NA	178	22	NA	NA	175	25	186	14	186	14	188	12	184	16	0.000925	NA	0.00716426	NA	0.00260495	0.246749	0.26497	0.385627	0.129428	0.000925	NA	0.708287	NA	0.980333	0.141215	0.151722	0.0809041	0.23088	NA
chr3L	16111589	Zn72D	-	Nonsyn	Tyr->Cys	known	mmpcr	highly_conserved	nonPSEB	III	184	16	181	19	155	45	171	29	181	19	171	29	173	27	172	28	173	27	183	17	0.85122	0.000534	0.0957457	0.865599	0.114716	0.246749	0.212521	0.223711	1	0.85122	0.00475647	0.286725	1	0.325487	0.479532	0.440775	0.539303	0.970737	0.000534
chr2R	19223379	hppy	+	Nonsyn	Ser->Gly	known	mmpcr	unconstrained	nonPSEB	NA	192	8	NA	NA	191	9	172	28	198	2	189	11	188	12	194	6	195	5	193	7	NA	1	0.00217802	0.207722	0.752247	0.709295	0.932733	0.736605	1	NA	NA	NA	NA	NA	NA	NA	NA	NA	1
chr2R	6931933	mim	-	Nonsyn	Thr->Ala	known	mmpcr	constrained	nonPSEB	NA	194	6	182	18	173	27	169	31	181	19	180	20	179	21	190	10	179	21	193	7	0.0494745	0.00112685	8.64e-05	0.0377681	0.0220022	0.0222015	0.663981	0.0166673	1	0.0494745	0.404453	0.146985	1	0.975427	0.915024	0.379928	0.929903	0.107429	0.00112685
chr3R	12517452	Octbeta3R	-	Nonsyn	Lys->Glu	known	mmpcr	highly_conserved	NA	NA	185	15	180	20	183	17	167	33	187	13	185	15	184	16	187	13	186	14	177	23	0.62369	0.931392	0.0186419	0.957484	1	1	0.967446	1	0.417215	0.62369	0.902777	0.163598	0.522127	0.667605	0.812655	0.506954	0.641781	0.877922	0.931392
chr3L	7830703	Pdp1	-	Syn	Ala->Ala	known	mmpcr	constrained	nonPSEB	NA	189	11	170	30	173	27	180	20	185	15	179	21	184	16	174	26	171	29	189	11	0.00982335	0.0302767	0.198733	0.729215	0.175584	0.638158	0.0632245	0.0157409	1	0.00982335	0.926964	0.296263	0.101582	0.413739	0.128703	0.858002	1	0.0138564	0.0302767
chr2R	17374884	mbl	+	UTR3	UTR3	known	mmpcr	constrained	NA	NA	189	11	174	26	193	7	196	4	150	50	199	1	143	57	196	4	135	65	198	2	0.0412439	0.608615	0.170826	7.24e-07	0.0179827	2.32e-08	0.270938	7.83e-11	0.0689674	0.0412439	0.00606771	0.000241	0.0242503	5.29e-06	0.00181326	0.000618	9.97e-05	3.38e-05	0.608615
chr2R	13810199	stj	+	Nonsyn	Ile->Val	known	mmpcr	highly_conserved	PSEB	III	128	72	NA	NA	NA	NA	137	63	NA	NA	125	75	110	90	147	53	95	105	163	37	NA	NA	0.504262	NA	0.917656	0.204864	0.161402	0.0060322	0.00120486	NA	NA	NA	NA	NA	NA	NA	NA	NA	NA
chr2R	11447623	qvr	+	Nonsyn	His->Arg	known	mmpcr	highly_conserved	NA	I	55	145	53	147	47	153	48	152	77	123	62	138	73	127	65	135	83	117	66	134	1	0.560124	0.597789	0.0662909	0.635421	0.179575	0.548197	0.0166673	0.469272	1	0.799248	0.796437	0.0651547	0.572336	0.128703	0.453871	0.0170725	0.355791	0.560124
chr2R	24995857	zip	-	Nonsyn	Ile->Met	known	mmpcr	highly_conserved	PSEB	III	86	114	123	77	71	129	65	135	141	59	105	95	109	91	110	90	135	65	146	54	0.00147041	0.259371	0.0689696	6.08e-07	0.136491	0.0941077	0.0823883	1.44e-05	6.25e-08	0.00147041	7.98e-06	1.4e-07	0.207329	0.20405	0.364842	0.449735	0.50883	0.0670753	0.259371
chr2L	16179463	Ca-alpha1D	+	Nonsyn	Asn->Asp	known	mmpcr	highly_conserved	nonPSEB	NA	12	188	NA	NA	16	184	23	177	8	192	17	183	34	166	17	183	1	199	20	180	NA	0.686678	0.123079	0.674787	0.568151	0.00625128	0.66234	0.0126238	0.365392	NA	NA	NA	NA	NA	NA	NA	NA	NA	0.686678
chrX	10746485	ras	+	Nonsyn	His->Arg	known	mmpcr	highly_conserved	PSEB	III	171	29	152	48	159	41	148	52	193	7	159	41	166	34	165	35	157	43	165	35	0.0566398	0.254055	0.0142231	0.00103173	0.250555	0.793342	0.706412	0.196646	0.702282	0.0566398	0.715186	0.852412	1.75e-07	0.66365	0.242982	0.334611	0.848566	0.283397	0.254055
chr2R	10280988	CAP	+	Nonsyn	Ser->Gly	known	mmpcr	constrained	PSEB	III	98	102	NA	NA	NA	NA	45	155	136	64	104	96	98	102	81	119	121	79	111	89	NA	NA	3.66e-07	0.00103466	0.734151	1	0.265118	0.0772598	0.414793	NA	NA	NA	NA	NA	NA	NA	NA	NA	NA
chr3R	25965643	boss	+	Nonsyn	Thr->Ala	known	mmpcr	highly_conserved	NA	III	18	182	19	181	39	161	NA	NA	NA	NA	37	163	11	189	22	178	12	188	13	187	1	0.0147486	NA	NA	0.0252212	0.445464	0.80639	0.513539	0.661911	1	0.0332759	NA	NA	0.0546336	0.360022	0.902827	0.525106	0.55213	0.0147486
chrX	7738520	Tom40	+	Nonsyn	Thr->Ala	known	mmpcr	unconstrained	PSEB	NA	177	23	198	2	167	33	155	45	192	8	167	33	153	47	157	43	144	56	167	33	8.37e-05	0.312719	0.0121702	0.0269559	0.310693	0.0136182	0.0474536	0.000371	0.362439	8.37e-05	4.69e-07	4.47e-11	0.272347	5.81e-07	3.73e-11	8.23e-10	1.02e-13	5.25e-07	0.312719
chrX	22499717	l(1)G0196	+	intronic	intronic	known	rnaseq	NA	NA	NA	126	133	NA	NA	161	78	114	74	NA	NA	135	71	135	58	NA	NA	187	58	133	55	NA	0.000227	0.0265102	NA	0.0017304	0.000104	NA	4.71e-09	5.03e-05	NA	NA	NA	NA	NA	NA	NA	NA	NA	0.000227
chr2L	2786034	Syt1	-	intronic	intronic	known	rnaseq	NA	NA	NA	140	9	NA	NA	179	8	139	16	NA	NA	148	26	102	7	99	21	188	26	NA	NA	NA	0.606463	0.295363	NA	0.0329183	1	0.0193606	0.162014	NA	NA	NA	NA	NA	NA	NA	NA	NA	NA	0.606463
chrX	11493414	Drak	+	UTR5	UTR5	known	rnaseq	NA	NA	NA	108	6	NA	NA	134	13	148	18	NA	NA	167	20	193	14	151	3	255	22	137	8	NA	0.485743	0.192658	NA	0.238166	0.952364	0.365891	0.561356	1	NA	NA	NA	NA	NA	NA	NA	NA	NA	0.485743
chr2L	13485162	CG42784	+	Syn	Leu->Leu	known	rnaseq	NA	NA	NA	265	91	NA	NA	230	88	251	87	NA	NA	193	102	265	65	181	70	228	89	189	80	NA	0.672526	1	NA	0.0348885	0.181239	0.778102	0.651347	0.469425	NA	NA	NA	NA	NA	NA	NA	NA	NA	0.672526
chr4	1041452	CaMKII	-	intronic	intronic	known	rnaseq	NA	NA	NA	195	22	92	14	190	16	204	18	NA	NA	199	6	166	21	160	18	161	18	198	8	0.602212	0.634728	0.615377	NA	0.010949	0.914614	1	1	0.052167	0.602212	0.331922	0.286614	NA	0.00642336	0.895981	0.678073	0.70225	0.0194237	0.634728
chr2L	9809888	nAChRalpha6	-	intronic	intronic	known	rnaseq	NA	NA	NA	95	17	NA	NA	210	20	216	27	NA	NA	179	13	216	9	NA	NA	176	30	158	25	NA	0.179962	0.401234	NA	0.0641339	0.00575438	NA	0.95015	0.898022	NA	NA	NA	NA	NA	NA	NA	NA	NA	0.179962
chr3L	25822656	CG40178	-	intronic	intronic	known	rnaseq	NA	NA	NA	80	2	NA	NA	113	4	130	12	NA	NA	108	6	112	9	76	4	164	11	110	14	NA	1	0.142162	NA	0.59731	0.391126	0.661748	0.394299	0.0946686	NA	NA	NA	NA	NA	NA	NA	NA	NA	1
chrX	5086527	CG15465,rg	+	intronic	intronic	known	rnaseq	NA	NA	NA	298	51	NA	NA	226	123	212	118	199	62	218	96	NA	NA	221	83	226	120	NA	NA	NA	9.42e-09	2.34e-09	0.016434	9.36e-06	NA	0.000744	2.08e-08	NA	NA	NA	NA	NA	NA	NA	NA	NA	NA	9.42e-09
chrX	17983843	Sh	-	intronic	intronic	known	rnaseq	NA	NA	NA	101	13	NA	NA	128	19	108	23	108	24	167	16	113	22	111	13	117	22	NA	NA	NA	0.928782	0.28993	0.281206	0.667008	0.479113	0.96395	0.529994	NA	NA	NA	NA	NA	NA	NA	NA	NA	NA	0.928782
chr4	340376	PMCA	-	intronic	intronic	known	rnaseq	NA	NA	NA	127	34	NA	NA	147	65	85	92	NA	NA	NA	NA	105	54	84	28	121	54	75	50	NA	0.0997738	3.63e-08	NA	NA	0.0504796	0.679754	0.11958	0.00458035	NA	NA	NA	NA	NA	NA	NA	NA	NA	0.0997738
chr2R	1905232	CG17684	-	intronic	intronic	known	rnaseq	NA	NA	NA	93	9	NA	NA	142	25	155	53	NA	NA	113	18	102	18	NA	NA	121	32	68	19	NA	0.302285	0.00146858	NA	0.432489	0.406772	NA	0.0447949	0.0524476	NA	NA	NA	NA	NA	NA	NA	NA	NA	0.302285
chrX	16471814	para	-	intronic	intronic	known	rnaseq	NA	NA	NA	219	29	NA	NA	120	60	118	63	NA	NA	NA	NA	96	49	76	36	113	48	77	41	NA	1.08e-06	1.07e-07	NA	NA	5.36e-06	0.000118	7.87e-05	9.14e-06	NA	NA	NA	NA	NA	NA	NA	NA	NA	1.08e-06
chr2L	13487942	CG42784,CG46308	+	intronic	intronic	known	rnaseq	NA	NA	NA	330	5	136	1	256	17	283	29	NA	NA	237	32	291	13	209	25	290	21	251	25	0.809794	0.00848365	2.99e-05	NA	8.87e-07	0.148296	3.24e-05	0.00486292	0.000213	0.809794	0.0419244	0.00169919	NA	0.000259	0.194554	0.00121092	0.0272808	0.00327834	0.00848365
chr2L	13550505	kuz	+	intronic	intronic	known	rnaseq	NA	NA	NA	144	0	NA	NA	207	2	236	20	NA	NA	205	24	225	14	189	7	250	14	209	5	NA	0.651666	0.000556	NA	7.57e-05	0.00912493	0.0849348	0.0126687	0.199929	NA	NA	NA	NA	NA	NA	NA	NA	NA	0.651666
chrX	16482755	para	-	Syn	Leu->Leu	known	rnaseq	highly_conserved	NA	NA	346	5	249	3	319	19	335	12	234	30	315	33	310	20	298	13	297	35	302	30	1	0.0118759	0.144074	1.89e-06	1.2e-05	0.0105192	0.111639	3.31e-06	8.68e-05	1	0.0238874	0.215359	3.63e-05	9.31e-05	0.0152396	0.135471	4.55e-05	0.000245	0.0118759
chr3R	16633370	Fas1	+	intronic	intronic	known	rnaseq	NA	NA	NA	180	12	184	9	238	30	271	35	NA	NA	224	34	242	21	173	19	261	29	250	21	0.650821	0.148153	0.100082	NA	0.0478477	0.793342	0.470896	0.332029	0.779222	0.650821	0.0640701	0.0310992	NA	0.0119429	0.360022	0.164078	0.144658	0.434219	0.148153
chr3R	17873639	Rim	-	UTR3	UTR3	known	rnaseq	NA	NA	NA	176	49	97	37	160	63	191	83	NA	NA	188	100	219	48	110	42	152	66	141	55	0.384326	0.224683	0.0603285	NA	0.00663228	0.515331	0.425603	0.127498	0.296864	0.384326	1	0.796273	NA	0.34798	0.0975714	1	0.848566	1	0.224683
chr3R	17897622	Rim	-	intronic	intronic	known	rnaseq	NA	NA	NA	136	14	NA	NA	198	26	147	45	174	25	185	39	214	23	213	25	114	32	207	29	NA	0.732866	0.00171309	0.571062	0.0756739	1	0.981288	0.0145004	0.618163	NA	NA	NA	NA	NA	NA	NA	NA	NA	0.732866
chr3R	20713897	Oamb	-	intronic	intronic	known	rnaseq	NA	NA	NA	NA	NA	NA	NA	162	8	186	20	NA	NA	149	9	201	15	128	5	226	2	215	28	NA	NA	NA	NA	NA	NA	NA	NA	NA	NA	NA	NA	NA	NA	NA	NA	NA	NA	NA
chr3R	9137662	pum	-	intronic	intronic	known	rnaseq	NA	NA	NA	326	9	NA	NA	207	14	187	26	160	1	191	9	267	13	171	17	260	18	201	14	NA	0.106968	8.53e-05	0.305177	0.448331	0.384678	0.0152072	0.08132	0.13099	NA	NA	NA	NA	NA	NA	NA	NA	NA	0.106968
chr3R	4301142	cpx	+	UTR3	UTR3	known	rnaseq	NA	NA	NA	145	32	125	30	192	48	206	52	NA	NA	161	84	183	39	175	51	143	45	151	37	0.901695	0.815856	0.723886	NA	0.00131865	1	0.54344	0.351787	0.951197	0.901695	1	0.965514	NA	0.00909157	0.874835	0.754418	0.631104	1	0.815856
chr3R	4301174	cpx	+	UTR3	UTR3	known	rnaseq	NA	NA	NA	140	19	115	13	204	23	224	21	NA	NA	196	18	188	14	195	9	150	3	157	14	0.838868	0.743002	0.409124	NA	0.423773	0.296129	0.0452004	0.00332599	0.468501	0.838868	1	0.839211	NA	0.859485	0.518225	0.19771	0.0263471	0.83279	0.743002
chrX	18172255	Frq1	+	UTR3	UTR3	known	rnaseq	NA	NA	NA	274	20	165	19	137	17	189	12	93	6	191	25	171	14	96	6	129	18	133	13	0.291323	0.254403	0.923166	1	0.153731	0.975459	1	0.164399	0.653482	0.291323	0.982356	0.245819	0.522127	0.900472	0.581271	0.506954	0.83223	0.848243	0.254403
chrX	16514487	para	-	intronic	intronic	known	rnaseq	NA	NA	NA	282	4	NA	NA	145	12	144	25	NA	NA	147	14	121	12	NA	NA	170	11	100	6	NA	0.00838193	2.21e-07	NA	0.00145361	0.00325713	NA	0.0244302	0.0878408	NA	NA	NA	NA	NA	NA	NA	NA	NA	0.00838193
chr3R	4301198	cpx	+	UTR3	UTR3	known	rnaseq	NA	NA	NA	115	16	NA	NA	150	31	170	33	NA	NA	126	41	149	20	159	24	122	26	125	21	NA	0.397073	0.449917	NA	0.0228245	1	0.982335	0.402397	0.888518	NA	NA	NA	NA	NA	NA	NA	NA	NA	0.397073
chr4	304474	Syt7	-	intronic	intronic	known	rnaseq	NA	NA	NA	139	14	NA	NA	80	23	106	51	NA	NA	65	14	83	13	NA	NA	116	32	99	29	NA	0.0200302	2.41e-06	NA	0.161943	0.505482	NA	0.0145004	0.0135113	NA	NA	NA	NA	NA	NA	NA	NA	NA	0.0200302
chrX	16477479	para	-	Nonsyn	Thr->Ala	known	rnaseq	highly_conserved	NA	NA	308	45	NA	NA	296	25	301	0	NA	NA	326	10	266	6	231	15	273	17	216	5	NA	0.0969157	9.94e-12	NA	1.62e-05	1.15e-05	0.0403692	0.0130213	8.68e-05	NA	NA	NA	NA	NA	NA	NA	NA	NA	0.0969157
chr3R	21349058	CG16791	-	UTR5	UTR5	known	rnaseq	NA	NA	NA	247	8	NA	NA	302	12	275	15	NA	NA	231	28	251	16	281	8	244	12	251	14	NA	0.906632	0.388482	NA	0.00361137	0.301062	0.946332	0.659714	0.469831	NA	NA	NA	NA	NA	NA	NA	NA	NA	0.906632
chr4	454085	CaMKI	+	downstream	downstream	known	rnaseq	NA	NA	NA	NA	NA	71	53	136	28	127	45	107	29	134	30	136	38	107	13	NA	NA	NA	NA	NA	NA	NA	NA	NA	NA	NA	NA	NA	NA	5.53e-05	0.0148073	0.00367608	9.37e-05	0.00140385	5.24e-07	NA	NA	NA
chr2L	2790828	Syt1	-	intronic	intronic	known	rnaseq	NA	NA	NA	320	19	173	34	298	34	300	30	223	15	277	28	276	21	236	21	292	36	255	26	0.000442	0.0763582	0.159798	0.865599	0.174901	0.7303	0.458165	0.0499214	0.204791	0.000442	0.14035	0.0403026	0.00816385	0.0675124	0.00938976	0.0455639	0.251186	0.0814476	0.0763582
chr2L	9725128	Nckx30C	-	intronic	intronic	known	rnaseq	NA	NA	NA	233	2	NA	NA	153	10	140	25	NA	NA	158	11	132	10	124	4	179	11	134	11	NA	0.0168712	9.78e-08	NA	0.00941864	0.00912493	0.384542	0.0150141	0.00478273	NA	NA	NA	NA	NA	NA	NA	NA	NA	0.0168712
chr3L	4369185	DopEcR	-	Syn	Leu->Leu	known	rnaseq	NA	nonPSEB	NA	174	51	NA	NA	176	96	199	110	NA	NA	204	89	204	84	120	68	NA	NA	134	82	NA	0.00910267	0.00448016	NA	0.116286	0.246749	0.0182796	NA	0.00428572	NA	NA	NA	NA	NA	NA	NA	NA	NA	0.00910267
chr3L	24160340	Snap25	+	intronic	intronic	known	rnaseq	NA	NA	NA	122	2	NA	NA	150	6	155	13	NA	NA	93	6	113	16	NA	NA	93	3	71	9	NA	0.452637	0.0537261	NA	0.244115	0.00677236	NA	0.801931	0.0330446	NA	NA	NA	NA	NA	NA	NA	NA	NA	0.452637
chrX	4352385	norpA	+	intronic	intronic	known	rnaseq	NA	NA	NA	234	15	NA	NA	233	5	160	18	221	3	122	12	176	20	165	10	255	13	181	6	NA	0.0892498	0.209518	0.0268776	0.42919	0.255997	1	0.732563	0.456481	NA	NA	NA	NA	NA	NA	NA	NA	NA	0.0892498
chr4	448154	CaMKI	+	intronic	intronic	known	rnaseq	NA	NA	NA	217	31	NA	NA	171	54	153	46	135	17	165	43	155	38	NA	NA	218	50	135	31	NA	0.00563153	0.00951455	0.892735	0.0548853	0.138913	NA	0.160584	0.212271	NA	NA	NA	NA	NA	NA	NA	NA	NA	0.00563153
chr3R	4301117	cpx	+	UTR3	UTR3	known	rnaseq	NA	NA	NA	166	11	138	17	237	14	258	6	125	13	254	22	228	15	242	12	205	21	207	10	0.279039	0.917624	0.0757603	0.455855	0.697786	1	0.729607	0.438154	0.712215	0.279039	0.162659	0.00152409	0.925679	0.488547	0.224259	0.107262	0.834375	0.0816459	0.917624
chr2R	2519724	MFS17	-	intronic	intronic	known	rnaseq	NA	NA	NA	200	36	NA	NA	220	49	228	57	NA	NA	233	42	187	38	190	16	202	48	229	26	NA	0.551108	0.244121	NA	1	0.883948	0.0713144	0.446849	0.233629	NA	NA	NA	NA	NA	NA	NA	NA	NA	0.551108
chr2L	14089249	nAChRalpha5	+	Nonsyn	Ile->Val	known	rnaseq	NA	NA	NA	216	52	109	27	161	81	194	86	NA	NA	NA	NA	216	58	95	64	139	63	NA	NA	0.993299	0.00218746	0.00632723	NA	NA	0.862476	0.000104	0.014266	NA	0.993299	0.0327695	0.0537353	NA	NA	0.93523	0.00194284	0.10015	NA	0.00218746
chr3L	4429967	nAChRbeta1	+	UTR3	UTR3	known	rnaseq	constrained	NA	NA	90	66	NA	NA	NA	NA	169	121	NA	NA	156	89	173	69	146	51	157	76	137	70	NA	NA	0.967808	NA	0.372558	0.0241279	0.00932333	0.135176	0.230898	NA	NA	NA	NA	NA	NA	NA	NA	NA	NA
chrX	16517486	para	-	intronic	intronic	known	rnaseq	NA	NA	NA	296	27	NA	NA	196	51	201	33	NA	NA	215	46	153	25	NA	NA	186	29	156	37	NA	0.000295	0.0669535	NA	0.0042438	0.174165	NA	0.148476	0.00364875	NA	NA	NA	NA	NA	NA	NA	NA	NA	0.000295
chr3R	4301154	cpx	+	UTR3	UTR3	known	rnaseq	NA	NA	NA	145	34	108	50	200	45	209	46	95	21	199	44	187	33	177	46	153	28	157	26	0.0254781	0.964231	0.883033	0.975445	0.955009	0.555192	0.883181	0.568903	0.456481	0.0254781	0.0170301	0.00794172	0.0607145	0.014257	0.00151942	0.0783042	0.00495356	0.00140868	0.964231
chr3L	27987000	CG17514	-	intronic	intronic	known	rnaseq	NA	NA	NA	242	11	NA	NA	188	19	177	34	149	6	160	18	212	22	NA	NA	225	17	145	20	NA	0.120017	0.000123	1	0.0695579	0.100947	NA	0.403997	0.0190384	NA	NA	NA	NA	NA	NA	NA	NA	NA	0.120017
chr2R	2563377	MFS17	-	intronic	intronic	known	rnaseq	NA	NA	NA	113	38	NA	NA	95	36	94	30	NA	NA	NA	NA	96	21	99	16	131	28	103	16	NA	0.801068	0.945963	NA	NA	0.359523	0.106127	0.255621	0.0707575	NA	NA	NA	NA	NA	NA	NA	NA	NA	0.801068
chr2R	2519659	MFS17	-	intronic	intronic	known	rnaseq	NA	NA	NA	263	31	NA	NA	246	29	253	44	177	16	251	25	217	26	195	21	227	35	223	20	NA	1	0.205205	0.617595	0.695049	1	0.992597	0.525221	0.586583	NA	NA	NA	NA	NA	NA	NA	NA	NA	1
chrX	17965931	Sh	-	intronic	intronic	known	rnaseq	NA	NA	NA	288	13	NA	NA	253	23	256	21	195	30	278	33	262	10	288	18	274	16	270	37	NA	0.12165	0.170826	0.0017037	0.0119336	0.963888	0.677756	0.733516	0.00422924	NA	NA	NA	NA	NA	NA	NA	NA	NA	0.12165
chrX	3861498	roX1	-	ncRNA_exonic	ncRNA_exonic	known	rnaseq	NA	NA	NA	180	38	120	31	135	31	218	56	NA	NA	243	30	167	43	230	27	208	46	244	41	0.642149	0.886559	0.524305	NA	0.101106	0.677672	0.11	0.970299	0.596155	0.642149	0.926964	1	NA	0.0392288	1	0.041607	0.83223	0.23088	0.886559
chr3L	9124570	bol	-	intronic	intronic	known	rnaseq	NA	NA	NA	244	19	NA	NA	231	20	200	37	NA	NA	212	20	230	21	218	11	253	31	200	29	NA	0.937557	0.0105808	NA	0.734151	0.909408	0.566689	0.276852	0.132917	NA	NA	NA	NA	NA	NA	NA	NA	NA	0.937557
chrX	9027075	rdgA	+	ncRNA_UTR3	ncRNA_UTR3	known	rnaseq	NA	nonPSEB	NA	233	32	142	56	159	34	118	17	NA	NA	231	41	124	22	142	48	182	42	NA	NA	0.000105	0.196791	0.935221	NA	0.443128	0.663055	0.00345079	0.111853	NA	0.000105	0.0628142	0.00352425	NA	0.00519541	0.0235234	0.779891	0.0950249	NA	0.196791
chrX	16472661	para	-	intronic	intronic	known	rnaseq	NA	NA	NA	350	6	NA	NA	309	36	337	18	198	9	318	30	315	17	280	31	321	22	315	15	NA	7.68e-06	0.0269714	0.198449	0.000161	0.0672336	4.39e-05	0.00761859	0.124443	NA	NA	NA	NA	NA	NA	NA	NA	NA	7.68e-06
chr3R	31599016	CycG	-	UTR3	UTR3	known	rnaseq	constrained	NA	NA	206	17	205	27	172	10	218	16	226	11	194	14	250	4	198	10	213	10	224	10	0.268536	0.568447	0.925979	0.386689	0.92488	0.00912493	0.447983	0.390977	0.328108	0.268536	0.122626	0.169347	0.0380919	0.227633	7.91e-05	0.0500974	0.0363898	0.0173053	0.568447
chr4	1042892	CaMKII	-	intronic	intronic	known	rnaseq	NA	NA	NA	311	8	149	4	281	14	287	21	177	22	260	15	274	16	220	11	252	12	255	17	1	0.30984	0.0263354	0.000885	0.161619	0.170659	0.350431	0.415193	0.111833	1	0.551675	0.169347	0.024316	0.404391	0.419386	0.660354	0.696837	0.235182	0.30984
chr3L	4178112	Teh4	-	UTR5	UTR5	known	rnaseq	NA	NA	NA	129	3	NA	NA	113	21	103	10	NA	NA	187	1	84	5	NA	NA	112	12	85	3	NA	0.000959	0.0722996	NA	0.436656	0.472433	NA	0.0476965	0.853518	NA	NA	NA	NA	NA	NA	NA	NA	NA	0.000959
chr2L	13487404	CG42784,CG46308	+	intronic	intronic	known	rnaseq	NA	NA	NA	25	286	NA	NA	13	217	11	200	NA	NA	19	167	17	192	16	105	14	188	NA	NA	NA	0.454183	0.309597	NA	0.546969	1	0.260206	0.86681	NA	NA	NA	NA	NA	NA	NA	NA	NA	NA	0.454183
chrX	16460640	para	-	UTR3	UTR3	known	rnaseq	NA	NA	NA	333	5	125	8	292	24	249	29	NA	NA	296	15	248	7	160	23	241	29	219	14	0.0338524	0.00112685	7.41e-06	NA	0.0531807	0.588928	5.7e-06	1.17e-05	0.0190384	0.0338524	0.875573	0.320975	NA	0.821335	0.334565	0.175995	0.359283	1	0.00112685
chr3R	16633425	Fas1	+	intronic	intronic	known	rnaseq	NA	NA	NA	111	95	101	79	150	114	178	121	NA	NA	NA	NA	169	101	153	96	177	107	149	126	0.814551	0.703493	0.322086	NA	NA	0.165507	0.26497	0.152209	1	0.814551	1	0.674236	NA	NA	0.345085	0.506954	0.44568	0.841077	0.703493
chr2L	2780880	Syt1	-	UTR3	UTR3	known	rnaseq	constrained	NA	NA	243	2	241	2	269	4	240	47	146	4	231	10	242	6	228	6	256	5	207	3	1	0.803147	2.42e-10	0.340892	0.0519911	0.483905	0.354433	0.615591	0.842136	1	0.875573	4.75e-10	0.428905	0.0714628	0.494457	0.379928	0.714152	0.822706	0.803147
chr2L	16175156	Ca-alpha1D	+	intronic	intronic	known	rnaseq	NA	NA	NA	147	29	NA	NA	142	48	157	64	NA	NA	NA	NA	156	31	166	18	146	42	146	34	NA	0.0946194	0.0104028	NA	NA	1	0.184562	0.335333	0.776261	NA	NA	NA	NA	NA	NA	NA	NA	NA	0.0946194
chr2R	10107979	14-3-3zeta	+	UTR3	UTR3	known	rnaseq	unconstrained	nonPSEB	NA	296	10	288	25	256	35	313	27	NA	NA	306	29	328	21	313	25	252	9	318	24	0.0397291	0.000318	0.0235758	NA	0.0154022	0.295919	0.0874427	1	0.10485	0.0397291	0.258387	1	NA	0.926373	0.57161	0.987573	0.126037	0.821279	0.000318
chr2R	4427799	Gprk1	-	intronic	intronic	known	rnaseq	NA	NA	NA	190	9	NA	NA	195	17	198	18	NA	NA	169	28	203	7	NA	NA	204	13	168	2	NA	0.270833	0.235349	NA	0.00409897	0.820036	NA	0.685407	0.174487	NA	NA	NA	NA	NA	NA	NA	NA	NA	0.270833
chrX	12644916	Tomosyn	+	intronic	intronic	known	rnaseq	NA	NA	NA	146	7	NA	NA	158	17	185	5	NA	NA	187	17	142	3	NA	NA	145	12	137	18	NA	0.174273	0.488917	NA	0.319037	0.550102	NA	0.514956	0.105076	NA	NA	NA	NA	NA	NA	NA	NA	NA	0.174273
chr3R	24708330	slo	+	UTR3	UTR3	known	rnaseq	NA	PSEB	NA	241	50	80	29	208	59	194	72	96	31	206	60	215	49	120	30	175	67	114	57	0.104747	0.276246	0.0133926	0.208855	0.233847	0.909164	0.725669	0.0166673	0.00100738	0.104747	0.582444	1	0.932213	0.623447	0.225086	0.454152	1	0.478947	0.276246
chr2L	13487394	CG42784,CG46308	+	intronic	intronic	known	rnaseq	NA	NA	NA	203	131	NA	NA	146	100	136	99	NA	NA	96	97	117	103	87	44	118	103	NA	NA	NA	0.838799	0.594958	NA	0.0467426	0.200025	0.503393	0.206914	NA	NA	NA	NA	NA	NA	NA	NA	NA	NA	0.838799
chr3L	7162020	Dscam2	-	UTR3	UTR3	known	rnaseq	NA	PSEB	NA	260	10	NA	NA	134	9	200	12	141	5	169	30	186	14	NA	NA	102	10	106	15	NA	0.467827	0.485982	1	0.000125	0.295442	NA	0.114477	0.0143383	NA	NA	NA	NA	NA	NA	NA	NA	NA	0.467827
chrX	22499716	l(1)G0196	+	intronic	intronic	known	rnaseq	NA	NA	NA	219	46	123	13	216	26	170	21	137	13	187	24	181	18	153	29	220	26	175	17	0.0871841	0.0946194	0.103297	0.0523191	0.134117	0.0422446	0.939718	0.0841575	0.0380958	0.0871841	0.982356	0.845735	0.981124	0.876573	1	0.325461	1	0.960066	0.0946194
chr2L	14091460	nAChRalpha5	+	UTR3	UTR3	known	rnaseq	NA	NA	NA	249	20	NA	NA	158	85	209	106	NA	NA	139	99	194	76	NA	NA	156	70	158	54	NA	3.3e-13	6.01e-14	NA	2.09e-18	1.02e-08	NA	4.41e-10	2.4e-06	NA	NA	NA	NA	NA	NA	NA	NA	NA	3.3e-13
chrX	5400884	SK	+	UTR3	UTR3	known	rnaseq	NA	PSEB	NA	214	4	255	39	313	10	327	1	175	27	295	23	299	6	269	1	268	6	257	13	1.27e-05	0.560124	0.137209	5.65e-05	0.0149855	1	0.366413	1	0.200054	1.27e-05	4.86e-05	4.35e-11	1	0.060247	3.85e-06	7.65e-09	1.87e-05	0.00501735	0.560124
chr4	1041395	CaMKII	-	intronic	intronic	known	rnaseq	NA	NA	NA	258	14	140	5	235	25	190	36	NA	NA	210	21	198	17	173	17	191	17	215	31	0.76055	0.138044	0.00031	NA	0.199558	0.460886	0.306857	0.344581	0.0150986	0.76055	0.0980874	0.000854	NA	0.113793	0.257593	0.152059	0.232791	0.0108044	0.138044
chr2R	24727633	Mid1	-	intronic	intronic	known	rnaseq	NA	NA	NA	263	3	NA	NA	185	10	201	25	NA	NA	153	16	199	8	135	6	208	13	148	5	NA	0.051924	9.87e-06	NA	0.000315	0.174165	0.197924	0.0156943	0.304104	NA	NA	NA	NA	NA	NA	NA	NA	NA	0.051924
chrX	3859645	roX1	-	ncRNA_exonic	ncRNA_exonic	known	rnaseq	NA	nonPSEB	NA	298	42	251	57	192	58	263	85	NA	NA	248	101	273	58	258	55	267	70	288	53	0.0863912	0.00400768	0.000218	NA	8.87e-07	0.174165	0.184562	0.0147616	0.464721	0.0863912	0.405741	0.156369	NA	0.0115377	0.927975	0.966827	0.736126	0.543863	0.00400768
chr2L	9814574	nAChRalpha6	-	intronic	intronic	known	rnaseq	NA	NA	NA	NA	NA	NA	NA	178	48	182	90	NA	NA	172	45	193	29	180	20	161	40	127	71	NA	NA	NA	NA	NA	NA	NA	NA	NA	NA	NA	NA	NA	NA	NA	NA	NA	NA	NA
chr2R	18720854	Hs3st-A	+	intronic	intronic	known	rnaseq	NA	NA	NA	97	9	NA	NA	104	11	107	18	NA	NA	129	16	76	7	89	1	114	10	NA	NA	NA	0.906632	0.302274	NA	0.655259	1	0.0849348	1	NA	NA	NA	NA	NA	NA	NA	NA	NA	NA	0.906632
chr2R	4407628	Gprk1	-	intronic	intronic	known	rnaseq	NA	NA	NA	NA	NA	NA	NA	93	4	118	28	NA	NA	99	9	129	22	93	9	114	12	85	1	NA	NA	NA	NA	NA	NA	NA	NA	NA	NA	NA	NA	NA	NA	NA	NA	NA	NA	NA
chr3L	16804808	CG9674	-	intronic	intronic	known	rnaseq	NA	NA	NA	127	6	NA	NA	201	19	211	22	NA	NA	180	24	192	13	150	11	175	11	153	13	NA	0.317351	0.161302	NA	0.0694387	0.831776	0.676279	0.774871	0.544768	NA	NA	NA	NA	NA	NA	NA	NA	NA	0.317351
chr4	340398	PMCA	-	intronic	intronic	known	rnaseq	NA	NA	NA	159	11	NA	NA	189	35	151	38	NA	NA	207	21	146	25	NA	NA	169	18	125	17	NA	0.0217167	0.000637	NA	0.4857	0.0760379	NA	0.505667	0.248076	NA	NA	NA	NA	NA	NA	NA	NA	NA	0.0217167
chr2L	4310609	tutl	+	intronic	intronic	known	rnaseq	NA	NA	NA	210	1	NA	NA	180	17	206	26	NA	NA	202	21	155	6	139	4	194	8	115	5	NA	0.000269	2.66e-06	NA	6.35e-05	0.136988	0.34996	0.0543071	0.0817967	NA	NA	NA	NA	NA	NA	NA	NA	NA	0.000269
chr3L	9162924	Rdl	-	Syn	Leu->Leu	known	rnaseq	NA	NA	NA	256	6	NA	NA	218	25	237	33	NA	NA	236	31	240	15	134	7	220	42	171	10	NA	0.00103451	4.07e-05	NA	0.000163	0.135885	0.441939	4.29e-07	0.2572	NA	NA	NA	NA	NA	NA	NA	NA	NA	0.00103451
chr4	1041307	CaMKII	-	intronic	intronic	known	rnaseq	NA	NA	NA	148	164	NA	NA	179	125	122	189	123	131	156	145	172	137	141	117	164	116	122	170	NA	0.0171039	0.0751473	0.969174	0.423253	0.134981	0.240011	0.0286443	0.328108	NA	NA	NA	NA	NA	NA	NA	NA	NA	0.0171039
chr2L	4317524	tutl	+	intronic	intronic	known	rnaseq	NA	NA	NA	295	62	NA	NA	242	90	258	92	NA	NA	253	92	256	57	209	50	248	45	261	57	NA	0.0095901	0.0116742	NA	0.0120948	0.968624	0.792457	0.689038	1	NA	NA	NA	NA	NA	NA	NA	NA	NA	0.0095901
chr2R	17371285	mbl	+	intronic	intronic	known	rnaseq	NA	NA	NA	NA	NA	NA	NA	229	15	247	19	NA	NA	269	5	211	12	241	10	202	18	196	30	NA	NA	NA	NA	NA	NA	NA	NA	NA	NA	NA	NA	NA	NA	NA	NA	NA	NA	NA
chr4	128670	Ank	-	intronic	intronic	known	rnaseq	NA	NA	NA	230	22	NA	NA	198	32	200	53	188	8	171	29	206	29	156	12	250	19	124	50	NA	0.166081	0.00055	0.131225	0.136738	0.431025	0.788595	0.681707	2.4e-06	NA	NA	NA	NA	NA	NA	NA	NA	NA	0.166081
chr4	356722	PMCA	-	intronic	intronic	known	rnaseq	NA	NA	NA	NA	NA	NA	NA	134	17	109	38	NA	NA	179	14	119	19	104	23	131	19	96	21	NA	NA	NA	NA	NA	NA	NA	NA	NA	NA	NA	NA	NA	NA	NA	NA	NA	NA	NA
chr3R	16633414	Fas1	+	intronic	intronic	known	rnaseq	NA	NA	NA	131	77	127	53	184	83	192	118	NA	NA	NA	NA	165	104	NA	NA	198	90	178	108	0.234511	0.324049	0.923166	NA	NA	0.931249	NA	0.364429	1	0.234511	0.919097	0.138318	NA	NA	0.160485	NA	0.937697	0.183173	0.324049
chr2R	2498353	MFS17	-	intronic	intronic	known	rnaseq	NA	NA	NA	218	55	NA	NA	172	64	194	83	132	33	170	48	167	45	NA	NA	170	47	171	45	NA	0.149808	0.0181523	1	0.768787	0.960374	NA	0.866965	1	NA	NA	NA	NA	NA	NA	NA	NA	NA	0.149808
chr4	448167	CaMKI	+	intronic	intronic	known	rnaseq	NA	NA	NA	213	32	NA	NA	189	27	164	32	142	12	176	29	170	30	141	6	238	29	144	14	NA	0.955456	0.449917	0.260787	0.874006	0.793342	0.0231079	0.659786	0.456761	NA	NA	NA	NA	NA	NA	NA	NA	NA	0.955456
chr4	1041478	CaMKII	-	intronic	intronic	known	rnaseq	NA	NA	NA	186	23	NA	NA	205	15	174	26	NA	NA	177	15	169	12	134	18	144	24	168	25	NA	0.287394	0.653561	NA	0.436317	0.317908	0.982335	0.5192	0.829283	NA	NA	NA	NA	NA	NA	NA	NA	NA	0.287394
chr3L	26002118	CG40178	-	intronic	intronic	known	rnaseq	NA	NA	NA	130	3	NA	NA	138	7	118	13	NA	NA	100	9	98	9	NA	NA	152	21	68	7	NA	0.485743	0.0213674	NA	0.0854315	0.118564	NA	0.00549868	0.110705	NA	NA	NA	NA	NA	NA	NA	NA	NA	0.485743
chrX	18172269	Frq1	+	UTR3	UTR3	known	rnaseq	NA	NA	NA	245	63	146	50	125	26	176	40	68	26	193	38	160	34	76	23	132	29	142	12	0.312463	0.591833	0.749279	0.281206	0.3928	0.708024	0.775869	0.774871	0.00329706	0.312463	0.189101	0.192518	0.937497	0.0770397	0.179025	0.929348	0.271861	0.000165	0.591833
chr3R	17903763	Rim	-	intronic	intronic	known	rnaseq	NA	NA	NA	NA	NA	NA	NA	190	12	179	24	158	1	NA	NA	172	11	214	4	149	13	247	13	NA	NA	NA	NA	NA	NA	NA	NA	NA	NA	NA	NA	NA	NA	NA	NA	NA	NA	NA
chr3R	21337167	CG16791	-	intronic	intronic	known	rnaseq	NA	NA	NA	215	27	NA	NA	237	71	220	78	NA	NA	277	55	222	37	NA	NA	202	53	259	41	NA	0.00177236	5.36e-05	NA	0.135938	0.556879	NA	0.0176497	0.640115	NA	NA	NA	NA	NA	NA	NA	NA	NA	0.00177236
chr2L	14089236	nAChRalpha5	+	Syn	Ser->Ser	known	rnaseq	NA	NA	NA	118	146	40	89	84	156	118	158	NA	NA	NA	NA	118	144	59	89	82	119	NA	NA	0.034329	0.0718987	0.757145	NA	NA	1	0.57352	0.614609	NA	0.034329	0.730219	0.0741319	NA	NA	0.0403041	0.325707	0.240131	NA	0.0718987
chr3R	4301190	cpx	+	UTR3	UTR3	known	rnaseq	NA	NA	NA	130	4	NA	NA	169	24	195	22	NA	NA	161	28	162	17	161	15	131	15	137	14	NA	0.00930918	0.0252229	NA	0.00142906	0.0826177	0.167368	0.0527895	0.132972	NA	NA	NA	NA	NA	NA	NA	NA	NA	0.00930918
chr3L	4369184	DopEcR	-	Nonsyn	Ile->Val	known	rnaseq	highly_conserved	nonPSEB	NA	NA	NA	NA	NA	59	208	53	253	NA	NA	93	194	86	198	47	138	69	136	31	184	NA	NA	NA	NA	NA	NA	NA	NA	NA	NA	NA	NA	NA	NA	NA	NA	NA	NA	NA
chr2R	2498363	MFS17	-	intronic	intronic	known	rnaseq	NA	NA	NA	154	102	NA	NA	135	91	139	134	NA	NA	NA	NA	126	80	141	59	142	79	114	98	NA	0.982143	0.0648599	NA	NA	0.973626	0.087405	0.558713	0.357786	NA	NA	NA	NA	NA	NA	NA	NA	NA	0.982143
chr3R	4301212	cpx	+	UTR3	UTR3	known	rnaseq	NA	NA	NA	120	12	NA	NA	158	19	181	26	NA	NA	132	29	137	29	144	24	130	25	126	19	NA	0.814925	0.485982	NA	0.0889832	0.12962	0.412872	0.181094	0.546221	NA	NA	NA	NA	NA	NA	NA	NA	NA	0.814925
chr3R	9418495	ps	+	intronic	intronic	known	rnaseq	NA	NA	NA	280	19	152	4	265	16	210	23	217	4	265	36	240	16	228	15	283	21	252	36	0.209384	0.936901	0.21543	0.0472043	0.0568515	1	1	0.95015	0.0442939	0.209384	0.332561	0.0247204	0.930373	0.00323304	0.24107	0.349616	0.175903	0.00204888	0.936901
chrX	4352384	norpA	+	intronic	intronic	known	rnaseq	NA	NA	NA	228	23	NA	NA	228	11	162	20	218	5	113	19	NA	NA	156	18	247	21	174	13	NA	0.112479	0.725822	0.00648538	0.218923	NA	0.907464	0.785484	0.689133	NA	NA	NA	NA	NA	NA	NA	NA	NA	0.112479
chr3R	15383864	Rbp	+	intronic	intronic	known	rnaseq	NA	NA	NA	279	2	NA	NA	191	3	190	54	133	6	133	20	198	18	146	8	172	25	151	15	NA	0.551108	7.89e-16	0.051065	5.84e-07	0.000346	0.0254659	2.37e-07	0.000203	NA	NA	NA	NA	NA	NA	NA	NA	NA	0.551108
chr2R	16864283	Psi	-	intronic	intronic	known	rnaseq	NA	NA	NA	130	17	NA	NA	172	12	180	7	169	4	171	11	157	11	144	10	177	24	193	14	NA	0.216686	0.0201411	0.00502966	0.1971	0.330677	0.342609	1	0.276797	NA	NA	NA	NA	NA	NA	NA	NA	NA	0.216686
chr4	1041381	CaMKII	-	intronic	intronic	known	rnaseq	NA	NA	NA	268	23	NA	NA	246	32	209	34	NA	NA	222	32	203	23	193	20	207	26	217	37	NA	0.266257	0.0475762	NA	0.161619	0.651221	0.818813	0.386346	0.0524476	NA	NA	NA	NA	NA	NA	NA	NA	NA	0.266257
chr3L	5158907	shep	-	UTR3	UTR3	known	rnaseq	NA	NA	NA	103	11	161	5	174	22	237	18	118	10	215	8	190	8	167	7	160	21	202	16	0.0780357	0.816217	0.50962	0.827083	0.0909427	0.148293	0.213722	0.838923	0.731589	0.0780357	0.0238874	0.171811	0.272347	1	0.928647	0.926319	0.0253331	0.18377	0.816217
chrX	16469630	para	-	intronic	intronic	known	rnaseq	NA	NA	NA	326	18	159	31	232	82	237	83	158	36	228	78	266	36	NA	NA	253	59	209	44	0.000359	1.94e-12	8.85e-13	1.87e-05	8.08e-12	0.0149213	NA	6.61e-07	4.01e-05	0.000359	0.0482814	0.0364757	0.846498	0.0679029	0.353838	NA	0.794574	0.920713	1.94e-12
chr2R	2498356	MFS17	-	intronic	intronic	known	rnaseq	NA	NA	NA	76	181	NA	NA	82	148	85	191	62	99	81	137	87	120	90	114	94	118	71	135	NA	0.288849	0.862178	0.148976	0.175584	0.0283217	0.00881362	0.00524756	0.466307	NA	NA	NA	NA	NA	NA	NA	NA	NA	0.288849
chr3L	4429964	nAChRbeta1	+	UTR3	UTR3	known	rnaseq	constrained	NA	NA	133	19	NA	NA	194	45	229	57	NA	NA	208	39	211	35	169	24	197	39	171	38	NA	0.220957	0.105447	NA	0.515141	0.851628	1	0.477727	0.356814	NA	NA	NA	NA	NA	NA	NA	NA	NA	0.220957
chr3R	15383906	Rbp	+	intronic	intronic	known	rnaseq	NA	NA	NA	240	5	NA	NA	144	12	163	48	NA	NA	108	13	179	21	126	10	123	38	NA	NA	NA	0.0296324	2.73e-11	NA	0.00271012	0.00173392	0.0887259	1.29e-10	NA	NA	NA	NA	NA	NA	NA	NA	NA	NA	0.0296324
chr2L	9802376	nAChRalpha6	-	Syn	Gln->Gln	known	rnaseq	NA	NA	NA	NA	NA	NA	NA	135	32	183	38	NA	NA	123	29	156	19	145	8	149	19	115	21	NA	NA	NA	NA	NA	NA	NA	NA	NA	NA	NA	NA	NA	NA	NA	NA	NA	NA	NA
chr3R	4301240	cpx	+	UTR3	UTR3	known	rnaseq	NA	NA	NA	167	33	122	38	178	49	220	49	NA	NA	165	40	168	40	160	43	146	52	129	53	0.205738	0.3449	0.802744	NA	0.568151	0.734918	0.462108	0.0598633	0.0169314	0.205738	0.829648	0.296915	NA	0.562253	0.516968	0.814773	0.847366	0.461498	0.3449
chr4	1041514	CaMKII	-	intronic	intronic	known	rnaseq	NA	NA	NA	185	8	76	3	186	17	134	22	NA	NA	155	18	154	7	NA	NA	121	10	168	9	1	0.187377	0.00470116	NA	0.0595838	1	NA	0.373623	0.964002	1	0.407032	0.0415091	NA	0.210499	1	NA	0.654182	0.885417	0.187377
chr3L	2939953	Shab	+	intronic	intronic	known	rnaseq	NA	NA	NA	144	45	149	63	193	84	203	114	NA	NA	188	99	222	52	182	42	197	63	176	86	0.342547	0.244593	0.013204	NA	0.0395546	0.444054	0.434381	1	0.128326	0.342547	1	0.277565	NA	0.476521	0.0348279	0.0493351	0.450287	0.682163	0.244593
chr2L	9809850	nAChRalpha6	-	intronic	intronic	known	rnaseq	NA	NA	NA	116	5	105	3	226	29	263	13	NA	NA	220	3	242	3	195	10	223	7	182	20	0.85122	0.0559297	1	NA	0.233778	0.26988	1	0.880303	0.198223	0.85122	0.0364643	0.737221	NA	0.594818	0.587125	0.768333	1	0.0775118	0.0559297
chr4	454076	CaMKI	+	downstream	downstream	known	rnaseq	NA	NA	NA	NA	NA	NA	NA	135	66	122	98	112	51	NA	NA	129	83	101	43	121	74	90	68	NA	NA	NA	NA	NA	NA	NA	NA	NA	NA	NA	NA	NA	NA	NA	NA	NA	NA	NA
chr3L	24164935	Snap25	+	intronic	intronic	known	rnaseq	NA	NA	NA	121	14	NA	NA	136	5	157	4	NA	NA	160	13	146	5	124	4	173	5	140	6	NA	0.076674	0.0146491	NA	0.548843	0.068621	0.0944964	0.0264241	0.158377	NA	NA	NA	NA	NA	NA	NA	NA	NA	0.076674
chr2L	14091477	nAChRalpha5	+	UTR3	UTR3	known	rnaseq	NA	NA	NA	174	92	2	157	49	176	43	239	NA	NA	43	182	39	219	43	149	33	181	29	178	2.35e-44	2.37e-20	4.12e-32	NA	1.14e-23	1.09e-30	4.35e-18	2.38e-27	2.15e-28	2.35e-44	7.77e-09	3.63e-06	NA	4.31e-07	2.03e-05	1.52e-08	2.91e-05	8.81e-05	2.37e-20
chr3R	24675475	slo	+	intronic	intronic	known	rnaseq	NA	NA	NA	242	33	119	1	245	18	222	25	188	5	242	11	232	22	202	12	256	13	222	16	0.000353	0.117604	0.681768	0.00122313	0.00608373	0.451661	0.0713144	0.0130446	0.136836	0.000353	0.0443369	0.00220021	0.683318	0.250831	0.0139101	0.128121	0.225108	0.0558549	0.117604
chrX	22499749	l(1)G0196	+	intronic	intronic	known	rnaseq	NA	NA	NA	219	31	130	19	220	13	150	21	152	11	190	19	169	16	147	12	237	14	182	12	1	0.0333636	1	0.147891	0.423253	0.472505	0.314732	0.0275713	0.10485	1	0.0785469	1	0.23284	0.488419	0.48864	0.327644	0.0726546	0.109095	0.0333636
chr3L	4585851	CG42540	+	intronic	intronic	known	rnaseq	NA	NA	NA	273	13	NA	NA	269	28	261	52	NA	NA	204	15	240	22	234	24	251	26	216	50	NA	0.0599719	8.79e-06	NA	0.452066	0.200959	0.128915	0.083531	2.4e-06	NA	NA	NA	NA	NA	NA	NA	NA	NA	0.0599719
chr3R	21297848	Hsromega	+	ncRNA_exonic	ncRNA_exonic	known	rnaseq	NA	nonPSEB	NA	327	35	257	40	289	67	297	62	300	42	295	68	308	50	307	56	300	53	301	59	0.24378	0.00301886	0.0081976	0.435698	0.00283561	0.204864	0.0899791	0.0846633	0.0338627	0.24378	0.192357	0.31951	0.930373	0.180758	1	0.73876	0.864721	0.520669	0.00301886
chr2L	227856	kis	-	Nonsyn	Gln->Arg	known	rnaseq	NA	NA	NA	112	3	NA	NA	125	10	148	17	NA	NA	132	18	139	9	NA	NA	150	16	145	11	NA	0.258324	0.033869	NA	0.016831	0.435301	NA	0.0783774	0.327346	NA	NA	NA	NA	NA	NA	NA	NA	NA	0.258324
chr4	1042667	CaMKII	-	intronic	intronic	known	rnaseq	NA	NA	NA	304	20	147	27	264	29	278	20	202	9	235	21	259	25	239	16	272	17	218	40	0.00465602	0.189312	0.935221	0.616571	0.544903	0.475254	1	1	0.00251581	0.00465602	0.204248	0.01427	0.00259221	0.0705364	0.114093	0.0188581	0.00896158	1	0.189312
chr2L	13485154	CG42784	+	Nonsyn	Arg->Gly	known	rnaseq	NA	NA	II	160	184	NA	NA	169	147	157	170	117	89	138	150	NA	NA	130	127	178	135	164	109	NA	0.170069	0.790334	0.0594537	0.851514	NA	0.583812	0.0329295	0.00585818	NA	NA	NA	NA	NA	NA	NA	NA	NA	0.170069
chr3L	16004207	CG5830	-	intronic	intronic	known	rnaseq	NA	NA	NA	190	13	179	11	206	34	267	38	198	9	227	38	290	31	166	13	233	5	221	19	0.947763	0.0270567	0.0621709	0.569147	0.021052	0.384678	0.96395	0.0813789	0.778953	0.947763	0.0331973	0.0541256	0.895426	0.019409	0.291264	0.861595	0.218303	0.644311	0.0270567
chr4	1041157	CaMKII	-	intronic	intronic	known	rnaseq	NA	NA	NA	235	32	NA	NA	208	69	234	72	NA	NA	200	63	225	60	223	53	203	74	216	71	NA	0.000733	0.00113004	NA	0.00204053	0.0219985	0.0899791	0.000126	0.001198	NA	NA	NA	NA	NA	NA	NA	NA	NA	0.000733
chrX	5086611	CG15465,rg	+	intronic	intronic	known	rnaseq	NA	NA	NA	310	16	175	22	270	49	267	48	228	34	254	64	293	34	221	50	291	44	279	39	0.02816	9.8e-05	5.57e-05	0.00285112	6.15e-08	0.0486869	4.64e-06	0.0014751	0.00664546	0.02816	0.387391	0.369916	0.910518	0.0341801	0.927975	0.128121	0.824312	0.904891	9.8e-05
chrX	17946816	Sh	-	intronic	intronic	known	rnaseq	NA	NA	NA	266	2	NA	NA	219	7	179	21	NA	NA	231	12	187	7	199	4	199	7	198	7	NA	0.170151	6.11e-06	NA	0.0161175	0.121861	0.632339	0.114477	0.125566	NA	NA	NA	NA	NA	NA	NA	NA	NA	0.170151
chr2L	14089212	nAChRalpha5	+	Syn	Leu->Leu	known	rnaseq	NA	NA	NA	236	24	88	23	195	46	238	60	NA	NA	146	37	206	44	136	15	169	26	145	47	0.0122241	0.00802123	0.0011508	NA	0.00506266	0.0283217	0.981288	0.323764	0.000191	0.0122241	0.926964	0.963843	NA	1	0.777777	0.0882843	0.287676	0.677047	0.00802123
chr2R	13886470	shot	-	Nonsyn	Thr->Ala	known	rnaseq	constrained	NA	NA	198	27	194	11	175	22	170	10	180	1	190	6	180	14	161	6	194	7	207	17	0.04641	0.945393	0.0651662	1.38e-05	0.00363234	0.294689	0.0170215	0.00554308	0.310357	0.04641	0.140306	1	0.0392368	0.513984	0.758507	0.697917	0.726099	0.631478	0.945393
chr2L	14091180	nAChRalpha5	+	UTR3	UTR3	known	rnaseq	NA	NA	NA	167	13	NA	NA	164	16	211	33	NA	NA	NA	NA	171	17	127	9	127	20	134	14	NA	0.81189	0.0721528	NA	NA	0.780435	1	0.154735	0.750046	NA	NA	NA	NA	NA	NA	NA	NA	NA	0.81189
chr2R	2498339	MFS17	-	intronic	intronic	known	rnaseq	NA	NA	NA	223	47	NA	NA	225	25	225	57	178	8	219	15	193	25	NA	NA	201	25	217	21	NA	0.0446463	0.551679	0.00012	0.0010738	0.188062	NA	0.136026	0.0270342	NA	NA	NA	NA	NA	NA	NA	NA	NA	0.0446463
chr2R	6625845	Vha16-1	-	UTR3	UTR3	known	rnaseq	unconstrained	nonPSEB	NA	167	11	234	15	112	20	177	23	224	12	150	21	190	17	252	28	NA	NA	165	14	1	0.0362178	0.122563	0.840692	0.123419	0.768888	0.363469	NA	0.851395	1	0.0262068	0.100557	0.920186	0.100336	0.578092	0.28825	NA	0.742322	0.0362178
chr4	128685	Ank	-	intronic	intronic	known	rnaseq	NA	NA	NA	257	0	NA	NA	229	4	228	27	204	1	191	7	237	13	169	4	277	3	173	6	NA	0.110244	3.2e-08	0.621876	0.0101763	0.000975	0.0924713	0.41153	0.0214839	NA	NA	NA	NA	NA	NA	NA	NA	NA	0.110244
chr3L	2926944	Shab	+	intronic	intronic	known	rnaseq	NA	NA	NA	113	14	77	0	252	13	282	11	149	3	287	5	196	4	172	2	204	2	230	5	0.00485538	0.0781157	0.0147137	0.00826303	0.000513	0.00587833	0.00253333	0.00036	0.00486896	0.00485538	0.142375	0.23648	0.813281	0.768001	0.793951	1	1	0.534494	0.0781157
chr3L	25822182	CG40178	-	intronic	intronic	known	rnaseq	NA	NA	NA	131	4	NA	NA	188	15	220	18	NA	NA	146	23	168	10	135	5	282	18	169	24	NA	0.182307	0.165931	NA	0.0042438	0.619681	1	0.398225	0.0123822	NA	NA	NA	NA	NA	NA	NA	NA	NA	0.182307
chr2L	9810008	nAChRalpha6	-	intronic	intronic	known	rnaseq	NA	NA	NA	90	21	72	2	200	53	283	15	NA	NA	232	20	191	44	160	39	138	65	154	47	0.00436784	0.876449	0.000182	NA	0.0126798	1	1	0.0517787	0.600517	0.00436784	0.000826	0.708287	NA	0.352293	0.00248945	0.00245062	1.33e-06	0.000196	0.876449
chrX	17958209	Sh	-	intronic	intronic	known	rnaseq	NA	NA	NA	306	15	131	6	275	20	254	11	169	25	262	20	260	8	214	17	280	19	205	20	1	0.440346	0.914619	0.00502966	0.346191	0.606033	0.395704	0.549577	0.140827	1	0.626416	1	0.0607145	0.587108	0.786766	0.616133	0.754042	0.287084	0.440346
chr2L	5205966	Msp300	+	UTR3	UTR3	known	rnaseq	NA	nonPSEB	NA	137	26	257	23	108	25	102	38	256	19	198	68	153	38	130	30	86	12	NA	NA	0.0472509	0.671463	0.0452375	0.0129117	0.055926	0.617907	0.763804	0.63743	NA	0.0472509	0.017862	7.21e-06	0.877317	1.51e-06	0.00236798	0.0145716	0.475726	NA	0.671463
chrX	16471290	para	-	Nonsyn	Ile->Met	known	rnaseq	highly_conserved	NA	NA	353	7	NA	NA	280	63	294	47	182	38	290	58	310	23	248	41	266	81	250	48	NA	1.27e-12	1.27e-08	7.6e-10	6.54e-11	0.00885115	7.3e-08	7.62e-18	1.52e-09	NA	NA	NA	NA	NA	NA	NA	NA	NA	1.27e-12
chrX	10907865	CG43901	+	Syn	Gln->Gln	novel	rnaseq	NA	NA	NA	136	41	124	33	117	27	159	39	112	29	110	15	147	38	135	27	138	32	134	27	0.825016	0.552857	0.554541	0.770274	0.0430344	0.81862	0.364435	0.525071	0.339335	0.825016	0.862291	0.896332	1	0.148462	1	0.627676	0.887516	0.591561	0.552857
chr4	1042907	CaMKII	-	intronic	intronic	known	rnaseq	NA	NA	NA	285	39	143	15	264	33	282	25	177	25	244	34	254	27	219	15	243	20	225	35	0.593822	0.896675	0.174105	0.98488	1	0.574822	0.10309	0.210162	0.803954	0.593822	0.8386	0.773534	0.674282	0.628835	1	0.574815	0.824312	0.465463	0.896675
chrX	16460595	para	-	UTR3	UTR3	known	rnaseq	NA	NA	NA	355	0	154	13	313	24	275	40	181	11	332	12	283	11	213	10	280	25	276	8	3.43e-06	3.59e-07	5.85e-13	7.12e-05	0.00100478	0.00159009	0.000734	5.04e-08	0.00862318	3.43e-06	0.981206	0.231301	0.796263	0.133925	0.206868	0.41807	1	0.0713459	3.59e-07
chrX	16477496	para	-	Nonsyn	Arg->Gly	known	rnaseq	highly_conserved	NA	NA	289	54	NA	NA	292	22	306	4	136	14	316	6	284	8	223	23	275	14	205	20	NA	0.00298974	9.64e-11	0.143891	1.32e-09	3.45e-07	0.0924713	7.91e-05	0.071191	NA	NA	NA	NA	NA	NA	NA	NA	NA	0.00298974
chr2R	2519365	MFS17	-	intronic	intronic	known	rnaseq	NA	NA	NA	143	38	NA	NA	104	59	114	67	NA	NA	97	47	123	52	82	27	116	49	84	57	NA	0.0080825	0.0033157	NA	0.0556439	0.17809	0.680281	0.153475	0.00176614	NA	NA	NA	NA	NA	NA	NA	NA	NA	0.0080825
chrX	9499746	mgl	-	intronic	intronic	known	rnaseq	NA	NA	NA	NA	NA	NA	NA	144	6	128	15	NA	NA	206	1	196	2	137	2	263	2	133	7	NA	NA	NA	NA	NA	NA	NA	NA	NA	NA	NA	NA	NA	NA	NA	NA	NA	NA	NA
chr3L	23286550	nAChRalpha4	+	UTR3	UTR3	known	rnaseq	NA	nonPSEB	NA	194	10	NA	NA	165	26	193	25	NA	NA	191	19	178	14	135	17	135	18	111	10	NA	0.0112459	0.0403624	NA	0.217204	0.614015	0.132656	0.0772607	0.42724	NA	NA	NA	NA	NA	NA	NA	NA	NA	0.0112459
chr3R	4299387	cpx	+	UTR3	UTR3	known	rnaseq	NA	nonPSEB	NA	279	14	177	34	301	30	303	38	NA	NA	295	38	291	37	305	13	308	26	300	28	0.000173	0.0949961	0.0092809	NA	0.0119336	0.0176474	0.876336	0.278426	0.188344	0.000173	0.0717369	0.223081	NA	0.263759	0.261823	7.66e-05	0.022631	0.0357562	0.0949961
chr2L	2757155	Bacc	+	UTR3	UTR3	known	rnaseq	NA	NA	NA	267	20	178	24	299	5	319	1	197	2	201	35	253	57	177	14	223	42	207	0	0.155501	0.00721807	2.16e-05	0.00638847	0.013803	0.000394	1	0.00551888	0.000288	0.155501	3.76e-05	1.72e-08	0.00018	0.59868	0.174218	0.382118	0.475726	9.23e-07	0.00721807
chr3R	9451939	ps	+	UTR3	UTR3	known	rnaseq	NA	NA	NA	313	38	251	86	271	47	269	60	276	45	285	50	289	48	242	40	278	35	246	60	6.36e-06	0.232378	0.0148277	0.386443	0.19824	0.390861	0.430938	0.969462	0.0112885	6.36e-06	0.00511961	0.0663804	0.00367608	0.00519541	0.00283272	0.00565199	6.75e-05	0.21233	0.232378
chr4	1041451	CaMKII	-	intronic	intronic	known	rnaseq	NA	NA	NA	148	67	79	28	158	50	154	66	NA	NA	149	53	135	50	NA	NA	121	55	148	56	0.515593	0.194596	0.911218	NA	0.409097	0.588928	NA	1	0.660511	0.515593	0.873625	0.682305	NA	1	1	NA	0.690087	0.98589	0.194596
chr2R	2498359	MFS17	-	intronic	intronic	known	rnaseq	NA	NA	NA	212	56	NA	NA	203	41	235	50	154	14	NA	NA	177	33	181	30	196	32	197	28	NA	0.393055	0.43829	0.0023084	NA	0.318219	0.199573	0.143329	0.05768	NA	NA	NA	NA	NA	NA	NA	NA	NA	0.393055
chr2R	13531504	Vmat	-	UTR5	UTR5	known	rnaseq	NA	NA	NA	NA	NA	1	104	0	112	0	210	3	71	NA	NA	5	96	3	245	3	88	3	220	NA	NA	NA	NA	NA	NA	NA	NA	NA	NA	0.725271	0.490694	0.564643	NA	0.255713	1	0.60926	1	NA
chr3L	24159496	Snap25	+	intronic	intronic	known	rnaseq	NA	NA	NA	126	18	NA	NA	184	30	178	58	NA	NA	164	26	191	36	139	15	165	28	NA	NA	NA	0.856038	0.0127153	NA	0.933786	0.667854	0.679754	0.783135	NA	NA	NA	NA	NA	NA	NA	NA	NA	NA	0.856038
chr3R	4301250	cpx	+	UTR3	UTR3	known	rnaseq	NA	NA	NA	207	14	165	24	228	25	271	25	136	19	198	25	219	16	216	9	196	21	179	11	0.0897595	0.297958	0.509392	0.140195	0.170864	0.975459	0.506202	0.37589	0.97963	0.0897595	0.591344	0.285479	1	0.826265	0.138175	0.0116667	0.614545	0.0749852	0.297958
chr4	1041306	CaMKII	-	intronic	intronic	known	rnaseq	NA	NA	NA	296	26	213	15	283	29	277	41	242	18	281	30	275	41	243	21	266	20	280	21	0.76055	0.787736	0.0897337	0.81437	0.695049	0.148213	1	0.794501	0.83362	0.76055	0.485081	0.0585998	1	0.393086	0.0630458	0.813815	1	1	0.787736
chr3L	24092769	Snap25	+	intronic	intronic	known	rnaseq	NA	NA	NA	167	22	NA	NA	198	4	235	10	NA	NA	218	1	191	3	168	13	196	5	150	9	NA	0.000932	0.0117791	NA	3.23e-06	0.000564	0.342609	0.00271478	0.15466	NA	NA	NA	NA	NA	NA	NA	NA	NA	0.000932
chr3L	26003264	CG40178	-	intronic	intronic	known	rnaseq	NA	NA	NA	NA	NA	NA	NA	164	18	156	21	NA	NA	157	32	153	14	114	3	140	22	122	17	NA	NA	NA	NA	NA	NA	NA	NA	NA	NA	NA	NA	NA	NA	NA	NA	NA	NA	NA
chr2L	13487492	CG42784,CG46308	+	intronic	intronic	known	rnaseq	NA	NA	NA	301	46	69	14	221	18	226	33	NA	NA	219	19	205	41	147	5	208	23	120	15	0.527481	0.0762284	0.954958	NA	0.118852	0.488832	0.00300585	0.402197	0.831647	0.527481	0.0707639	0.520096	NA	0.103862	1	0.00565199	0.30105	0.407155	0.0762284
chr3L	26012768	CG40178	-	intronic	intronic	known	rnaseq	NA	NA	NA	249	1	130	7	242	16	245	18	167	4	186	8	220	13	123	18	227	7	151	9	0.0122241	0.00139164	0.000262	0.287522	0.033941	0.00475096	2.14e-06	0.088072	0.00745703	0.0122241	0.9622	0.811769	0.457414	0.936708	1	0.124994	0.681103	1	0.00139164
chr4	1042975	CaMKII	-	intronic	intronic	known	rnaseq	NA	NA	NA	305	14	182	17	287	14	291	22	160	11	265	19	275	12	209	22	260	18	206	30	0.12485	1	0.247168	0.569147	0.409365	1	0.0846915	0.445115	0.00310995	0.12485	0.229138	0.775185	0.814274	0.671818	0.155099	0.90226	0.73166	0.3917	1
chr3R	8816006	CG9821	-	UTR3	UTR3	known	rnaseq	NA	NA	NA	214	91	NA	NA	218	75	218	100	186	58	213	92	227	82	NA	NA	191	107	167	98	NA	0.409112	0.757145	0.236951	1	0.5793	NA	0.245285	0.183239	NA	NA	NA	NA	NA	NA	NA	NA	NA	0.409112
chrX	3859966	roX1	-	ncRNA_exonic	ncRNA_exonic	known	rnaseq	NA	NA	NA	149	9	NA	NA	NA	NA	272	22	NA	NA	209	28	151	16	143	6	182	15	185	14	NA	NA	0.665617	NA	0.106727	0.406421	0.792457	0.692901	0.842136	NA	NA	NA	NA	NA	NA	NA	NA	NA	NA
chr2R	17374876	mbl	+	UTR3	UTR3	known	rnaseq	NA	NA	NA	NA	NA	NA	NA	122	7	107	5	NA	NA	178	13	85	16	115	2	94	3	118	1	NA	NA	NA	NA	NA	NA	NA	NA	NA	NA	NA	NA	NA	NA	NA	NA	NA	NA	NA
chr3R	10195426	Syn	+	Nonsyn	Arg->Gly	known	rnaseq	NA	NA	II	34	268	11	166	32	280	17	305	20	240	24	267	17	304	15	215	18	275	17	259	0.153695	0.81171	0.0181499	0.328874	0.395738	0.0360751	0.197924	0.0828071	0.113913	0.153695	0.308427	0.826976	0.925679	0.664157	0.874835	1	1	1	0.81171
chr3R	21312456	Hsromega	+	ncRNA_exonic	ncRNA_exonic	novel	rnaseq	NA	NA	NA	159	175	NA	NA	200	151	229	124	117	185	NA	NA	79	259	228	123	243	109	235	116	NA	0.0422446	3.02e-05	0.0661151	NA	2.81e-09	0.0001	2.43e-07	7.7e-06	NA	NA	NA	NA	NA	NA	NA	NA	NA	0.0422446
chrX	4352383	norpA	+	intronic	intronic	known	rnaseq	NA	NA	NA	NA	NA	NA	NA	221	21	162	23	211	13	109	22	184	14	153	18	220	43	162	26	NA	NA	NA	NA	NA	NA	NA	NA	NA	NA	NA	NA	NA	NA	NA	NA	NA	NA	NA
chr4	1042620	CaMKII	-	intronic	intronic	known	rnaseq	NA	NA	NA	299	6	139	20	265	13	279	13	184	2	221	9	257	5	211	4	256	7	226	8	4.81e-05	0.187504	0.161302	0.864633	0.311163	1	1	0.749241	0.618278	4.81e-05	0.0238874	0.00937748	0.000244	0.0149558	0.000255	0.000842	0.0016997	0.00653545	0.187504
chrX	6233554	dtn	+	UTR3	UTR3	known	rnaseq	NA	NA	NA	130	14	130	3	122	11	177	8	NA	NA	123	33	143	14	131	7	71	6	NA	NA	0.0336856	0.917176	0.120453	NA	0.021351	0.972442	0.364435	0.920821	NA	0.0336856	0.154959	0.52862	NA	9.78e-06	0.0815365	0.575945	0.232791	NA	0.917176
chr3R	4301246	cpx	+	UTR3	UTR3	known	rnaseq	NA	NA	NA	175	35	NA	NA	203	41	238	41	NA	NA	169	40	178	43	182	33	163	47	146	38	NA	1	0.717707	NA	0.651936	0.748309	0.937131	0.323764	0.569118	NA	NA	NA	NA	NA	NA	NA	NA	NA	1
chr2R	2519662	MFS17	-	intronic	intronic	known	rnaseq	NA	NA	NA	NA	NA	NA	NA	204	71	202	91	NA	NA	207	69	188	47	179	38	196	63	188	54	NA	NA	NA	NA	NA	NA	NA	NA	NA	NA	NA	NA	NA	NA	NA	NA	NA	NA	NA
chr2L	14089207	nAChRalpha5	+	Nonsyn	Ile->Val	known	rnaseq	highly_conserved	NA	NA	227	43	NA	NA	156	76	171	118	NA	NA	111	67	162	89	120	32	140	55	134	59	NA	0.00012	1.03e-09	NA	3.44e-06	8.76e-06	0.380382	0.00818513	0.00213653	NA	NA	NA	NA	NA	NA	NA	NA	NA	0.00012
chrX	17932749	Sh	-	UTR3	UTR3	known	rnaseq	NA	NA	NA	286	12	189	61	292	44	265	69	183	29	253	61	277	47	268	52	265	72	256	57	4.07e-11	0.000451	1.85e-09	0.000735	2.9e-08	0.000123	1.15e-05	7.04e-10	5.09e-07	4.07e-11	0.00420547	0.470916	0.030597	0.34798	0.0209833	0.0875517	0.690087	0.191019	0.000451
chr4	1041389	CaMKII	-	intronic	intronic	known	rnaseq	NA	NA	NA	247	35	NA	NA	231	36	214	21	146	21	214	23	189	25	166	36	203	21	NA	NA	NA	0.895147	0.349385	1	0.530958	0.999469	0.282091	0.487158	NA	NA	NA	NA	NA	NA	NA	NA	NA	NA	0.895147
chr2R	25256648	CG9380-NONE	+	intergenic	intergenic	novel	rnaseq	NA	NA	NA	212	33	NA	NA	145	70	165	90	NA	NA	112	66	178	29	132	36	139	26	131	54	NA	1.33e-05	1.16e-07	NA	4e-07	1	0.138909	0.732563	0.000953	NA	NA	NA	NA	NA	NA	NA	NA	NA	1.33e-05
chr3L	24185116	Snap25	+	intronic	intronic	known	rnaseq	NA	NA	NA	220	25	NA	NA	248	9	252	18	123	8	194	9	211	7	191	5	190	12	120	12	NA	0.0147486	0.225724	0.400125	0.0696876	0.0167975	0.0118152	0.249103	0.992465	NA	NA	NA	NA	NA	NA	NA	NA	NA	0.0147486
chr3R	17874391	Rim	-	UTR3	UTR3	known	rnaseq	NA	NA	NA	148	94	NA	NA	157	101	17	278	81	103	146	151	160	126	113	94	NA	NA	87	126	NA	1	2.9e-44	0.00288885	0.0177024	0.449226	0.368899	NA	0.000213	NA	NA	NA	NA	NA	NA	NA	NA	NA	1
chr3R	17873638	Rim	-	UTR3	UTR3	known	rnaseq	NA	NA	NA	215	8	115	18	210	19	247	27	NA	NA	263	24	263	9	149	4	204	19	181	15	0.00465602	0.10302	0.0173356	NA	0.0661304	1	0.917967	0.114951	0.200054	0.00465602	0.323916	0.468799	NA	0.255151	0.00203395	0.00565199	0.367305	0.220168	0.10302
chr3R	9419410	ps	+	intronic	intronic	known	rnaseq	NA	NA	NA	238	57	NA	NA	191	74	138	110	NA	NA	169	80	184	61	148	41	NA	NA	202	55	NA	0.0559297	3.82e-09	NA	0.00335981	0.29941	0.768232	NA	0.78745	NA	NA	NA	NA	NA	NA	NA	NA	NA	0.0559297
chr3R	4301248	cpx	+	UTR3	UTR3	known	rnaseq	NA	NA	NA	NA	NA	159	24	224	26	241	46	NA	NA	196	23	208	25	204	16	196	15	173	17	NA	NA	NA	NA	NA	NA	NA	NA	NA	NA	0.688677	0.585487	NA	0.636226	0.760371	0.194459	0.198917	0.429914	NA
chr4	454069	CaMKI	+	downstream	downstream	known	rnaseq	NA	NA	NA	238	13	NA	NA	217	22	218	36	166	17	207	26	221	32	146	18	210	24	169	22	NA	0.206783	0.00243294	0.238776	0.0494151	0.022372	0.118421	0.105574	0.0680968	NA	NA	NA	NA	NA	NA	NA	NA	NA	0.206783
chrX	20828370	shakB	-	intronic	intronic	known	rnaseq	NA	NA	NA	NA	NA	NA	NA	180	30	179	9	NA	NA	127	12	171	12	141	15	220	29	182	4	NA	NA	NA	NA	NA	NA	NA	NA	NA	NA	NA	NA	NA	NA	NA	NA	NA	NA	NA
chr3L	24159507	Snap25	+	intronic	intronic	known	rnaseq	NA	NA	NA	119	25	NA	NA	172	42	165	68	NA	NA	156	31	181	43	133	23	156	32	NA	NA	NA	0.794244	0.0214695	NA	0.942227	0.871585	0.826585	1	NA	NA	NA	NA	NA	NA	NA	NA	NA	NA	0.794244
chr3R	19765372	GluClalpha	+	intronic	intronic	known	rnaseq	NA	NA	NA	103	15	NA	NA	182	40	204	28	NA	NA	NA	NA	172	24	91	13	189	32	109	23	NA	0.346044	0.931087	NA	NA	1	1	0.870566	0.585574	NA	NA	NA	NA	NA	NA	NA	NA	NA	0.346044
chr2L	1011285	IA-2	-	UTR3	UTR3	known	rnaseq	NA	NA	NA	257	19	306	32	196	20	293	30	278	29	244	31	236	25	345	10	147	5	351	4	0.445745	0.549379	0.400903	0.454336	0.145775	0.472505	0.0804323	0.335333	0.00138997	0.445745	1	1	1	0.690899	1	0.0037376	0.0786468	1.03e-05	0.549379
chr3R	21297849	Hsromega	+	ncRNA_exonic	ncRNA_exonic	known	rnaseq	NA	nonPSEB	NA	338	26	261	30	316	46	323	40	320	22	321	45	325	34	334	29	319	38	329	32	0.273543	0.0381645	0.118277	0.896653	0.0586807	0.482195	0.866212	0.239318	0.618278	0.273543	0.626416	0.901261	0.231678	0.655209	0.93523	0.576093	1	0.771228	0.0381645
chrX	11955526	cac	-	intronic	intronic	known	rnaseq	NA	NA	NA	178	20	NA	NA	138	42	214	57	NA	NA	152	35	171	36	138	28	186	43	128	31	NA	0.0037643	0.00441344	NA	0.0506102	0.131548	0.185887	0.0435963	0.0536526	NA	NA	NA	NA	NA	NA	NA	NA	NA	0.0037643
chrX	16465878	para	-	intronic	intronic	known	rnaseq	NA	NA	NA	328	8	143	8	227	49	235	37	NA	NA	250	23	221	23	185	14	233	34	151	18	0.200355	1.03e-09	1.3e-06	NA	0.0051867	0.00256199	0.0554388	7.48e-06	0.00148801	0.200355	0.00195134	0.0276567	NA	0.517546	0.353838	0.851222	0.0809041	0.22743	1.03e-09
chr2R	2498351	MFS17	-	intronic	intronic	known	rnaseq	NA	NA	NA	188	79	NA	NA	150	82	171	106	131	35	NA	NA	152	63	NA	NA	156	61	160	56	NA	0.295719	0.0668125	0.129893	NA	1	NA	0.882118	0.618278	NA	NA	NA	NA	NA	NA	NA	NA	NA	0.295719
chrX	19727697	CG12531	+	UTR3	UTR3	known	rnaseq	NA	NA	NA	32	101	6	99	24	75	27	158	NA	NA	19	81	25	142	23	212	19	57	27	100	0.000702	1	0.0709948	NA	0.55307	0.15202	0.00322357	0.95015	0.835554	0.000702	0.00257508	0.0592532	NA	0.0244457	0.0736598	0.52693	0.00368192	0.00478022	1
chr3L	4585859	CG42540	+	intronic	intronic	known	rnaseq	NA	NA	NA	182	97	26	128	95	194	85	209	NA	NA	NA	NA	91	160	122	121	105	161	67	188	4.11e-21	7.06e-13	1.21e-16	NA	NA	1.83e-09	0.00521876	3.74e-08	1.68e-17	4.11e-21	0.00291764	0.0199563	NA	NA	0.000372	1.13e-09	3.89e-05	0.0907462	7.06e-13
chr2L	13487551	CG42784,CG46308	+	intronic	intronic	known	rnaseq	NA	NA	NA	299	38	NA	NA	212	14	233	12	NA	NA	224	25	224	25	NA	NA	222	17	147	9	NA	0.114757	0.0158244	NA	0.793167	0.871585	NA	0.234351	0.170762	NA	NA	NA	NA	NA	NA	NA	NA	NA	0.114757
chr2R	9311068	CR45918	-	ncRNA_exonic	ncRNA_exonic	known	rnaseq	NA	PSEB	NA	224	20	186	23	286	19	291	21	181	5	247	7	330	6	206	11	261	14	226	7	0.4829	0.551108	0.623731	0.0559024	0.0270089	0.00306218	0.39173	0.305087	0.0596402	0.4829	0.191445	0.20889	0.0118019	0.00350074	0.000103	0.116275	0.10015	0.00653545	0.551108
chr3R	15400211	Rbp	+	UTR3	UTR3	known	rnaseq	NA	NA	NA	292	17	216	18	217	25	280	13	153	15	215	17	277	17	159	10	192	26	182	16	0.526059	0.086227	0.683133	0.306812	0.599504	1	0.96395	0.0324796	0.466307	0.526059	0.574794	0.247676	0.930373	1	0.595136	0.768333	0.368331	1	0.086227
chr3L	18059214	Eip75B	-	Nonsyn	Tyr->Cys	known	rnaseq	NA	NA	NA	226	39	131	22	150	26	155	29	172	17	149	44	192	30	NA	NA	193	50	NA	NA	1	1	0.872683	0.168874	0.080204	0.944715	NA	0.217607	NA	1	1	0.875143	0.310425	0.147666	0.996456	NA	0.354743	NA	1
chr2L	9814581	nAChRalpha6	-	intronic	intronic	known	rnaseq	NA	NA	NA	NA	NA	NA	NA	203	27	228	41	NA	NA	179	38	191	25	179	15	163	25	161	36	NA	NA	NA	NA	NA	NA	NA	NA	NA	NA	NA	NA	NA	NA	NA	NA	NA	NA	NA
chrX	17936502	Sh	-	UTR3	UTR3	known	rnaseq	NA	NA	NA	328	8	189	13	307	22	291	37	253	6	296	24	283	28	259	13	287	17	270	6	0.0569001	0.0270567	2.22e-05	1	0.0112913	0.0024078	0.289273	0.107637	1	0.0569001	1	0.148821	0.122699	0.879549	0.529235	0.76486	0.90641	0.0943698	0.0270567
chr3R	20803366	Syp	+	intronic	intronic	known	rnaseq	NA	NA	NA	172	26	NA	NA	143	30	134	44	NA	NA	159	25	173	16	169	12	232	26	NA	NA	NA	0.453654	0.0124631	NA	1	0.301199	0.130729	0.540855	NA	NA	NA	NA	NA	NA	NA	NA	NA	NA	0.453654
chrX	5087478	CG15465,rg	+	intronic	intronic	known	rnaseq	NA	NA	NA	248	6	NA	NA	231	27	260	25	NA	NA	NA	NA	244	14	190	14	221	37	163	18	NA	0.00130184	0.00395939	NA	NA	0.249677	0.0843878	7.71e-06	0.00642743	NA	NA	NA	NA	NA	NA	NA	NA	NA	0.00130184
chr2L	14090565	nAChRalpha5	+	UTR3	UTR3	known	rnaseq	NA	NA	NA	312	25	NA	NA	275	47	304	37	241	25	269	43	293	33	231	36	250	49	248	48	NA	0.0147486	0.210427	0.637892	0.0286564	0.472433	0.0797624	0.00276988	0.00478273	NA	NA	NA	NA	NA	NA	NA	NA	NA	0.0147486
chr2L	8090041	Bsg	+	intronic	intronic	known	rnaseq	NA	NA	NA	131	12	NA	NA	145	20	159	26	NA	NA	NA	NA	165	18	122	11	202	13	171	8	NA	0.496037	0.182316	NA	NA	0.883948	1	0.568903	0.331948	NA	NA	NA	NA	NA	NA	NA	NA	NA	0.496037
chrX	5086597	CG15465,rg	+	intronic	intronic	known	rnaseq	NA	NA	NA	308	23	175	8	284	41	295	31	252	14	275	38	308	27	229	42	292	40	287	32	0.479059	0.0484354	0.351275	0.677021	0.0703702	0.855221	0.00635886	0.0908725	0.325641	0.479059	0.0170178	0.0931372	0.980748	0.019676	0.297663	0.00224078	0.0272808	0.08317	0.0484354
chrX	8211111	sdt	+	intronic	intronic	known	rnaseq	NA	NA	NA	214	0	NA	NA	146	0	106	19	NA	NA	126	0	167	2	163	0	173	0	101	0	NA	1	2.39e-08	NA	1	0.376521	1	1	1	NA	NA	NA	NA	NA	NA	NA	NA	NA	1
chrX	10907862	CG43901	+	Syn	Gln->Gln	novel	rnaseq	NA	NA	NA	148	29	134	26	127	20	171	27	124	21	119	14	153	27	148	21	147	24	148	20	1	0.668476	0.576342	0.894212	0.300962	0.929285	0.580194	0.718759	0.471925	1	0.773474	0.715404	0.931892	0.339895	0.927975	0.586329	0.858951	0.459934	0.668476
chr2L	14090789	nAChRalpha5	+	UTR3	UTR3	known	rnaseq	NA	NA	NA	208	57	NA	NA	178	61	234	61	NA	NA	191	57	218	42	184	49	162	50	NA	NA	NA	0.437472	0.911218	NA	0.851514	0.268112	1	0.804934	NA	NA	NA	NA	NA	NA	NA	NA	NA	NA	0.437472
chr3L	9124178	bol	-	intronic	intronic	known	rnaseq	NA	NA	NA	163	14	NA	NA	164	13	181	39	NA	NA	158	23	159	9	NA	NA	189	7	107	28	NA	1	0.0115353	NA	0.274926	0.605742	NA	0.172648	0.00804236	NA	NA	NA	NA	NA	NA	NA	NA	NA	1
chr2R	25256645	CG9380-NONE	+	intergenic	intergenic	novel	rnaseq	NA	NA	NA	222	19	NA	NA	157	60	156	99	NA	NA	NA	NA	184	23	149	20	140	24	121	50	NA	4.2e-07	3.04e-15	NA	NA	0.458161	0.438755	0.0910242	5.57e-07	NA	NA	NA	NA	NA	NA	NA	NA	NA	4.2e-07
chr2L	9808444	nAChRalpha6	-	intronic	intronic	known	rnaseq	NA	NA	NA	85	19	NA	NA	156	50	184	61	NA	NA	127	43	121	47	127	13	154	35	135	31	NA	0.381257	0.293773	NA	0.302093	0.202353	0.165022	1	1	NA	NA	NA	NA	NA	NA	NA	NA	NA	0.381257
chrX	514252	elav	-	UTR3	UTR3	known	rnaseq	NA	NA	NA	129	23	NA	NA	136	43	141	34	NA	NA	132	51	114	36	NA	NA	96	35	68	37	NA	0.115094	0.485982	NA	0.0177024	0.16394	NA	0.0550913	0.00229643	NA	NA	NA	NA	NA	NA	NA	NA	NA	0.115094
chrX	3861312	roX1	-	ncRNA_exonic	ncRNA_exonic	known	rnaseq	NA	NA	NA	298	25	NA	NA	247	26	306	33	255	44	314	35	288	37	295	20	294	36	322	26	NA	0.604869	0.512364	0.0244699	0.471904	0.297669	0.74837	0.329602	1	NA	NA	NA	NA	NA	NA	NA	NA	NA	0.604869
chr2L	4317484	tutl	+	intronic	intronic	known	rnaseq	NA	NA	NA	248	108	NA	NA	202	138	190	157	NA	NA	178	164	217	100	NA	NA	202	112	225	102	NA	0.0189067	0.000218	NA	1.9e-05	0.909164	NA	0.306397	0.999864	NA	NA	NA	NA	NA	NA	NA	NA	NA	0.0189067
chr3L	23286551	nAChRalpha4	+	UTR3	UTR3	known	rnaseq	NA	NA	NA	198	6	NA	NA	177	17	194	23	NA	NA	196	17	179	14	145	7	141	13	117	2	NA	0.0474291	0.00517691	NA	0.0703873	0.174165	0.632557	0.083967	0.881224	NA	NA	NA	NA	NA	NA	NA	NA	NA	0.0474291
chr2L	2780893	Syt1	-	UTR3	UTR3	known	rnaseq	NA	NA	NA	253	2	252	0	276	5	253	39	163	3	251	5	254	4	244	3	262	4	219	5	0.642149	0.592343	2.87e-08	0.569147	0.572345	0.871585	0.867112	0.829554	0.456761	0.642149	0.182497	3.11e-10	0.184615	0.156864	0.2681	0.306471	0.324817	0.0770254	0.592343
chrX	17941537	Sh	-	intronic	intronic	known	rnaseq	NA	NA	NA	302	25	166	16	289	32	314	23	206	27	284	16	296	23	253	21	305	30	231	35	0.859961	0.477652	0.850412	0.260824	0.388526	0.994765	1	0.736605	0.0918191	0.859961	0.919097	0.654902	0.683893	0.352477	0.812802	0.900165	1	0.335392	0.477652
chr3R	17897990	Rim	-	intronic	intronic	known	rnaseq	NA	NA	NA	245	53	152	8	315	11	280	47	283	6	323	14	311	29	308	13	237	78	303	23	0.000442	3.38e-08	0.372367	7.29e-10	3.15e-07	0.00455584	6.72e-07	0.102015	0.000549	0.000442	0.694484	0.00861907	0.254862	0.824633	0.381609	0.842621	9.63e-07	0.631478	3.38e-08
chr3L	23261805	nAChRalpha4	+	intronic	intronic	known	rnaseq	NA	NA	NA	129	2	NA	NA	133	1	158	9	NA	NA	84	4	105	4	NA	NA	117	3	89	13	NA	0.743002	0.181736	NA	0.343025	0.628406	NA	0.816739	0.00478273	NA	NA	NA	NA	NA	NA	NA	NA	NA	0.743002
chrX	16456420	para	-	UTR3	UTR3	known	rnaseq	NA	NA	NA	260	19	NA	NA	162	20	174	30	NA	NA	168	10	129	10	69	3	123	12	NA	NA	NA	0.223839	0.0137361	NA	0.802263	1	0.785874	0.59702	NA	NA	NA	NA	NA	NA	NA	NA	NA	NA	0.223839
chr3L	24159371	Snap25	+	intronic	intronic	known	rnaseq	NA	NA	NA	70	3	NA	NA	115	14	123	20	NA	NA	100	4	96	8	97	2	69	8	NA	NA	NA	0.214047	0.0621709	NA	1	0.745546	0.841684	0.364429	NA	NA	NA	NA	NA	NA	NA	NA	NA	NA	0.214047
chr2L	9818082	nAChRalpha6	-	intronic	intronic	known	rnaseq	NA	NA	NA	NA	NA	NA	NA	112	4	205	5	NA	NA	101	22	135	12	109	1	146	13	86	4	NA	NA	NA	NA	NA	NA	NA	NA	NA	NA	NA	NA	NA	NA	NA	NA	NA	NA	NA
chrX	3859628	roX1	-	ncRNA_exonic	ncRNA_exonic	known	rnaseq	NA	nonPSEB	NA	292	53	273	46	208	51	260	92	NA	NA	277	69	293	50	277	46	294	51	295	51	0.868808	0.30984	0.00171309	NA	0.232994	0.963888	0.910429	0.977948	0.97963	0.868808	0.237637	0.0011321	NA	0.164876	1	1	1	0.998533	0.30984
chr2L	1010857	IA-2	-	UTR3	UTR3	known	rnaseq	NA	NA	NA	244	0	286	46	203	3	342	2	254	1	201	32	234	40	344	12	NA	NA	344	0	9.92e-11	0.181926	0.620035	1	9.18e-10	1.92e-10	0.0130826	NA	1	9.92e-11	4.24e-06	2.12e-11	1.43e-08	1	0.950397	2.31e-05	NA	3.2e-13	0.181926
chr2R	10108800	14-3-3zeta	+	UTR3	UTR3	known	rnaseq	constrained	nonPSEB	NA	NA	NA	NA	NA	109	26	207	29	NA	NA	107	57	205	31	136	58	81	15	141	25	NA	NA	NA	NA	NA	NA	NA	NA	NA	NA	NA	NA	NA	NA	NA	NA	NA	NA	NA
chr3L	5746876	CG46320,sif	+	UTR3	UTR3	known	rnaseq	constrained	NA	NA	278	14	231	10	269	25	279	50	183	16	235	35	253	28	205	15	174	26	217	26	0.947763	0.183441	8.39e-05	0.305177	0.00370694	0.0837555	0.560876	0.00637895	0.0499879	0.947763	0.158066	0.000108	0.272347	0.00358425	0.0499686	0.449735	0.00798991	0.0357562	0.183441
chr3L	9161861	Rdl	-	intronic	intronic	known	rnaseq	NA	NA	NA	240	17	NA	NA	NA	NA	190	50	NA	NA	192	45	185	35	112	19	137	61	136	41	NA	NA	1.87e-05	NA	0.000244	0.0108286	0.065685	4.09e-10	2.14e-05	NA	NA	NA	NA	NA	NA	NA	NA	NA	NA
chrX	3860694	roX1	-	ncRNA_exonic	ncRNA_exonic	known	rnaseq	NA	NA	NA	180	11	NA	NA	NA	NA	280	29	155	15	200	26	184	14	NA	NA	221	17	221	10	NA	NA	0.252415	0.473357	0.113859	0.871585	NA	0.835588	0.716334	NA	NA	NA	NA	NA	NA	NA	NA	NA	NA
chr3L	5692734	CG46320,sif	+	intronic	intronic	known	rnaseq	NA	NA	NA	198	9	NA	NA	149	22	149	18	NA	NA	119	13	123	18	NA	NA	130	26	119	10	NA	0.015204	0.0485719	NA	0.131843	0.0311218	NA	0.000767	0.410917	NA	NA	NA	NA	NA	NA	NA	NA	NA	0.015204
chr2L	5206234	snmRNA:158	+	ncRNA_exonic	ncRNA_exonic	known	rnaseq	NA	nonPSEB	NA	170	4	284	21	120	15	137	27	276	9	239	32	159	16	185	12	110	4	210	10	0.0775307	0.00720979	2.99e-05	0.904543	0.00131865	0.0410795	0.213722	0.852163	0.471925	0.0775307	0.379201	0.00874759	0.180674	0.128451	0.589731	0.976886	0.50883	0.544247	0.00720979
chr3R	4301258	cpx	+	UTR3	UTR3	known	rnaseq	NA	NA	NA	206	37	166	38	227	44	255	52	120	48	179	65	191	55	194	34	179	54	175	33	0.522657	0.902147	0.73868	0.00571615	0.00946571	0.14196	1	0.0956741	1	0.522657	0.783682	0.790827	0.102655	0.148144	0.56032	0.540252	0.561272	0.706384	0.902147
chrX	16468783	para	-	intronic	intronic	known	rnaseq	NA	NA	NA	193	2	NA	NA	150	14	175	5	NA	NA	217	21	117	8	NA	NA	129	23	161	7	NA	0.00301886	0.364348	NA	0.00095	0.0618204	NA	3.2e-06	0.202968	NA	NA	NA	NA	NA	NA	NA	NA	NA	0.00301886
chr4	454081	CaMKI	+	downstream	downstream	novel	rnaseq	NA	NA	NA	184	14	NA	NA	171	14	175	26	136	13	170	19	164	33	122	11	159	21	131	20	NA	1	0.109446	0.850155	0.490794	0.0168145	0.866348	0.298522	0.16981	NA	NA	NA	NA	NA	NA	NA	NA	NA	1
chr3L	24165060	Snap25	+	intronic	intronic	known	rnaseq	NA	NA	NA	199	10	NA	NA	247	13	256	15	NA	NA	233	32	215	26	175	12	230	27	176	28	NA	1	0.911218	NA	0.0177024	0.0818611	0.726512	0.0728445	0.0110277	NA	NA	NA	NA	NA	NA	NA	NA	NA	1
chr2R	2498364	MFS17	-	intronic	intronic	known	rnaseq	NA	NA	NA	186	73	NA	NA	162	66	193	84	NA	NA	NA	NA	160	51	146	54	166	56	141	69	NA	0.978211	0.733229	NA	NA	0.554487	0.96395	0.637433	0.508137	NA	NA	NA	NA	NA	NA	NA	NA	NA	0.978211
chr3L	7694236	Ank2,CG32373,CG44195	-	intronic	intronic	known	rnaseq	NA	NA	NA	NA	NA	NA	NA	123	15	139	28	NA	NA	128	21	137	12	91	10	133	24	109	13	NA	NA	NA	NA	NA	NA	NA	NA	NA	NA	NA	NA	NA	NA	NA	NA	NA	NA	NA
chr3R	4301196	cpx	+	UTR3	UTR3	known	rnaseq	NA	NA	NA	123	8	NA	NA	171	18	197	14	NA	NA	158	19	161	9	167	13	141	6	137	14	NA	0.448829	1	NA	0.34212	0.951251	0.956327	0.744618	0.585574	NA	NA	NA	NA	NA	NA	NA	NA	NA	0.448829
chr3L	24165069	Snap25	+	intronic	intronic	known	rnaseq	NA	NA	NA	192	13	NA	NA	252	16	255	22	NA	NA	230	40	217	26	184	8	230	31	190	16	NA	1	0.700772	NA	0.0158477	0.28339	0.594222	0.136026	0.870048	NA	NA	NA	NA	NA	NA	NA	NA	NA	1
chr3R	8441295	CG45263	-	intronic	intronic	known	rnaseq	NA	NA	NA	NA	NA	NA	NA	140	12	195	22	NA	NA	111	7	194	9	85	11	172	8	122	6	NA	NA	NA	NA	NA	NA	NA	NA	NA	NA	NA	NA	NA	NA	NA	NA	NA	NA	NA
chr3R	24094522	4EHP	-	intronic	intronic	known	rnaseq	NA	NA	NA	247	0	NA	NA	313	0	299	1	231	0	232	62	280	0	252	0	322	0	303	0	NA	1	1	1	1.62e-16	1	1	1	1	NA	NA	NA	NA	NA	NA	NA	NA	NA	1
chr4	356686	PMCA	-	intronic	intronic	known	rnaseq	NA	NA	NA	109	9	NA	NA	148	10	125	16	NA	NA	181	5	121	14	NA	NA	140	4	109	7	NA	0.902147	0.505745	NA	0.108974	0.731372	NA	0.194856	0.958894	NA	NA	NA	NA	NA	NA	NA	NA	NA	0.902147
chr4	356734	PMCA	-	intronic	intronic	known	rnaseq	NA	NA	NA	124	16	NA	NA	130	12	128	22	NA	NA	171	24	121	20	NA	NA	131	24	105	17	NA	0.569176	0.59329	NA	0.929793	0.803887	NA	0.558713	0.776261	NA	NA	NA	NA	NA	NA	NA	NA	NA	0.569176
chr3R	17895277	Rim	-	intronic	intronic	known	rnaseq	NA	NA	NA	245	17	NA	NA	276	22	251	64	201	12	259	48	305	15	243	33	296	27	267	27	NA	0.845516	7.41e-06	0.95847	0.00267099	0.575938	0.121957	0.596945	0.466307	NA	NA	NA	NA	NA	NA	NA	NA	NA	0.845516
chr3R	4301236	cpx	+	UTR3	UTR3	known	rnaseq	NA	NA	NA	166	21	131	20	184	30	232	23	NA	NA	169	28	168	36	170	20	168	26	154	18	0.760381	0.592343	0.625314	NA	0.57081	0.207626	0.98302	0.701815	0.998874	0.760381	0.993558	0.308236	NA	0.975427	0.516968	0.729416	1	0.683365	0.592343
chr2R	2147198	CG17684	-	intronic	intronic	known	rnaseq	NA	NA	NA	190	0	NA	NA	182	3	210	1	NA	NA	111	31	181	1	136	0	173	1	114	11	NA	0.215639	1	NA	1.85e-11	0.709295	1	0.642674	0.000368	NA	NA	NA	NA	NA	NA	NA	NA	NA	0.215639
chr3R	11391290	pros	+	intronic	intronic	known	rnaseq	NA	NA	NA	107	12	NA	NA	204	32	274	17	98	20	255	12	245	19	NA	NA	261	10	171	7	NA	0.545387	0.206878	0.251725	0.0899162	0.630388	NA	0.0509994	0.137734	NA	NA	NA	NA	NA	NA	NA	NA	NA	0.545387
chr2R	10531606	lola	-	intronic	intronic	known	rnaseq	NA	NA	NA	181	14	NA	NA	193	57	165	84	NA	NA	165	57	228	29	203	34	276	46	176	46	NA	6.39e-05	6.59e-11	NA	4.2e-06	0.306288	0.0811733	0.0491388	0.000828	NA	NA	NA	NA	NA	NA	NA	NA	NA	6.39e-05
chr2L	2784069	Syt1	-	UTR3	UTR3	known	rnaseq	NA	NA	NA	157	18	NA	NA	140	25	172	27	NA	NA	NA	NA	140	17	115	17	132	38	135	12	NA	0.312719	0.449917	NA	NA	1	0.785874	0.0133807	0.765996	NA	NA	NA	NA	NA	NA	NA	NA	NA	0.312719
chr3L	24160352	Snap25	+	intronic	intronic	known	rnaseq	NA	NA	NA	119	3	NA	NA	140	8	131	15	NA	NA	102	3	126	6	NA	NA	91	4	74	1	NA	0.50134	0.0269714	NA	1	0.720551	NA	0.838923	1	NA	NA	NA	NA	NA	NA	NA	NA	NA	0.50134
chr3R	4301158	cpx	+	UTR3	UTR3	known	rnaseq	NA	NA	NA	155	28	133	26	207	37	228	27	NA	NA	189	47	193	34	203	23	140	30	160	24	0.98229	1	0.21543	NA	0.372641	1	0.310175	0.733516	0.753899	0.98229	0.927861	0.193801	NA	0.625405	0.927987	0.241045	0.944621	0.640138	1
chr2L	14077162	nAChRalpha5	+	Nonsyn	Ser->Gly	known	rnaseq	highly_conserved	NA	NA	97	2	NA	NA	98	19	138	15	NA	NA	122	11	135	7	97	16	NA	NA	125	11	NA	0.00197284	0.0375738	NA	0.0974221	0.522202	0.0130826	NA	0.190924	NA	NA	NA	NA	NA	NA	NA	NA	NA	0.00197284
chr2L	13487548	CG42784,CG46308	+	intronic	intronic	known	rnaseq	NA	NA	NA	69	246	NA	NA	67	149	80	158	NA	NA	59	173	NA	NA	49	89	72	150	47	99	NA	0.0540356	0.007149	NA	0.485749	NA	0.0195149	0.0252957	0.0706851	NA	NA	NA	NA	NA	NA	NA	NA	NA	0.0540356
chr2L	2790953	Syt1	-	intronic	intronic	known	rnaseq	NA	NA	NA	176	15	NA	NA	173	34	195	39	NA	NA	147	20	149	18	147	15	175	36	139	13	NA	0.0300999	0.0181046	NA	0.334508	0.575663	0.880242	0.0237155	0.980455	NA	NA	NA	NA	NA	NA	NA	NA	NA	0.0300999
chr3R	9544820	mura	-	intronic	intronic	known	rnaseq	NA	NA	NA	108	8	NA	NA	160	9	133	21	NA	NA	118	20	141	14	NA	NA	172	9	109	6	NA	0.741508	0.170282	NA	0.134117	0.851628	NA	0.767579	0.949407	NA	NA	NA	NA	NA	NA	NA	NA	NA	0.741508
chr4	1041388	CaMKII	-	intronic	intronic	known	rnaseq	NA	NA	NA	NA	NA	128	22	206	61	187	47	NA	NA	193	45	160	53	146	54	182	37	NA	NA	NA	NA	NA	NA	NA	NA	NA	NA	NA	NA	0.162659	0.350659	NA	0.522338	0.0707001	0.0343525	0.878177	NA	NA
chr2L	2785531	Syt1	-	UTR3	UTR3	known	rnaseq	NA	NA	NA	232	8	174	11	258	10	241	11	97	11	217	14	208	10	147	9	274	17	194	10	0.368798	1	0.738807	0.0523191	0.309031	0.831937	0.532579	0.373565	0.680498	0.368798	0.591344	0.677916	0.490693	1	0.84451	1	1	0.821279	1
chr2L	3762371	CG43707	+	Nonsyn	Asn->Ser	known	rnaseq	highly_conserved	NA	NA	217	12	151	9	187	32	193	38	NA	NA	NA	NA	177	40	170	15	128	27	165	22	1	0.00584575	0.000512	NA	NA	0.000213	0.538753	0.00139574	0.0662241	1	0.0335468	0.00624782	NA	NA	0.00177963	0.639227	0.0107124	0.155821	0.00584575
chr2R	10022595	Pka-R2	-	intronic	intronic	known	rnaseq	NA	NA	NA	224	19	140	0	216	20	222	50	180	8	NA	NA	249	38	241	8	211	16	218	22	0.00136046	0.937557	0.00142348	0.285386	NA	0.14196	0.102767	0.947409	0.811255	0.00136046	0.00094	6.11e-09	0.0607145	NA	7.31e-06	0.17082	0.00794988	0.000522	0.937557
chr3R	4301232	cpx	+	UTR3	UTR3	known	rnaseq	NA	NA	NA	153	12	NA	NA	177	20	200	31	NA	NA	167	14	171	17	173	5	161	14	153	6	NA	0.505627	0.116522	NA	1	0.777445	0.214038	0.941345	0.410666	NA	NA	NA	NA	NA	NA	NA	NA	NA	0.505627
chr4	1052332	CaMKII	-	intronic	intronic	known	rnaseq	NA	NA	NA	203	3	NA	NA	226	18	219	24	NA	NA	158	18	208	6	138	7	208	27	NA	NA	NA	0.0115517	0.000405	NA	0.000977	0.720551	0.252147	0.000131	NA	NA	NA	NA	NA	NA	NA	NA	NA	NA	0.0115517
chr2R	2498350	MFS17	-	intronic	intronic	known	rnaseq	NA	NA	NA	221	41	NA	NA	191	47	215	67	142	26	177	39	194	24	NA	NA	178	35	NA	NA	NA	0.371401	0.0363505	1	0.661811	0.29952	NA	0.969462	NA	NA	NA	NA	NA	NA	NA	NA	NA	NA	0.371401
chrX	16460238	para	-	UTR3	UTR3	known	rnaseq	NA	NA	NA	347	13	270	37	316	35	285	67	275	21	324	32	326	20	271	37	296	41	303	28	0.000297	0.0042498	4.53e-10	0.121113	0.0116173	0.402032	0.0006	0.000221	0.0384081	0.000297	0.694484	0.0511134	0.169379	0.383738	0.0278346	1	1	0.301584	0.0042498
chr2L	13487474	CG42784,CG46308	+	intronic	intronic	known	rnaseq	NA	NA	NA	307	36	NA	NA	236	6	237	17	NA	NA	207	14	223	23	147	11	213	21	124	11	NA	0.000907	0.170826	NA	0.176678	0.871054	0.459739	0.736605	0.705197	NA	NA	NA	NA	NA	NA	NA	NA	NA	0.000907
chrX	17931716	Sh	-	intronic	intronic	known	rnaseq	NA	NA	NA	237	73	94	18	272	57	266	65	NA	NA	275	43	260	43	239	35	243	77	216	49	0.205738	0.129605	0.34096	NA	0.00569296	0.0195669	0.00633556	0.983448	0.310357	0.205738	0.994653	0.654332	NA	0.716555	0.837863	0.656332	0.250234	0.821279	0.129605
chr3L	24185191	Snap25	+	intronic	intronic	known	rnaseq	NA	NA	NA	187	17	NA	NA	219	14	223	16	107	2	155	8	191	20	155	11	182	27	135	9	NA	0.503779	0.691926	0.0634348	0.337497	0.905283	0.766804	0.296034	0.74403	NA	NA	NA	NA	NA	NA	NA	NA	NA	0.503779
chrX	3861324	roX1	-	ncRNA_exonic	ncRNA_exonic	known	rnaseq	NA	NA	NA	288	36	NA	NA	230	34	303	40	279	18	305	44	274	45	306	11	300	33	310	41	NA	0.661102	0.954958	0.0796233	0.673947	0.483905	0.00205807	0.838923	1	NA	NA	NA	NA	NA	NA	NA	NA	NA	0.661102
chr3L	4430199	nAChRbeta1	+	UTR3	UTR3	known	rnaseq	constrained	NA	NA	170	52	NA	NA	222	42	246	62	145	40	204	56	208	54	183	37	206	55	188	51	NA	0.0895357	0.498338	0.865599	0.773576	0.724984	0.246438	0.743838	0.834627	NA	NA	NA	NA	NA	NA	NA	NA	NA	0.0895357
chr3R	15400209	Rbp	+	UTR3	UTR3	known	rnaseq	NA	NA	NA	279	26	171	57	209	34	283	22	153	18	202	28	270	26	152	22	191	34	169	33	3.43e-06	0.115094	0.747936	0.68821	0.309031	1	0.342609	0.0743412	0.0422281	3.43e-06	0.0212627	2.08e-07	0.00363773	0.00354985	1.76e-05	0.0158221	0.0553227	0.0992915	0.115094
chrX	19727698	CG12531	+	UTR3	UTR3	known	rnaseq	NA	NA	NA	NA	NA	16	88	25	75	26	159	NA	NA	17	82	31	135	35	198	22	55	26	100	NA	NA	NA	NA	NA	NA	NA	NA	NA	NA	0.276903	0.941682	NA	0.970784	0.733819	1	0.15241	0.591965	NA
chr4	1041155	CaMKII	-	intronic	intronic	known	rnaseq	NA	NA	NA	174	86	NA	NA	168	98	171	126	NA	NA	147	108	183	94	NA	NA	162	111	146	132	NA	0.552857	0.0537261	NA	0.080204	0.975459	NA	0.167197	0.00554685	NA	NA	NA	NA	NA	NA	NA	NA	NA	0.552857
chr3L	4585858	CG42540	+	intronic	intronic	known	rnaseq	NA	NA	NA	258	23	NA	NA	249	44	238	62	NA	NA	162	43	213	42	224	21	221	50	NA	NA	NA	0.0384027	9.43e-05	NA	0.000493	0.0186238	0.987928	0.00237698	NA	NA	NA	NA	NA	NA	NA	NA	NA	NA	0.0384027
chrX	5086613	CG15465,rg	+	intronic	intronic	known	rnaseq	NA	NA	NA	313	16	192	5	281	37	255	67	262	7	289	27	307	25	244	33	287	45	290	27	0.384365	0.00945372	7.25e-09	0.333569	0.153753	0.380183	0.0106	0.0009	0.195351	0.384365	0.00205897	4.79e-09	1	0.0341801	0.0712344	0.00159581	0.000211	0.0325061	0.00945372
chr2L	9814580	nAChRalpha6	-	intronic	intronic	known	rnaseq	NA	NA	NA	NA	NA	NA	NA	204	29	227	42	NA	NA	182	37	202	20	172	21	171	22	177	19	NA	NA	NA	NA	NA	NA	NA	NA	NA	NA	NA	NA	NA	NA	NA	NA	NA	NA	NA
chrX	17931711	Sh	-	intronic	intronic	known	rnaseq	NA	NA	NA	239	72	90	20	276	52	274	60	NA	NA	276	40	249	56	NA	NA	245	74	202	64	0.49093	0.0559392	0.178691	NA	0.00360182	0.330817	NA	1	0.980455	0.49093	0.792065	1	NA	0.313091	1	NA	0.561272	0.40552	0.0559392
chr2L	11159274	Ca-beta	-	Nonsyn	Tyr->Cys	known	rnaseq	NA	PSEB	III	238	24	NA	NA	173	46	222	42	152	41	215	51	265	26	160	15	118	49	NA	NA	NA	0.00158435	0.0474171	0.00204284	0.00474395	1	0.982335	1.98e-06	NA	NA	NA	NA	NA	NA	NA	NA	NA	NA	0.00158435
chr2L	7660423	Slob	-	intronic	intronic	known	rnaseq	NA	NA	NA	70	3	NA	NA	188	14	257	14	NA	NA	136	12	215	7	162	14	169	17	113	29	NA	0.701354	1	NA	0.525717	0.890206	0.632339	0.35873	0.00659416	NA	NA	NA	NA	NA	NA	NA	NA	NA	0.701354
chr2R	10565755	psq	+	intronic	intronic	known	rnaseq	NA	NA	NA	228	3	NA	NA	164	16	165	7	NA	NA	157	32	178	10	150	17	202	13	151	22	NA	0.00263793	0.164191	NA	4.81e-08	0.0818611	0.000865	0.031459	4.08e-05	NA	NA	NA	NA	NA	NA	NA	NA	NA	0.00263793
chr2L	12463887	bun	-	intronic	intronic	known	rnaseq	NA	NA	NA	NA	NA	NA	NA	168	8	198	23	NA	NA	153	8	183	5	163	14	244	4	131	24	NA	NA	NA	NA	NA	NA	NA	NA	NA	NA	NA	NA	NA	NA	NA	NA	NA	NA	NA
chr3R	20949130	Atpalpha	+	intronic	intronic	known	rnaseq	NA	NA	NA	223	11	NA	NA	225	20	216	15	188	10	213	16	256	11	214	8	261	14	233	31	NA	0.244593	0.528186	1	0.452066	0.963888	0.832081	1	0.0261431	NA	NA	NA	NA	NA	NA	NA	NA	NA	0.244593
chr3R	24692528	slo	+	intronic	intronic	known	rnaseq	NA	NA	NA	206	4	NA	NA	179	16	189	4	NA	NA	122	15	153	6	87	6	192	22	115	13	NA	0.0171039	1	NA	0.00215679	0.55148	0.204038	0.00221617	0.00804058	NA	NA	NA	NA	NA	NA	NA	NA	NA	0.0171039
chr3L	9124202	bol	-	intronic	intronic	known	rnaseq	NA	NA	NA	118	24	NA	NA	119	36	72	81	NA	NA	NA	NA	106	39	87	25	142	26	86	26	NA	0.312719	9.96e-10	NA	NA	0.13745	0.560047	0.880303	0.461524	NA	NA	NA	NA	NA	NA	NA	NA	NA	0.312719
chr3L	15861638	pHCl	-	intronic	intronic	known	rnaseq	NA	NA	NA	225	11	NA	NA	94	15	74	38	NA	NA	132	18	88	3	86	4	78	21	82	18	NA	0.0230754	4.1e-11	NA	0.0282357	0.921783	1	0.000147	0.00162732	NA	NA	NA	NA	NA	NA	NA	NA	NA	0.0230754
chr3L	2926925	Shab	+	intronic	intronic	known	rnaseq	NA	NA	NA	103	14	69	10	204	42	226	54	134	8	245	41	169	24	137	18	156	29	163	40	1	0.4118	0.131314	0.159939	0.748431	1	1	0.567996	0.204791	1	0.620122	0.308653	0.216586	0.971057	1	0.966827	0.819208	0.40552	0.4118
chr2R	2519742	MFS17	-	intronic	intronic	known	rnaseq	NA	NA	NA	213	36	NA	NA	200	59	194	84	NA	NA	212	67	177	42	166	51	205	48	220	49	NA	0.0476189	8.57e-05	NA	0.0188449	0.347547	0.0692171	0.339265	0.474562	NA	NA	NA	NA	NA	NA	NA	NA	NA	0.0476189
chrX	1916421	Rbcn-3B	+	UTR3	UTR3	known	rnaseq	NA	NA	NA	102	6	138	8	96	18	119	21	NA	NA	92	23	113	8	NA	NA	NA	NA	80	13	1	0.0474291	0.0439818	NA	0.00549676	0.94053	NA	NA	0.14279	1	0.0335468	0.0328495	NA	0.00323304	0.93523	NA	NA	0.101636	0.0474291
chr3R	16633369	Fas1	+	intronic	intronic	known	rnaseq	NA	NA	NA	135	56	133	56	171	90	177	124	NA	NA	145	109	NA	NA	117	75	193	92	183	85	1	0.397073	0.0205889	NA	0.0135742	NA	0.161932	0.707767	0.797608	1	0.536229	0.0374117	NA	0.0258782	NA	0.196397	0.838688	0.831643	0.397073
chr2R	25256664	CG9380-NONE	+	intergenic	intergenic	novel	rnaseq	NA	NA	NA	216	17	NA	NA	182	46	205	58	NA	NA	157	35	192	17	163	10	177	12	140	47	NA	0.000475	2.5e-05	NA	0.00406911	0.977922	0.871636	0.942398	1.03e-05	NA	NA	NA	NA	NA	NA	NA	NA	NA	0.000475
chr4	1041214	CaMKII	-	intronic	intronic	known	rnaseq	NA	NA	NA	222	74	NA	NA	225	76	222	102	180	78	227	78	NA	NA	230	57	NA	NA	201	109	NA	1	0.123079	0.309023	0.975068	NA	0.350555	NA	0.0337848	NA	NA	NA	NA	NA	NA	NA	NA	NA	1
chr2R	946817	CG40498	-	UTR5	UTR5	known	rnaseq	NA	NA	NA	139	17	NA	NA	130	11	148	18	NA	NA	83	14	113	11	102	6	111	12	90	9	NA	0.568148	1	NA	0.563505	0.873292	0.372739	0.94223	0.851389	NA	NA	NA	NA	NA	NA	NA	NA	NA	0.568148
chr3R	9450112	ps	+	UTR3	UTR3	known	rnaseq	NA	NA	NA	207	8	NA	NA	146	10	172	32	104	2	NA	NA	142	15	83	4	178	17	NA	NA	NA	0.47196	0.000177	0.685661	NA	0.0949316	0.910429	0.104116	NA	NA	NA	NA	NA	NA	NA	NA	NA	NA	0.47196
chr2R	13886458	shot	-	Nonsyn	Ile->Val	known	rnaseq	constrained	NA	NA	204	16	188	21	185	19	168	16	178	16	183	21	182	12	147	18	189	11	222	14	0.53631	0.622728	0.802744	0.864633	0.432489	0.882074	0.486578	0.715894	0.776261	0.53631	0.988989	0.852412	0.857263	1	0.384168	0.983026	0.274832	0.247597	0.622728
chr2L	13487696	CG42784,CG46308	+	intronic	intronic	known	rnaseq	NA	NA	NA	305	10	NA	NA	223	22	256	34	NA	NA	215	57	248	22	160	25	258	25	NA	NA	NA	0.0179179	0.00025	NA	2.14e-10	0.042597	0.000429	0.0171833	NA	NA	NA	NA	NA	NA	NA	NA	NA	NA	0.0179179
chr2R	17376935	mbl	+	UTR3	UTR3	novel	rnaseq	NA	NA	NA	99	0	105	16	212	0	215	0	NA	NA	209	0	175	0	146	0	150	0	160	0	0.000442	1	1	NA	1	1	1	1	1	0.000442	1.85e-06	5.63e-07	NA	1.83e-06	1.11e-05	5.03e-05	4.18e-05	1.88e-05	1
chrX	17926472	Sh	-	UTR3	UTR3	known	rnaseq	NA	NA	NA	316	14	196	28	293	30	270	40	210	25	305	29	273	22	237	19	267	22	244	17	0.00223814	0.0358588	0.000365	0.0148499	0.0634583	0.21409	0.26497	0.188983	0.461524	0.00223814	0.473686	1	0.820675	0.313091	0.188611	0.196397	0.224363	0.0874598	0.0358588
chr2L	2757157	Bacc	+	UTR3	UTR3	known	rnaseq	NA	NA	NA	273	18	177	25	301	5	316	2	198	0	184	52	239	72	NA	NA	202	61	211	0	0.0569001	0.017253	0.000425795	0.000659	1.46e-06	8.57e-08	NA	1.77e-07	0.000896	0.0569001	1.86e-05	5.49e-08	2.44e-06	0.0366422	0.0165907	NA	0.0259635	4.32e-07	0.017253
chr2L	4318481	tutl	+	intronic	intronic	known	rnaseq	NA	NA	NA	196	17	NA	NA	146	20	151	18	NA	NA	165	31	110	14	NA	NA	97	13	122	24	NA	0.347552	0.485982	NA	0.0521781	0.54396	NA	0.480235	0.0621385	NA	NA	NA	NA	NA	NA	NA	NA	NA	0.347552
chr3R	24708329	slo	+	UTR3	UTR3	known	rnaseq	NA	PSEB	NA	240	55	82	27	219	48	198	65	98	31	213	50	225	40	133	18	188	53	136	39	0.334991	0.973938	0.154949	0.382207	0.96654	0.517426	0.213722	0.552821	0.546221	0.334991	0.331922	1	1	0.446856	0.120382	0.042056	0.824312	0.822706	0.973938
chr3L	991441	Glut1	+	UTR3	UTR3	known	rnaseq	NA	nonPSEB	NA	224	22	NA	NA	118	20	141	38	63	6	128	21	100	30	NA	NA	115	6	105	6	NA	0.223151	0.0013301	1	0.232015	0.0025439	NA	0.367232	0.482689	NA	NA	NA	NA	NA	NA	NA	NA	NA	0.223151
chrX	16505431	para	-	intronic	intronic	known	rnaseq	NA	NA	NA	292	48	NA	NA	232	46	241	46	NA	NA	275	34	254	33	172	31	212	52	200	40	NA	0.569176	0.67954	NA	0.362689	0.55357	0.883181	0.175053	0.618278	NA	NA	NA	NA	NA	NA	NA	NA	NA	0.569176
chr2R	10108801	14-3-3zeta	+	UTR3	UTR3	known	rnaseq	constrained	nonPSEB	NA	119	18	NA	NA	117	19	208	29	NA	NA	124	40	207	25	156	38	83	12	155	12	NA	0.936901	0.935221	NA	0.048438	0.721929	0.314732	1	0.263825	NA	NA	NA	NA	NA	NA	NA	NA	NA	0.936901
chr3L	5188011	shep	-	intronic	intronic	known	rnaseq	NA	NA	NA	221	16	150	1	294	27	313	35	272	15	313	32	286	15	335	7	284	19	314	19	0.0130318	0.660003	0.258988	0.644672	0.4857	0.676209	0.0388165	0.947409	0.78981	0.0130318	0.00264349	0.000287	0.0662291	0.000987	0.064664	0.678073	0.036524	0.0290069	0.660003
chr3L	9162281	Rdl	-	intronic	intronic	known	rnaseq	NA	NA	NA	177	20	NA	NA	188	48	138	96	NA	NA	188	56	162	51	103	22	162	30	103	49	NA	0.0177843	4.57e-12	NA	0.00185009	0.00238115	0.184562	0.260464	8.04e-06	NA	NA	NA	NA	NA	NA	NA	NA	NA	0.0177843
chr3L	7696248	Ank2,CG32373	-	intronic	intronic	known	rnaseq	NA	NA	NA	87	4	NA	NA	147	10	174	21	NA	NA	159	14	158	7	115	5	118	7	121	2	NA	0.710127	0.172773	NA	0.438623	1	1	0.88227	0.615689	NA	NA	NA	NA	NA	NA	NA	NA	NA	0.710127
chr3L	9162289	Rdl	-	intronic	intronic	known	rnaseq	NA	NA	NA	174	20	NA	NA	174	49	120	93	NA	NA	179	55	159	42	104	14	167	27	NA	NA	NA	0.00655067	4.35e-13	NA	0.00168504	0.0254323	0.883181	0.5192	NA	NA	NA	NA	NA	NA	NA	NA	NA	NA	0.00655067
chrX	5086607	CG15465,rg	+	intronic	intronic	known	rnaseq	NA	NA	NA	313	10	184	14	298	28	311	10	239	21	296	22	320	16	245	26	306	24	278	36	0.110291	0.0147486	1	0.0301104	0.0690666	0.528662	0.0100054	0.0624059	0.000549	0.110291	0.82764	0.118209	0.930373	1	0.537644	0.639227	1	0.263523	0.0147486
chr2L	5206233	snmRNA:158	+	ncRNA_exonic	ncRNA_exonic	known	rnaseq	NA	nonPSEB	NA	157	17	274	36	NA	NA	NA	NA	273	17	202	72	149	29	167	29	107	10	187	32	0.784764	NA	NA	0.263384	0.000124	0.204065	0.342609	0.941345	0.331948	0.784764	NA	NA	0.0662291	8.64e-05	0.338751	0.57893	0.732365	0.55213	NA
chr2R	15439367	CG43729	+	intronic	intronic	known	rnaseq	NA	NA	NA	NA	NA	NA	NA	96	14	130	16	NA	NA	188	7	135	10	124	6	138	14	103	26	NA	NA	NA	NA	NA	NA	NA	NA	NA	NA	NA	NA	NA	NA	NA	NA	NA	NA	NA
chr3R	24096124	4EHP	-	intronic	intronic	known	rnaseq	NA	NA	NA	NA	NA	NA	NA	132	9	124	21	NA	NA	140	9	126	16	98	2	97	9	125	14	NA	NA	NA	NA	NA	NA	NA	NA	NA	NA	NA	NA	NA	NA	NA	NA	NA	NA	NA
chr3R	4299391	cpx	+	UTR3	UTR3	known	rnaseq	NA	nonPSEB	NA	254	43	NA	NA	279	54	237	109	NA	NA	243	87	254	77	288	33	267	59	259	69	NA	0.709638	2.83e-06	NA	0.00132078	0.0277684	0.31663	0.392948	0.10856	NA	NA	NA	NA	NA	NA	NA	NA	NA	0.709638
chr2R	16133655	spin	+	Nonsyn	Asn->Ser	known	rnaseq	constrained	NA	NA	171	87	154	6	NA	NA	NA	NA	213	19	173	57	202	55	189	38	262	53	184	63	3.6e-13	NA	NA	8.24e-11	0.0807458	0.0130466	0.000273	4.06e-05	0.138839	3.6e-13	NA	NA	0.251706	2.85e-07	6.21e-06	0.000703	0.000287	7.44e-08	NA
chrX	11955524	cac	-	intronic	intronic	known	rnaseq	NA	NA	NA	168	26	NA	NA	130	51	179	82	NA	NA	136	49	163	43	139	27	149	78	NA	NA	NA	0.00273694	3.79e-05	NA	0.00718171	0.171351	0.676279	6.42e-06	NA	NA	NA	NA	NA	NA	NA	NA	NA	NA	0.00273694
chr3R	9428853	ps	+	intronic	intronic	known	rnaseq	NA	NA	NA	234	63	NA	NA	158	127	160	124	NA	NA	150	134	120	149	NA	NA	163	167	161	117	NA	5.01e-08	6.34e-08	NA	9.18e-10	3.4e-15	NA	8.43e-13	2.4e-06	NA	NA	NA	NA	NA	NA	NA	NA	NA	5.01e-08
chr2L	14089233	nAChRalpha5	+	Syn	Leu->Leu	known	rnaseq	NA	NA	NA	242	29	119	17	223	24	264	21	NA	NA	170	24	259	17	145	11	186	24	191	22	0.76055	0.872984	0.262762	NA	0.769606	0.173264	0.438755	0.960185	1	0.76055	0.63013	0.199177	NA	1	0.119728	0.370903	1	0.780456	0.872984
chr3R	6592229	dpr11	-	intronic	intronic	known	rnaseq	NA	NA	NA	NA	NA	NA	NA	146	15	149	16	NA	NA	171	6	82	10	170	6	115	9	132	5	NA	NA	NA	NA	NA	NA	NA	NA	NA	NA	NA	NA	NA	NA	NA	NA	NA	NA	NA
chrX	5086609	CG15465,rg	+	intronic	intronic	known	rnaseq	NA	NA	NA	NA	NA	NA	NA	238	85	197	114	217	38	234	76	271	62	205	65	233	98	248	66	NA	NA	NA	NA	NA	NA	NA	NA	NA	NA	NA	NA	NA	NA	NA	NA	NA	NA	NA
chr2L	14090566	nAChRalpha5	+	UTR3	UTR3	known	rnaseq	NA	NA	NA	64	265	23	222	65	247	46	284	43	216	58	249	57	260	55	207	54	236	60	229	0.00401964	0.807914	0.101918	0.569147	0.970825	0.871585	0.866668	0.941345	0.856458	0.00401964	0.00257508	0.224221	0.0743469	0.0102969	0.0265711	0.00357161	0.0214903	0.00258572	0.807914
chr2R	928861	CG40498	-	intronic	intronic	known	rnaseq	NA	NA	NA	254	11	NA	NA	243	11	255	13	NA	NA	227	26	218	19	200	6	213	11	223	10	NA	1	0.911218	NA	0.0281004	0.21409	0.808876	0.936781	1	NA	NA	NA	NA	NA	NA	NA	NA	NA	1
chr4	356685	PMCA	-	intronic	intronic	known	rnaseq	NA	NA	NA	114	5	NA	NA	145	13	116	26	NA	NA	176	6	122	13	NA	NA	138	8	103	12	NA	0.347552	0.00138189	NA	0.858068	0.296129	NA	0.891421	0.192721	NA	NA	NA	NA	NA	NA	NA	NA	NA	0.347552
chr4	1041449	CaMKII	-	intronic	intronic	known	rnaseq	NA	NA	NA	202	17	99	9	181	26	191	32	NA	NA	193	15	184	12	162	11	166	15	182	25	0.94626	0.200624	0.0614615	NA	0.926102	0.777445	0.874949	0.946028	0.303229	0.94626	0.579091	0.274116	NA	0.948541	0.702934	0.836673	1	0.543708	0.200624
chr2R	10531607	lola	-	intronic	intronic	known	rnaseq	NA	NA	NA	183	14	NA	NA	175	75	163	88	NA	NA	150	66	214	44	204	31	256	65	187	36	NA	1.3e-08	1.02e-11	NA	1.65e-08	0.0105192	0.13262	0.00035	0.0277673	NA	NA	NA	NA	NA	NA	NA	NA	NA	1.3e-08
chr4	128747	Ank	-	intronic	intronic	known	rnaseq	NA	NA	NA	215	4	NA	NA	231	12	218	28	NA	NA	209	4	241	7	155	2	257	18	178	27	NA	0.156593	0.000136	NA	1	0.766992	1	0.0453127	9.84e-05	NA	NA	NA	NA	NA	NA	NA	NA	NA	0.156593
chr2R	11450316	qvr	+	UTR3	UTR3	known	rnaseq	constrained	NA	NA	205	11	175	19	224	9	258	19	123	4	185	23	209	11	174	10	241	11	178	10	0.172398	0.76747	0.557436	0.767317	0.0703873	1	1	0.936781	1	0.172398	0.0664347	0.463031	0.102655	0.898733	0.215437	0.313347	0.134888	0.258612	0.76747
chr3R	4301244	cpx	+	UTR3	UTR3	known	rnaseq	NA	NA	NA	145	62	120	53	165	71	188	86	NA	NA	137	72	133	80	139	67	NA	NA	126	58	1	1	0.850412	NA	0.473601	0.26988	0.792457	NA	0.907268	1	1	0.977255	NA	0.638441	0.334565	0.90226	NA	0.9975	1
chr3R	17054951	Dad	+	UTR5	UTR5	known	rnaseq	NA	NA	NA	129	1	NA	NA	95	5	110	16	NA	NA	123	3	149	5	74	3	187	12	147	2	NA	0.171396	0.000301	NA	0.491355	0.415367	0.326042	0.0554642	1	NA	NA	NA	NA	NA	NA	NA	NA	NA	0.171396
chrX	17989722	Sh	-	intronic	intronic	known	rnaseq	NA	NA	NA	145	16	NA	NA	219	22	199	9	154	8	199	29	203	10	157	10	217	12	205	16	NA	0.936901	0.0675693	0.189613	0.554085	0.171351	0.427403	0.228442	0.562791	NA	NA	NA	NA	NA	NA	NA	NA	NA	0.936901
chr4	94367	pan	+	intronic	intronic	known	rnaseq	NA	NA	NA	184	11	NA	NA	124	14	118	7	NA	NA	87	6	93	6	NA	NA	131	13	73	8	NA	0.247725	1	NA	0.881934	1	NA	0.450684	0.378324	NA	NA	NA	NA	NA	NA	NA	NA	NA	0.247725
chr3R	4301150	cpx	+	UTR3	UTR3	known	rnaseq	NA	NA	NA	118	63	72	81	142	99	140	113	NA	NA	141	102	124	88	119	104	91	87	108	78	0.00400694	0.349971	0.0809138	NA	0.266183	0.353361	0.0772815	0.0264241	0.328108	0.00400694	0.0813566	0.229187	NA	0.114983	0.114103	0.480026	0.754042	0.134408	0.349971
chrX	3860692	roX1	-	ncRNA_exonic	ncRNA_exonic	known	rnaseq	NA	NA	NA	186	5	NA	NA	NA	NA	277	31	162	8	204	21	176	18	NA	NA	209	26	217	18	NA	NA	0.00360404	0.57465	0.0149023	0.0376556	NA	0.00356474	0.0927726	NA	NA	NA	NA	NA	NA	NA	NA	NA	NA
chr2L	16175141	Ca-alpha1D	+	intronic	intronic	known	rnaseq	NA	NA	NA	175	21	NA	NA	170	28	188	37	NA	NA	164	21	181	19	168	11	177	20	159	27	NA	0.505627	0.1452	NA	0.933786	0.909289	0.314732	0.95015	0.472436	NA	NA	NA	NA	NA	NA	NA	NA	NA	0.505627
chr3L	7693373	Ank2	-	Nonsyn	Met->Val	known	rnaseq	constrained	NA	NA	251	6	154	12	294	19	316	9	235	31	324	15	294	10	274	10	281	10	306	2	0.0604819	0.0895357	0.880051	0.00019	0.303695	0.820036	0.674977	0.770133	0.307436	0.0604819	0.87923	0.0798612	0.396685	0.38916	0.184197	0.287957	0.294959	0.00121032	0.0895357
chrX	1373761	ssx	+	UTR3	UTR3	known	rnaseq	NA	NA	NA	294	13	293	4	313	19	278	32	291	5	273	18	302	12	285	25	284	15	272	29	0.104271	0.60841	0.0120165	0.187273	0.4857	0.968624	0.186989	0.838923	0.0411963	0.104271	0.0253451	1.29e-05	0.931892	0.0119429	0.195965	0.00117988	0.0809041	0.000114	0.60841
chr4	454079	CaMKI	+	downstream	downstream	novel	rnaseq	NA	NA	NA	200	9	118	30	181	12	197	15	149	8	182	16	196	11	132	9	180	11	140	16	2.83e-05	0.638951	0.394687	0.93347	0.250934	0.851628	0.677756	0.794501	0.10485	2.83e-05	0.00126972	0.00167391	0.00102364	0.00831851	0.000269	0.00532086	0.00127067	0.0594418	0.638951
chr3R	24067811	4EHP	-	UTR3	UTR3	known	rnaseq	NA	NA	NA	136	9	NA	NA	100	2	157	5	NA	NA	202	4	105	1	79	4	111	14	101	1	NA	0.229282	0.370783	NA	0.0974221	0.139012	0.920382	0.339265	0.136836	NA	NA	NA	NA	NA	NA	NA	NA	NA	0.229282
chr4	454073	CaMKI	+	downstream	downstream	known	rnaseq	NA	NA	NA	223	16	162	15	205	18	213	28	163	12	197	25	210	25	136	13	200	21	152	26	0.713774	0.721194	0.130886	1	0.183805	0.29941	0.757202	0.474292	0.0502341	0.713774	1	0.488699	0.916656	0.600526	0.723678	1	1	0.223568	0.721194
chr3L	989963	Glut1	+	UNKNOWN	UNKNOWN	known	rnaseq	NA	nonPSEB	NA	296	6	NA	NA	156	18	157	18	NA	NA	151	23	158	10	165	3	145	21	204	21	NA	0.000756	0.000441	NA	2.38e-05	0.105332	1	4.86e-05	0.00176614	NA	NA	NA	NA	NA	NA	NA	NA	NA	0.000756
chrX	11955523	cac	-	intronic	intronic	known	rnaseq	NA	NA	NA	173	21	NA	NA	162	19	245	34	NA	NA	157	25	190	18	147	17	198	33	140	16	NA	1	0.855573	NA	0.562768	0.720551	1	0.4777	1	NA	NA	NA	NA	NA	NA	NA	NA	NA	1
chrX	16466204	para	-	intronic	intronic	known	rnaseq	NA	NA	NA	332	12	NA	NA	276	29	247	57	151	17	303	26	235	34	208	23	255	53	225	24	NA	0.00813126	2.24e-09	0.0143083	0.0483818	0.000346	0.0130826	5.69e-08	0.0143363	NA	NA	NA	NA	NA	NA	NA	NA	NA	0.00813126
chr3L	4430198	nAChRbeta1	+	UTR3	UTR3	known	rnaseq	NA	NA	NA	210	14	197	3	248	16	288	21	168	20	251	17	250	13	215	8	245	21	230	12	0.0380965	1	0.928084	0.277398	1	0.768888	0.486509	0.757624	0.753899	0.0380965	0.0640701	0.0185113	0.00200181	0.0432944	0.187834	0.453871	0.0180001	0.16335	1
chr3R	4301182	cpx	+	UTR3	UTR3	known	rnaseq	NA	NA	NA	134	9	102	10	181	25	203	21	NA	NA	182	14	174	12	173	13	131	9	142	10	0.622099	0.184304	0.439742	NA	0.916279	1	0.963094	1	1	0.622099	0.694484	1	NA	0.832501	0.710526	0.851222	0.73166	0.683365	0.184304
chrX	16466198	para	-	intronic	intronic	known	rnaseq	NA	NA	NA	318	23	NA	NA	201	96	190	101	101	56	254	66	202	64	NA	NA	201	96	170	67	NA	2.97e-15	1.67e-17	1.34e-13	2.03e-06	7.16e-08	NA	3.09e-15	2.17e-10	NA	NA	NA	NA	NA	NA	NA	NA	NA	2.97e-15
chr2R	13923951	shot	-	intronic	intronic	known	rnaseq	NA	NA	NA	157	14	NA	NA	150	19	98	36	121	28	NA	NA	148	18	NA	NA	230	22	120	22	NA	0.510693	8.57e-05	0.025587	NA	0.677672	NA	1	0.137986	NA	NA	NA	NA	NA	NA	NA	NA	NA	0.510693
chr3R	4301206	cpx	+	UTR3	UTR3	known	rnaseq	NA	NA	NA	NA	NA	NA	NA	139	31	177	27	NA	NA	130	35	145	22	148	23	124	27	116	25	NA	NA	NA	NA	NA	NA	NA	NA	NA	NA	NA	NA	NA	NA	NA	NA	NA	NA	NA
chr3L	18800317	CR45939	-	ncRNA_exonic	ncRNA_exonic	known	rnaseq	NA	NA	NA	213	80	NA	NA	248	49	227	77	150	60	218	62	248	52	173	61	244	68	248	69	NA	0.00821672	0.73868	0.895985	0.28825	0.0211592	0.917967	0.260684	0.279724	NA	NA	NA	NA	NA	NA	NA	NA	NA	0.00821672
chrX	15096370	Rab3-GEF	+	intronic	intronic	known	rnaseq	NA	NA	NA	NA	NA	NA	NA	172	10	110	27	NA	NA	112	7	89	5	203	2	168	14	116	14	NA	NA	NA	NA	NA	NA	NA	NA	NA	NA	NA	NA	NA	NA	NA	NA	NA	NA	NA
chrX	17938233	Sh	-	UTR3	UTR3	known	rnaseq	NA	NA	NA	339	6	205	7	303	33	307	23	202	33	309	27	273	28	242	33	291	41	268	25	0.391968	3.79e-05	0.00282366	1.11e-07	0.000678	0.000352	4.2e-06	4.17e-07	0.000749	0.391968	0.0231644	0.172164	0.00102364	0.0926326	0.0363531	0.00422644	0.00238979	0.0814476	3.79e-05
chr2R	10565754	psq	+	intronic	intronic	known	rnaseq	NA	NA	NA	229	1	NA	NA	172	9	166	6	NA	NA	163	22	190	2	155	12	211	6	166	7	NA	0.0206422	0.0784638	NA	1.53e-06	0.803887	0.0019382	0.147892	0.0770799	NA	NA	NA	NA	NA	NA	NA	NA	NA	0.0206422
chrX	17931719	Sh	-	intronic	intronic	known	rnaseq	NA	NA	NA	277	43	107	12	314	20	312	20	163	19	298	21	276	27	260	19	281	46	239	28	0.565865	0.0062288	0.00403729	0.57465	0.017233	0.196267	0.0475266	0.93344	0.507131	0.565865	0.320917	0.265627	1	0.406631	0.895981	0.54073	0.60926	1	0.0062288
chr3R	20803364	Syp	+	intronic	intronic	known	rnaseq	NA	NA	NA	174	26	NA	NA	143	28	132	47	NA	NA	159	27	176	12	163	16	235	23	NA	NA	NA	0.524096	0.00456451	NA	0.864022	0.122058	0.462108	0.321727	NA	NA	NA	NA	NA	NA	NA	NA	NA	NA	0.524096
chr2R	11603444	tou	-	intronic	intronic	known	rnaseq	NA	NA	NA	110	3	NA	NA	125	9	131	15	NA	NA	188	6	158	16	157	19	142	9	198	18	NA	0.360312	0.0465866	NA	1	0.10086	0.0528612	0.404469	0.148868	NA	NA	NA	NA	NA	NA	NA	NA	NA	0.360312
chr3R	17889745	Rim	-	Nonsyn	Ile->Met	known	rnaseq	highly_conserved	NA	NA	145	6	NA	NA	171	13	227	27	NA	NA	152	10	227	8	171	3	171	18	142	5	NA	0.376041	0.0442374	NA	0.571933	0.938809	0.53413	0.137436	1	NA	NA	NA	NA	NA	NA	NA	NA	NA	0.376041
chr2L	19048300	Acn	+	UTR3	UTR3	known	rnaseq	unconstrained	NA	NA	161	10	126	14	159	18	219	31	NA	NA	175	9	188	11	175	11	164	20	182	14	0.327755	0.281895	0.0542629	NA	0.902921	1	1	0.254483	0.849936	0.327755	1	0.679782	NA	0.201042	0.297652	0.437651	1	0.620656	0.281895
chr4	1041374	CaMKII	-	intronic	intronic	known	rnaseq	NA	NA	NA	274	22	165	9	254	28	245	21	182	12	249	12	225	19	NA	NA	233	13	208	54	0.590854	0.447266	0.935793	0.864633	0.334508	0.986603	NA	0.549577	9.84e-05	0.590854	0.205378	0.49171	0.980748	0.948541	0.534657	NA	1	6.1e-05	0.447266
chrX	16466203	para	-	intronic	intronic	known	rnaseq	NA	NA	NA	330	13	NA	NA	273	28	249	54	145	21	310	18	240	29	204	26	263	44	232	18	NA	0.0189067	3.63e-08	0.0023084	0.485749	0.00744032	0.00470422	2.68e-05	0.20939	NA	NA	NA	NA	NA	NA	NA	NA	NA	0.0189067
chrX	9027171	rdgA	+	ncRNA_UTR3	ncRNA_UTR3	known	rnaseq	NA	NA	NA	273	18	190	42	182	21	164	12	195	25	281	16	151	12	201	20	229	28	205	34	0.000185	0.224173	0.918592	0.121128	0.829224	0.87869	0.443578	0.151136	0.0155759	0.000185	0.0980874	0.0049225	0.156197	7.04e-05	0.0165907	0.0344254	0.113085	0.449572	0.224173
chrX	17938148	Sh	-	UTR3	UTR3	known	rnaseq	NA	NA	NA	312	7	166	20	277	17	270	8	185	16	275	17	249	8	190	14	256	33	191	22	0.000616	0.0835081	0.715239	0.0131104	0.0568515	0.809894	0.0508965	4.45e-05	0.001139	0.000616	0.161008	0.00320032	0.647171	0.148144	0.00980826	0.437651	1	1	0.0835081
chr2L	2785524	Syt1	-	UTR3	UTR3	known	rnaseq	NA	NA	NA	222	27	NA	NA	225	43	227	36	NA	NA	215	27	211	18	148	18	242	50	166	39	NA	0.181712	0.453786	NA	1	0.475254	1	0.120352	0.0578473	NA	NA	NA	NA	NA	NA	NA	NA	NA	0.181712
chr3L	24185127	Snap25	+	intronic	intronic	known	rnaseq	NA	NA	NA	227	22	NA	NA	242	20	233	27	NA	NA	171	15	192	16	185	18	177	20	127	10	NA	0.752553	0.747936	NA	0.927963	0.907305	1	0.870566	0.870048	NA	NA	NA	NA	NA	NA	NA	NA	NA	0.752553
chr3L	22281049	Srpk79D	+	intronic	intronic	known	rnaseq	NA	NA	NA	158	4	NA	NA	95	2	127	4	91	0	90	12	112	0	86	0	89	5	NA	NA	NA	1	1	0.463109	0.010776	0.304113	0.519075	0.464002	NA	NA	NA	NA	NA	NA	NA	NA	NA	NA	1
chr3R	21312776	Hsromega	+	ncRNA_exonic	ncRNA_exonic	novel	rnaseq	NA	NA	NA	NA	NA	182	99	253	104	281	76	211	103	256	100	NA	NA	306	52	302	56	302	53	NA	NA	NA	NA	NA	NA	NA	NA	NA	NA	0.258894	0.000769	0.809375	0.153574	NA	6.52e-08	8.11e-07	2.69e-07	NA
chr2R	14277154	Ih	+	UTR5	UTR5	known	rnaseq	NA	NA	NA	185	6	NA	NA	215	7	233	27	NA	NA	157	11	233	1	122	1	217	3	110	14	NA	1	0.00834535	NA	0.244115	0.14196	0.462108	0.481531	0.0330446	NA	NA	NA	NA	NA	NA	NA	NA	NA	1
chr3R	17897619	Rim	-	intronic	intronic	known	rnaseq	NA	NA	NA	135	15	NA	NA	208	20	157	29	193	6	184	36	223	13	NA	NA	125	23	223	8	NA	0.826555	0.213799	0.0348933	0.169868	0.2509	NA	0.316864	0.0524476	NA	NA	NA	NA	NA	NA	NA	NA	NA	0.826555
chr3L	5745060	CG46320,sif	+	UTR3	UTR3	known	rnaseq	NA	NA	NA	153	8	NA	NA	186	34	212	38	NA	NA	175	47	144	20	179	25	169	28	203	27	NA	0.00633168	0.0034406	NA	4.77e-05	0.0950955	0.0693573	0.016299	0.0927726	NA	NA	NA	NA	NA	NA	NA	NA	NA	0.00633168
chr3R	6592220	dpr11	-	intronic	intronic	known	rnaseq	NA	NA	NA	NA	NA	NA	NA	144	15	130	34	NA	NA	170	9	70	20	167	0	125	10	105	33	NA	NA	NA	NA	NA	NA	NA	NA	NA	NA	NA	NA	NA	NA	NA	NA	NA	NA	NA
chr3R	4301254	cpx	+	UTR3	UTR3	known	rnaseq	NA	NA	NA	206	29	162	36	214	50	257	41	118	41	180	50	193	48	196	29	186	39	165	36	0.200355	0.109105	0.790334	0.00361961	0.0270089	0.0889129	0.996707	0.290602	0.240741	0.200355	1	0.334494	0.251706	0.594818	0.895981	0.334769	1	1	0.109105
chr3L	4577495	CG42540	+	intronic	intronic	known	rnaseq	NA	NA	NA	307	23	NA	NA	275	32	281	43	NA	NA	280	31	288	24	301	17	282	32	294	20	NA	0.266257	0.0199677	NA	0.318185	0.921783	0.63628	0.304603	1	NA	NA	NA	NA	NA	NA	NA	NA	NA	0.266257
chr3L	24184954	Snap25	+	intronic	intronic	known	rnaseq	NA	NA	NA	155	3	NA	NA	183	20	162	18	NA	NA	115	22	149	9	123	16	108	30	NA	NA	NA	0.00813126	0.00683303	NA	7.93e-05	0.295919	0.00522173	4.38e-07	NA	NA	NA	NA	NA	NA	NA	NA	NA	NA	0.00813126
chrX	18172267	Frq1	+	UTR3	UTR3	known	rnaseq	NA	NA	NA	251	52	180	18	132	20	179	33	NA	NA	NA	NA	176	15	NA	NA	135	26	140	11	0.0351977	0.485743	0.806678	NA	NA	0.0162633	NA	0.969425	0.0186296	0.0351977	0.437182	0.119664	NA	NA	0.895981	NA	0.174715	0.840659	0.485743
chr3R	17901812	Rim	-	intronic	intronic	known	rnaseq	NA	NA	NA	NA	NA	NA	NA	257	8	266	32	NA	NA	215	17	213	20	204	9	156	22	194	9	NA	NA	NA	NA	NA	NA	NA	NA	NA	NA	NA	NA	NA	NA	NA	NA	NA	NA	NA
chr3R	4301140	cpx	+	UTR3	UTR3	known	rnaseq	NA	NA	NA	148	26	132	23	211	32	216	44	NA	NA	189	56	187	36	190	35	156	34	163	27	1	0.782812	0.701616	NA	0.0977715	0.936648	0.996707	0.646714	1	1	0.852173	0.826976	NA	0.147666	0.927987	0.988291	0.726099	0.979844	0.782812
chr2R	10108802	14-3-3zeta	+	UTR3	UTR3	known	rnaseq	constrained	nonPSEB	NA	120	18	NA	NA	115	22	205	29	NA	NA	130	33	212	22	167	29	81	12	153	13	NA	0.636491	0.935221	NA	0.216567	0.505482	0.910429	1	0.349243	NA	NA	NA	NA	NA	NA	NA	NA	NA	0.636491
chr3R	28918104	Doa	+	Nonsyn	Gln->Arg	known	rnaseq	NA	NA	II	240	5	188	1	257	2	191	6	249	1	213	24	264	3	233	11	279	6	196	8	0.368798	0.409112	0.656914	0.231409	0.000992	0.709295	0.314732	1	0.464721	0.368798	1	0.22855	1	0.000126	0.839432	0.0725566	0.50883	0.108777	0.409112
chr3L	9161863	Rdl	-	intronic	intronic	known	rnaseq	NA	NA	NA	251	10	NA	NA	219	25	212	29	NA	NA	223	21	216	15	124	7	181	20	169	13	NA	0.0175313	0.00217802	NA	0.0644484	0.409207	0.792457	0.0398218	0.280302	NA	NA	NA	NA	NA	NA	NA	NA	NA	0.0175313
chrX	11493461	Drak	+	UTR5	UTR5	known	rnaseq	NA	NA	NA	150	5	NA	NA	193	15	166	47	NA	NA	207	2	229	11	166	7	282	18	165	9	NA	0.200624	6.9e-07	NA	0.242048	0.815535	0.920527	0.426368	0.630377	NA	NA	NA	NA	NA	NA	NA	NA	NA	0.200624
chr2R	2563075	MFS17	-	intronic	intronic	known	rnaseq	NA	NA	NA	138	12	NA	NA	155	24	125	21	NA	NA	115	7	136	8	NA	NA	167	8	109	11	NA	0.265145	0.153	NA	0.749065	0.709295	NA	0.410252	0.976945	NA	NA	NA	NA	NA	NA	NA	NA	NA	0.265145
chr2R	24919093	NaCP60E	+	UTR3	UTR3	known	rnaseq	unconstrained	nonPSEB	NA	168	17	118	18	270	27	261	23	154	14	246	32	213	19	171	23	229	21	193	16	0.417636	1	0.822588	0.959416	0.571046	0.903302	0.632339	0.949271	0.782193	0.417636	0.439886	0.218731	0.40087	0.811933	0.31194	0.90226	0.373317	0.22636	1
chr3L	27987006	CG17514	-	intronic	intronic	known	rnaseq	NA	NA	NA	226	16	NA	NA	179	25	139	65	147	6	NA	NA	174	47	110	14	207	29	115	43	NA	0.106717	9.67e-11	0.549132	NA	8.94e-05	0.342609	0.107258	9.82e-07	NA	NA	NA	NA	NA	NA	NA	NA	NA	0.106717
chr3L	4369207	DopEcR	-	Nonsyn	Lys->Arg	known	rnaseq	highly_conserved	nonPSEB	NA	234	16	NA	NA	291	23	305	32	216	28	291	31	300	13	228	7	239	7	224	22	NA	0.845194	0.308342	0.131225	0.282754	0.451257	0.233776	0.188983	0.509737	NA	NA	NA	NA	NA	NA	NA	NA	NA	0.845194
chr2R	17364669	mbl	+	UTR3	UTR3	known	rnaseq	constrained	PSEB	NA	85	10	NA	NA	204	16	199	23	NA	NA	NA	NA	156	22	175	10	161	23	155	20	NA	0.518346	1	NA	NA	0.882074	0.317824	0.838923	1	NA	NA	NA	NA	NA	NA	NA	NA	NA	0.518346
chr3R	14025509	rdx	-	intronic	intronic	known	rnaseq	NA	NA	NA	219	13	NA	NA	167	16	159	30	NA	NA	143	26	178	9	180	10	206	23	171	4	NA	0.376179	0.0019496	NA	0.00704326	0.963888	1	0.187173	0.280302	NA	NA	NA	NA	NA	NA	NA	NA	NA	0.376179
chr2R	16133654	spin	+	Nonsyn	Asn->Asp	known	rnaseq	constrained	NA	NA	223	34	155	2	177	46	162	51	222	7	202	27	222	35	212	17	289	24	215	32	5.44e-05	0.086227	0.00951691	0.0004	0.790352	1	0.127407	0.0968661	1	5.44e-05	4.5e-08	5.62e-10	0.573643	0.000454	8.58e-05	0.0386514	0.0199888	0.000165	0.086227
chr2L	4310615	tutl	+	intronic	intronic	known	rnaseq	NA	NA	NA	204	2	NA	NA	175	21	183	38	NA	NA	196	11	144	11	133	4	188	13	104	9	NA	0.000132	7.04e-09	NA	0.0524288	0.0158858	0.427403	0.0133807	0.0109455	NA	NA	NA	NA	NA	NA	NA	NA	NA	0.000132
chr2L	13485157	CG42784	+	Nonsyn	Lys->Glu	known	rnaseq	NA	NA	NA	331	23	NA	NA	284	39	295	42	183	24	251	45	292	34	209	47	270	49	243	31	NA	0.0446463	0.019424	0.0975973	0.00216093	0.186972	0.000135	0.00163885	0.124443	NA	NA	NA	NA	NA	NA	NA	NA	NA	0.0446463
chr3L	24159430	Snap25	+	intronic	intronic	known	rnaseq	NA	NA	NA	90	7	NA	NA	159	16	180	22	NA	NA	122	14	150	12	140	4	139	4	88	10	NA	0.771518	0.509392	NA	0.616173	1	0.293266	0.254483	0.800715	NA	NA	NA	NA	NA	NA	NA	NA	NA	0.771518
chr3L	10185757	dpr10	-	intronic	intronic	known	rnaseq	NA	NA	NA	85	9	NA	NA	181	38	191	40	NA	NA	139	23	213	22	224	7	217	35	NA	NA	NA	0.169756	0.140758	NA	0.45568	1	0.0823883	0.532746	NA	NA	NA	NA	NA	NA	NA	NA	NA	NA	0.169756
chr3L	24185178	Snap25	+	intronic	intronic	known	rnaseq	NA	NA	NA	183	19	NA	NA	195	31	213	26	95	12	137	20	179	24	NA	NA	176	27	114	22	NA	0.292833	0.736947	0.850155	0.524777	0.734918	NA	0.438154	0.204791	NA	NA	NA	NA	NA	NA	NA	NA	NA	0.292833
chr3R	9419241	ps	+	intronic	intronic	known	rnaseq	NA	NA	NA	202	7	NA	NA	200	9	159	18	NA	NA	186	16	188	10	154	3	246	5	171	3	NA	0.895147	0.0240939	NA	0.109021	0.679523	0.73506	0.558713	0.56299	NA	NA	NA	NA	NA	NA	NA	NA	NA	0.895147
chr3L	4369455	DopEcR	-	Syn	Leu->Leu	known	rnaseq	NA	nonPSEB	NA	176	8	157	11	249	22	302	12	182	9	272	21	276	9	127	15	183	6	197	15	0.62369	0.224307	0.894554	1	0.36493	0.820036	0.149668	0.75612	0.474867	0.62369	0.814755	0.308236	0.761665	0.971057	0.23759	0.449735	0.359421	1	0.224307
chr3R	10195423	Syn	+	Nonsyn	Arg->Gly	known	rnaseq	NA	nonPSEB	NA	NA	NA	NA	NA	253	65	256	78	NA	NA	260	44	265	70	196	42	252	57	232	55	NA	NA	NA	NA	NA	NA	NA	NA	NA	NA	NA	NA	NA	NA	NA	NA	NA	NA	NA
chrX	3861500	roX1	-	ncRNA_exonic	ncRNA_exonic	known	rnaseq	NA	NA	NA	195	15	125	24	157	12	245	29	173	22	261	14	199	17	230	19	232	21	266	18	0.0288352	1	0.288601	0.295143	0.568151	0.975459	0.981288	0.862128	0.884599	0.0288352	0.0546488	0.229187	0.423927	0.00229545	0.0700491	0.0578547	0.0950249	0.0106783	1
chrX	17932766	Sh	-	UTR3	UTR3	known	rnaseq	NA	NA	NA	297	9	209	53	325	12	319	20	205	16	304	17	322	9	322	4	324	19	313	10	6.5e-10	0.910108	0.138486	0.0873976	0.271559	1	0.350431	0.251278	1	6.5e-10	4.52e-09	1.6e-06	0.000932	1.29e-06	1.98e-10	4.42e-13	2.13e-06	1.95e-09	0.910108
chr3R	4297093	cpx	+	UTR3	UTR3	known	rnaseq	NA	nonPSEB	NA	183	3	67	17	252	15	258	17	NA	NA	228	5	222	8	177	6	255	6	171	13	4.27e-06	0.106028	0.0379198	NA	1	0.571773	0.557952	0.870549	0.0429989	4.27e-06	0.00259941	0.00219163	NA	8.82e-06	0.000134	0.000312	1.19e-05	0.0149313	0.106028
chrX	16477558	para	-	Nonsyn	Asn->Ser	known	rnaseq	highly_conserved	NA	NA	83	270	NA	NA	264	84	309	39	NA	NA	321	32	285	37	226	52	253	79	229	54	NA	1.49e-42	1.16e-70	NA	1.91e-77	4.39e-67	9.43e-47	3.99e-42	1.36e-46	NA	NA	NA	NA	NA	NA	NA	NA	NA	1.49e-42
chr2L	13485158	CG42784	+	Nonsyn	Lys->Arg	known	rnaseq	NA	NA	NA	318	38	NA	NA	270	50	287	50	185	23	245	47	280	45	198	53	254	62	228	44	NA	0.138433	0.169776	0.983534	0.0984457	0.437886	0.00401469	0.00725887	0.14809	NA	NA	NA	NA	NA	NA	NA	NA	NA	0.138433
chr4	1042619	CaMKII	-	intronic	intronic	known	rnaseq	NA	NA	NA	298	6	127	29	253	24	274	18	184	2	217	6	243	16	209	8	255	9	220	14	1.8e-08	0.00158435	0.0242111	0.864633	0.864671	0.0591981	0.486578	0.476408	0.068208	1.8e-08	0.021757	0.000563	7.17e-07	6.11e-06	0.00142761	6.57e-05	1.87e-05	0.00193756	0.00158435
chr2L	13487620	CG42784,CG46308	+	intronic	intronic	known	rnaseq	NA	NA	NA	255	42	NA	NA	164	43	199	42	NA	NA	224	28	212	33	123	26	161	52	139	32	NA	0.116035	0.446204	NA	0.435151	1	0.626187	0.0148746	0.361088	NA	NA	NA	NA	NA	NA	NA	NA	NA	0.116035
chr2L	14089246	nAChRalpha5	+	Nonsyn	Ile->Val	known	rnaseq	highly_conserved	NA	NA	19	241	4	126	34	201	22	251	NA	NA	23	169	29	235	16	137	32	165	24	183	0.209384	0.0379683	0.935221	NA	0.184568	0.345367	0.486578	0.0155777	0.303229	0.209384	0.00431915	0.169347	NA	0.0206859	0.0326829	0.0860967	0.00169665	0.0317792	0.0379683
chr2L	13487473	CG42784,CG46308	+	intronic	intronic	known	rnaseq	NA	NA	NA	229	104	NA	NA	175	58	178	68	NA	NA	168	47	182	56	90	60	160	61	97	33	NA	0.200268	0.46707	NA	0.0491111	0.138913	0.184562	0.558713	0.455865	NA	NA	NA	NA	NA	NA	NA	NA	NA	0.200268
chr3L	24164974	Snap25	+	intronic	intronic	known	rnaseq	NA	NA	NA	156	4	NA	NA	188	9	182	15	NA	NA	179	22	165	6	141	5	187	13	149	9	NA	0.546722	0.0631123	NA	0.00708435	0.917268	0.908524	0.188425	0.332122	NA	NA	NA	NA	NA	NA	NA	NA	NA	0.546722
chr3R	17897610	Rim	-	intronic	intronic	known	rnaseq	NA	NA	NA	126	15	86	2	214	9	145	14	182	7	203	15	208	17	207	4	128	17	202	11	0.0508731	0.0474291	0.788989	0.0439623	0.365612	0.55389	0.00407061	0.944749	0.160016	0.0508731	0.905054	0.13035	0.930373	0.32631	0.253453	1	0.0628578	0.552929	0.0474291
chr4	1042610	CaMKII	-	intronic	intronic	known	rnaseq	NA	NA	NA	255	38	NA	NA	225	46	212	69	NA	NA	180	46	221	41	NA	NA	219	43	183	50	NA	0.312719	0.00131517	NA	0.0695579	0.607669	NA	0.445115	0.0511999	NA	NA	NA	NA	NA	NA	NA	NA	NA	0.312719
chr4	889066	unc-13	-	Nonsyn	Gln->Arg	known	rnaseq	unconstrained	NA	NA	104	14	NA	NA	122	40	106	35	NA	NA	108	60	94	19	NA	NA	103	31	114	20	NA	0.0279633	0.0224115	NA	3.89e-05	0.556297	NA	0.0635073	0.776261	NA	NA	NA	NA	NA	NA	NA	NA	NA	0.0279633
chr3R	9430877	ps	+	intronic	intronic	known	rnaseq	NA	NA	NA	179	5	NA	NA	176	9	123	8	NA	NA	172	21	121	3	NA	NA	193	11	143	2	NA	0.55624	0.229209	NA	0.00730915	1	NA	0.364429	0.680498	NA	NA	NA	NA	NA	NA	NA	NA	NA	0.55624
chrX	10247414	Hk	-	intronic	intronic	known	rnaseq	NA	NA	NA	298	8	131	25	291	7	266	21	158	16	287	14	253	8	NA	NA	308	12	266	5	4.49e-06	1	0.0252229	0.00869112	0.315201	0.950029	NA	0.661209	0.779222	4.49e-06	5.46e-06	0.0196047	0.198529	0.000683	0.000103	NA	0.000225	2.39e-06	1
chr2R	19566903	sm	-	intronic	intronic	known	rnaseq	NA	NA	NA	104	9	NA	NA	160	19	171	7	130	4	167	11	153	14	116	2	188	12	125	4	NA	0.672526	0.265035	0.188138	0.751573	1	0.106859	0.656466	0.308532	NA	NA	NA	NA	NA	NA	NA	NA	NA	0.672526
chrX	1373588	ssx	+	UTR3	UTR3	known	rnaseq	NA	nonPSEB	NA	NA	NA	153	8	215	16	184	12	151	4	124	12	203	5	177	15	176	21	188	7	NA	NA	NA	NA	NA	NA	NA	NA	NA	NA	0.770793	0.912004	0.644557	0.430775	0.459273	0.625157	0.175903	0.780326	NA
chr2L	14091478	nAChRalpha5	+	UTR3	UTR3	known	rnaseq	NA	NA	NA	189	78	NA	NA	85	142	79	206	NA	NA	NA	NA	85	173	78	118	82	137	71	132	NA	4.69e-12	1.51e-22	NA	NA	3.2e-16	1.81e-09	7.52e-12	6.83e-13	NA	NA	NA	NA	NA	NA	NA	NA	NA	4.69e-12
chr3R	17897257	Rim	-	intronic	intronic	known	rnaseq	NA	NA	NA	76	7	NA	NA	157	10	157	19	NA	NA	159	3	169	10	108	5	136	16	150	11	NA	0.718885	0.754114	NA	0.0756739	0.634475	0.584366	0.801931	0.803954	NA	NA	NA	NA	NA	NA	NA	NA	NA	0.718885
chr4	356773	PMCA	-	intronic	intronic	known	rnaseq	NA	NA	NA	146	5	NA	NA	128	13	126	17	NA	NA	146	15	127	9	118	2	145	7	111	7	NA	0.109381	0.0158279	NA	0.0812526	0.472433	0.680066	0.887141	0.585553	NA	NA	NA	NA	NA	NA	NA	NA	NA	0.109381
chrX	13844079	AMPdeam	-	intronic	intronic	known	rnaseq	NA	NA	NA	274	6	NA	NA	192	14	186	24	208	7	218	13	184	7	177	8	201	15	221	11	NA	0.0510178	0.000137	0.757506	0.116286	0.606033	0.479381	0.0392237	0.286905	NA	NA	NA	NA	NA	NA	NA	NA	NA	0.0510178
chr2R	4407629	Gprk1	-	intronic	intronic	known	rnaseq	NA	NA	NA	NA	NA	NA	NA	96	3	131	16	NA	NA	113	0	146	7	100	4	119	7	83	4	NA	NA	NA	NA	NA	NA	NA	NA	NA	NA	NA	NA	NA	NA	NA	NA	NA	NA	NA
chr3L	24185196	Snap25	+	intronic	intronic	known	rnaseq	NA	NA	NA	198	4	NA	NA	215	20	214	25	104	6	149	11	195	16	162	9	189	18	132	11	NA	0.010939	0.0011508	0.302157	0.0703873	0.0429763	0.246352	0.0141417	0.053314	NA	NA	NA	NA	NA	NA	NA	NA	NA	0.010939
chr3R	11392949	pros	+	UTR3	UTR3	known	rnaseq	NA	NA	NA	123	17	171	27	160	24	252	42	137	29	244	52	270	24	151	22	187	24	NA	NA	0.868808	0.937557	0.748161	0.337744	0.270207	0.409266	1	0.95015	NA	0.868808	0.993558	0.96498	0.645939	0.447608	0.187834	0.986	0.794574	NA	0.937557
chr3R	4301214	cpx	+	UTR3	UTR3	known	rnaseq	NA	NA	NA	123	11	NA	NA	157	20	188	18	NA	NA	140	24	144	21	157	13	133	23	132	13	NA	0.586236	1	NA	0.187529	0.458703	1	0.215243	0.97963	NA	NA	NA	NA	NA	NA	NA	NA	NA	0.586236
chr2R	13923957	shot	-	intronic	intronic	known	rnaseq	NA	NA	NA	165	9	NA	NA	162	13	119	17	116	30	107	31	159	16	NA	NA	233	17	134	12	NA	0.645564	0.0459195	0.000216	4.85e-05	0.402032	NA	0.707375	0.571324	NA	NA	NA	NA	NA	NA	NA	NA	NA	0.645564
chr3L	4430207	nAChRbeta1	+	UTR3	UTR3	known	rnaseq	constrained	NA	NA	181	22	NA	NA	207	33	223	54	127	32	182	54	199	39	172	20	199	32	171	40	NA	0.535358	0.0239253	0.0494993	0.00414285	0.234056	1	0.549615	0.0874955	NA	NA	NA	NA	NA	NA	NA	NA	NA	0.535358
chr2R	4427790	Gprk1	-	intronic	intronic	known	rnaseq	NA	NA	NA	187	10	NA	NA	199	8	203	19	NA	NA	169	17	184	17	132	11	197	13	139	21	NA	0.752553	0.258769	NA	0.270129	0.426183	0.584366	0.816739	0.0349701	NA	NA	NA	NA	NA	NA	NA	NA	NA	0.752553
chr2R	2195782	CG17684	-	intronic	intronic	known	rnaseq	NA	NA	NA	139	2	NA	NA	185	16	189	20	114	17	171	7	170	13	101	1	161	6	122	2	NA	0.0217167	0.00400462	0.00106601	0.435684	0.0628044	1	0.465673	1	NA	NA	NA	NA	NA	NA	NA	NA	NA	0.0217167
chr3L	9155185	Rdl	-	Nonsyn	Asn->Asp	known	rnaseq	highly_conserved	NA	III	313	36	NA	NA	269	58	278	70	194	41	NA	NA	275	58	232	71	262	59	250	50	NA	0.0189067	0.00111152	0.0494993	NA	0.0342427	0.000123	0.0148746	0.068208	NA	NA	NA	NA	NA	NA	NA	NA	NA	0.0189067
chr2L	13487465	CG42784,CG46308	+	intronic	intronic	known	rnaseq	NA	NA	NA	129	198	NA	NA	110	123	120	131	NA	NA	118	99	137	105	76	85	95	133	64	65	NA	0.142765	0.0872797	NA	0.00363234	0.000754	0.283461	0.804934	0.151869	NA	NA	NA	NA	NA	NA	NA	NA	NA	0.142765
chr2L	13485127	CG42784	+	Nonsyn	Arg->Gly	known	rnaseq	NA	NA	II	45	292	NA	NA	93	225	90	243	NA	NA	103	204	101	215	NA	NA	107	213	96	192	NA	9.74e-06	6.44e-05	NA	2.49e-08	3.56e-07	NA	2.74e-08	1.11e-07	NA	NA	NA	NA	NA	NA	NA	NA	NA	9.74e-06
chr2R	6626171	Vha16-1	-	UTR3	UTR3	known	rnaseq	highly_conserved	NA	NA	146	25	211	25	155	36	211	46	196	27	158	37	189	45	261	34	166	12	202	24	0.353022	0.471289	0.528186	0.731267	0.453248	0.430398	0.60596	0.067078	0.471925	0.353022	0.0672442	0.0741319	0.907117	0.0675723	0.0429962	0.935607	0.465926	1	0.471289
chr2L	9812118	nAChRalpha6	-	intronic	intronic	known	rnaseq	NA	NA	NA	72	9	NA	NA	175	17	196	32	NA	NA	NA	NA	196	14	175	17	170	14	154	21	NA	0.770678	0.677076	NA	NA	0.422622	0.841684	0.5192	1	NA	NA	NA	NA	NA	NA	NA	NA	NA	0.770678
chr3R	11392947	pros	+	UTR3	UTR3	known	rnaseq	NA	NA	NA	126	9	184	9	177	8	274	25	163	3	266	32	276	14	151	29	210	11	157	14	0.616717	0.590401	0.790334	0.0957457	0.336804	0.709295	0.0598078	0.654671	0.842136	0.616717	1	0.261455	0.345233	0.0679029	1	0.00306805	1	0.368529	0.590401
chrX	17930948	Sh	-	intronic	intronic	known	rnaseq	NA	NA	NA	154	27	NA	NA	109	65	104	87	NA	NA	108	76	114	40	85	39	107	77	85	38	NA	1.98e-05	1.27e-09	NA	2.75e-07	0.0554966	0.00509259	1.77e-07	0.00664546	NA	NA	NA	NA	NA	NA	NA	NA	NA	1.98e-05
chr2R	2498347	MFS17	-	intronic	intronic	known	rnaseq	NA	NA	NA	105	154	NA	NA	81	163	NA	NA	NA	NA	79	130	87	118	95	103	94	120	82	140	NA	0.183441	NA	NA	0.689908	0.883948	0.301085	0.676889	0.660511	NA	NA	NA	NA	NA	NA	NA	NA	NA	0.183441
chr4	340381	PMCA	-	intronic	intronic	known	rnaseq	NA	NA	NA	155	14	NA	NA	213	16	149	34	NA	NA	189	15	153	16	NA	NA	170	14	130	10	NA	0.813263	0.0124631	NA	0.920941	0.973626	NA	0.94223	0.97963	NA	NA	NA	NA	NA	NA	NA	NA	NA	0.813263
chr3L	3070062	CG32486	-	intronic	intronic	known	rnaseq	NA	NA	NA	NA	NA	110	6	173	11	134	20	181	5	189	12	152	7	167	4	222	4	205	16	NA	NA	NA	NA	NA	NA	NA	NA	NA	NA	1	0.0912368	0.603084	1	0.928647	0.438595	0.269307	0.811549	NA
chr3R	21324672	CG16791	-	intronic	intronic	known	rnaseq	NA	NA	NA	195	2	NA	NA	240	34	269	20	NA	NA	228	23	199	16	212	3	208	8	198	4	NA	8.49e-06	0.00420058	NA	0.000599	0.00843349	1	0.22804	0.853518	NA	NA	NA	NA	NA	NA	NA	NA	NA	8.49e-06
chr2R	2246718	CG17684	-	intronic	intronic	known	rnaseq	NA	NA	NA	218	10	NA	NA	190	14	210	28	NA	NA	101	3	204	15	100	1	155	14	NA	NA	NA	0.440122	0.00977697	NA	0.860271	0.513321	0.372739	0.270613	NA	NA	NA	NA	NA	NA	NA	NA	NA	NA	0.440122
chrX	17978739	Sh	-	intronic	intronic	known	rnaseq	NA	NA	NA	73	5	NA	NA	177	14	130	4	NA	NA	221	17	156	8	NA	NA	175	23	153	17	NA	1	0.395058	NA	1	0.921783	NA	0.434287	0.680498	NA	NA	NA	NA	NA	NA	NA	NA	NA	1
chr2R	2498348	MFS17	-	intronic	intronic	known	rnaseq	NA	NA	NA	226	39	NA	NA	217	21	246	32	160	9	196	24	204	14	182	21	200	17	205	15	NA	0.115094	0.410621	0.010405	0.346191	0.0245768	0.353911	0.0646257	0.0272083	NA	NA	NA	NA	NA	NA	NA	NA	NA	0.115094
chr2R	11603447	tou	-	intronic	intronic	known	rnaseq	NA	NA	NA	102	5	NA	NA	120	13	136	9	NA	NA	188	8	143	31	157	15	130	20	202	17	NA	0.255553	0.866514	NA	0.868871	0.00936108	0.44698	0.0846633	0.561009	NA	NA	NA	NA	NA	NA	NA	NA	NA	0.255553
chr3R	21312637	Hsromega	+	ncRNA_exonic	ncRNA_exonic	novel	rnaseq	NA	NA	NA	NA	NA	194	6	102	261	318	48	267	3	NA	NA	320	25	334	34	331	41	343	21	NA	NA	NA	NA	NA	NA	NA	NA	NA	NA	1.95e-62	0.000284	0.389178	NA	0.156677	0.0328537	0.00662776	0.308766	NA
chr3L	17075711	Rbp6	-	UTR3	UTR3	known	rnaseq	NA	NA	NA	272	11	NA	NA	114	18	104	9	NA	NA	120	12	87	8	93	12	156	15	135	3	NA	0.00326986	0.187206	NA	0.0836789	0.240574	0.0574912	0.0986333	0.761478	NA	NA	NA	NA	NA	NA	NA	NA	NA	0.00326986
chrX	17942257	Sh	-	intronic	intronic	known	rnaseq	NA	NA	NA	148	4	NA	NA	134	8	181	8	NA	NA	203	22	122	8	NA	NA	138	16	141	3	NA	0.373931	0.66392	NA	0.0208967	0.431025	NA	0.031799	1	NA	NA	NA	NA	NA	NA	NA	NA	NA	0.373931
chr3R	6002952	Rm62	-	UTR3	UTR3	known	rnaseq	NA	NA	NA	333	6	269	32	308	18	301	25	273	13	274	33	316	15	314	12	314	16	306	20	2.07e-05	0.0350708	0.00112517	0.134936	1.24e-05	0.137995	0.340573	0.0832532	0.0210069	2.07e-05	0.0923963	0.342639	0.0441446	1	0.0220823	0.00724313	0.0401589	0.120311	0.0350708
chr3R	4301166	cpx	+	UTR3	UTR3	known	rnaseq	NA	NA	NA	162	15	130	18	228	21	236	22	NA	NA	209	17	204	19	201	13	152	15	176	12	0.502785	1	1	NA	0.92488	1	0.653929	1	0.752258	0.502785	0.434418	0.459951	NA	0.304943	0.500408	0.17082	0.637761	0.200444	1
chr4	1042904	CaMKII	-	intronic	intronic	known	rnaseq	NA	NA	NA	315	14	142	12	269	27	294	13	179	24	269	8	267	15	225	11	241	17	255	10	0.233415	0.0442072	1	0.00678917	0.524777	0.780435	0.96395	0.428828	0.97963	0.233415	0.900791	0.234799	0.447771	0.0931518	0.516968	0.506759	0.897964	0.237703	0.0442072
chr3L	4585849	CG42540	+	intronic	intronic	known	rnaseq	NA	NA	NA	258	25	129	43	250	44	238	72	NA	NA	178	39	220	40	223	30	223	49	219	44	4.33e-05	0.0710908	1.38e-05	NA	0.0105011	0.0837555	0.469191	0.0078684	0.0294518	4.33e-05	0.0430877	0.807743	NA	0.236434	0.0686791	0.00565199	0.265113	0.108777	0.0710908
chr3L	4586039	CG42540	+	intronic	intronic	known	rnaseq	NA	NA	NA	266	16	151	0	284	14	265	49	156	7	235	14	259	26	227	12	268	21	247	22	0.00733736	0.816404	0.00042	0.829743	1	0.305752	0.967618	0.661209	0.508485	0.00733736	0.021757	3.3e-08	0.0662291	0.00909157	0.000269	0.0270009	0.00258343	0.000619	0.816404
chr3R	10195411	Syn	+	Nonsyn	Asn->Asp	known	rnaseq	NA	NA	NA	309	11	161	19	321	8	328	18	270	12	296	12	319	20	236	5	305	11	284	7	0.00975363	0.630801	0.449416	0.842611	0.917656	0.301062	0.663981	1	0.689133	0.00975363	0.00250064	0.0767569	0.0607145	0.0296749	0.20541	0.00422644	0.0203926	0.00237517	0.630801
chr3R	15296683	Tm1	+	Nonsyn	Glu->Gly	known	rnaseq	highly_conserved	PSEB	NA	96	11	NA	NA	NA	NA	98	11	132	0	121	4	94	11	NA	NA	116	0	119	10	NA	NA	1	0.000737	0.0756739	1	NA	0.0015325	0.708548	NA	NA	NA	NA	NA	NA	NA	NA	NA	NA
chr2R	10108180	14-3-3zeta	+	UTR3	UTR3	known	rnaseq	NA	nonPSEB	NA	304	7	316	15	312	18	345	13	321	17	286	62	353	7	347	10	325	2	339	9	0.234511	0.0947796	0.472806	0.143257	2.36e-10	0.944715	0.94638	0.21347	0.964002	0.234511	0.825617	0.734433	0.994419	1.01e-06	0.207318	0.54073	0.0168783	0.390921	0.0947796
chr2L	2784359	Syt1	-	UTR3	UTR3	known	rnaseq	NA	NA	NA	156	17	NA	NA	167	36	186	35	73	26	169	24	152	14	116	49	151	48	133	32	NA	0.0863249	0.155166	0.00260333	0.633645	0.887474	8.39e-05	0.0020324	0.0521874	NA	NA	NA	NA	NA	NA	NA	NA	NA	0.0863249
chrX	16480704	para	-	Syn	Ala->Ala	known	rnaseq	highly_conserved	NA	NA	299	13	NA	NA	172	16	174	9	NA	NA	214	15	158	7	143	9	141	24	143	22	NA	0.109381	0.900877	NA	0.36493	1	0.698648	0.000752	0.00458035	NA	NA	NA	NA	NA	NA	NA	NA	NA	0.109381
chr3L	4586053	CG42540	+	intronic	intronic	known	rnaseq	NA	NA	NA	250	37	NA	NA	225	75	224	83	NA	NA	NA	NA	223	64	173	57	212	76	221	51	NA	0.00134198	8.16e-05	NA	NA	0.0214878	0.00437258	0.000439	0.162174	NA	NA	NA	NA	NA	NA	NA	NA	NA	0.00134198
chr3R	24708326	slo	+	UTR3	UTR3	known	rnaseq	NA	PSEB	NA	243	50	92	21	228	44	224	48	106	22	209	55	248	24	133	15	189	54	140	34	0.893582	0.907501	0.962715	1	0.407356	0.0206799	0.186989	0.298006	0.739007	0.893582	0.792065	0.963843	0.994419	0.843511	0.0415175	0.200798	0.734342	0.979844	0.907501
chr3L	9161030	Rdl	-	intronic	intronic	known	rnaseq	NA	NA	NA	215	6	NA	NA	195	15	221	19	NA	NA	205	29	211	14	NA	NA	185	9	156	3	NA	0.0969873	0.0285953	NA	0.000493	0.247993	NA	0.476408	0.904621	NA	NA	NA	NA	NA	NA	NA	NA	NA	0.0969873
chr2L	13485148	CG42784	+	Nonsyn	Arg->Gly	known	rnaseq	NA	NA	NA	252	99	NA	NA	239	79	270	65	NA	NA	212	86	282	49	191	69	244	73	226	45	NA	0.482341	0.0167033	NA	0.927963	0.000384	0.887395	0.265492	0.00519737	NA	NA	NA	NA	NA	NA	NA	NA	NA	0.482341
chr2L	9724082	Nckx30C	-	intronic	intronic	known	rnaseq	NA	NA	NA	349	12	149	61	289	44	210	99	133	26	228	68	246	70	263	31	260	71	NA	NA	9.21e-17	1.5e-05	4.02e-23	1.29e-05	2.28e-13	1.43e-12	0.00210473	3.38e-12	NA	9.21e-17	0.000176	0.669446	0.030597	0.304943	0.207318	6.15e-06	0.173789	NA	1.5e-05
chr3R	4297057	cpx	+	UTR3	UTR3	known	rnaseq	NA	nonPSEB	NA	195	25	NA	NA	263	37	261	43	NA	NA	223	31	257	27	198	14	260	30	189	22	NA	0.884165	0.468281	NA	0.944997	0.768888	0.243286	0.889444	0.92506	NA	NA	NA	NA	NA	NA	NA	NA	NA	0.884165
chr2R	2246725	CG17684	-	intronic	intronic	known	rnaseq	NA	NA	NA	207	18	NA	NA	181	21	221	16	NA	NA	103	7	200	16	87	10	156	20	NA	NA	NA	0.551108	0.810632	NA	0.775348	0.978197	0.730172	0.471853	NA	NA	NA	NA	NA	NA	NA	NA	NA	NA	0.551108
chr3R	4301200	cpx	+	UTR3	UTR3	known	rnaseq	NA	NA	NA	114	18	NA	NA	154	29	158	47	NA	NA	133	34	132	35	139	34	134	18	115	25	NA	0.752553	0.0807398	NA	0.276321	0.279749	0.425592	0.85625	0.616353	NA	NA	NA	NA	NA	NA	NA	NA	NA	0.752553
chr2L	5164694	Msp300	+	Syn	Glu->Glu	known	rnaseq	constrained	NA	II	NA	NA	234	73	208	56	198	85	299	26	264	74	242	37	211	41	230	29	216	46	NA	NA	NA	NA	NA	NA	NA	NA	NA	NA	0.725271	0.191795	3.51e-06	0.755169	0.00998246	0.124994	0.00169665	0.193119	NA
chr2L	14090656	nAChRalpha5	+	UTR3	UTR3	known	rnaseq	NA	NA	NA	338	7	297	1	320	8	309	38	283	5	330	12	336	9	310	4	301	9	291	21	0.152671	0.894612	9.63e-06	1	0.380706	0.950029	0.756012	0.770572	0.016859	0.152671	0.129992	9.45e-09	0.295984	0.0206859	0.0862638	0.616133	0.0940456	0.000146	0.894612
chr3L	24159470	Snap25	+	intronic	intronic	known	rnaseq	NA	NA	NA	127	7	NA	NA	192	8	195	32	NA	NA	168	9	184	18	158	9	172	14	108	15	NA	0.724031	0.0186085	NA	1	0.488669	1	0.660058	0.177469	NA	NA	NA	NA	NA	NA	NA	NA	NA	0.724031
chr3R	15384375	Rbp	+	intronic	intronic	known	rnaseq	NA	NA	NA	133	39	NA	NA	108	8	NA	NA	NA	NA	109	4	120	11	76	7	102	9	86	9	NA	0.00176793	NA	NA	2.63e-05	0.00677236	0.0271747	0.00574915	0.0328559	NA	NA	NA	NA	NA	NA	NA	NA	NA	0.00176793
chr3L	23216879	nAChRalpha4	+	intronic	intronic	known	rnaseq	NA	NA	NA	141	6	NA	NA	128	5	144	14	NA	NA	130	17	137	11	NA	NA	92	9	116	7	NA	1	0.167209	NA	0.0659815	0.526514	NA	0.321917	0.776261	NA	NA	NA	NA	NA	NA	NA	NA	NA	1
chr4	128765	Ank	-	intronic	intronic	known	rnaseq	NA	NA	NA	206	6	NA	NA	208	14	199	42	175	9	180	17	220	19	147	5	254	20	182	21	NA	0.200268	1.27e-06	0.467258	0.0440997	0.0798045	1	0.10587	0.0128265	NA	NA	NA	NA	NA	NA	NA	NA	NA	0.200268
chrX	16484819	para	-	intronic	intronic	known	rnaseq	NA	NA	NA	282	2	NA	NA	218	16	193	19	NA	NA	262	7	189	15	160	10	171	16	178	20	NA	0.000907	2.73e-05	NA	0.17878	0.000941	0.00911485	0.000147	1.82e-05	NA	NA	NA	NA	NA	NA	NA	NA	NA	0.000907
chrX	16469759	para	-	intronic	intronic	known	rnaseq	NA	NA	NA	350	5	273	31	333	24	329	29	315	20	329	25	340	21	323	18	342	16	328	25	5.28e-06	0.00232949	0.00012	0.00731134	0.000794	0.0127303	0.0264619	0.0711689	0.00132321	5.28e-06	0.284042	0.574833	0.178805	0.321108	0.132099	0.100305	0.0363898	0.320964	0.00232949
chr2L	9882723	nAChRalpha6	-	intronic	intronic	known	rnaseq	NA	NA	NA	231	1	106	5	334	0	293	34	245	26	263	24	320	1	322	0	316	6	327	0	0.0412439	0.552857	9.64e-07	1.19e-05	4.77e-05	1	0.63628	0.409547	0.618278	0.0412439	0.00661064	0.169347	0.339562	0.467975	0.0265711	0.00825847	0.375885	0.00653545	0.552857
chr3L	6950168	CG10077	-	UTR3	UTR3	known	rnaseq	unconstrained	nonPSEB	NA	197	12	156	17	186	23	210	24	168	16	206	25	182	9	128	13	156	14	186	19	0.291323	0.153473	0.17603	0.492895	0.118852	0.856481	0.505024	0.580134	0.362439	0.291323	0.908431	1	0.930373	0.975427	0.185254	1	0.907222	0.970737	0.153473
chr2L	5164718	Msp300	+	Syn	Glu->Glu	known	rnaseq	unconstrained	NA	II	244	24	255	52	221	35	235	44	302	21	298	43	266	16	212	34	254	15	234	22	0.0203273	0.184739	0.0379293	0.435698	0.309031	0.29952	0.243262	0.274321	1	0.0203273	0.516316	0.859747	0.00102364	0.304943	0.000255	0.586329	0.000426	0.0187576	0.184739
chr3R	4301192	cpx	+	UTR3	UTR3	known	rnaseq	NA	NA	NA	117	16	NA	NA	151	37	182	31	NA	NA	155	32	153	22	157	22	133	15	132	20	NA	0.178407	0.72851	NA	0.393428	1	1	0.839178	0.994026	NA	NA	NA	NA	NA	NA	NA	NA	NA	0.178407
chrX	16466216	para	-	intronic	intronic	known	rnaseq	NA	NA	NA	332	7	144	9	293	20	271	39	NA	NA	315	11	248	14	225	14	281	24	230	19	0.109284	0.0198654	9.39e-07	NA	0.47257	0.128544	0.0849348	0.00378463	0.01049	0.109284	1	0.0850667	NA	0.404391	0.961096	1	0.81147	0.738872	0.0198654
chr3R	9350774	CG45050	+	intronic	intronic	known	rnaseq	NA	NA	NA	135	14	NA	NA	139	9	101	33	131	3	130	12	156	8	99	9	219	21	107	9	NA	0.533246	0.00218622	0.0383532	0.917656	0.28062	0.963094	0.946028	0.842136	NA	NA	NA	NA	NA	NA	NA	NA	NA	0.533246
chrX	15903965	shi	+	UTR3	UTR3	known	rnaseq	NA	NA	NA	124	12	NA	NA	71	13	45	127	NA	NA	120	9	115	31	180	10	132	10	127	1	NA	0.306113	1.14e-30	NA	0.767041	0.0226096	0.474538	0.804934	0.0150986	NA	NA	NA	NA	NA	NA	NA	NA	NA	0.306113
chrX	4352386	norpA	+	intronic	intronic	known	rnaseq	NA	NA	NA	238	11	NA	NA	230	6	148	27	216	7	114	16	176	19	166	9	250	18	177	4	NA	0.47196	0.000446	0.807322	0.0194825	0.11277	0.955035	0.509933	0.479137	NA	NA	NA	NA	NA	NA	NA	NA	NA	0.47196
chr2L	13487545	CG42784,CG46308	+	intronic	intronic	known	rnaseq	NA	NA	NA	239	85	NA	NA	168	61	194	49	NA	NA	190	53	196	49	121	25	180	52	108	38	NA	0.979195	0.169209	NA	0.360506	0.216465	0.115418	0.487158	1	NA	NA	NA	NA	NA	NA	NA	NA	NA	0.979195
chr3L	4431761	nAChRbeta1	+	intronic	intronic	known	rnaseq	NA	NA	NA	NA	NA	NA	NA	50	204	45	262	30	152	NA	NA	56	215	67	142	58	212	36	210	NA	NA	NA	NA	NA	NA	NA	NA	NA	NA	NA	NA	NA	NA	NA	NA	NA	NA	NA
chr3L	4431719	nAChRbeta1	+	intronic	intronic	known	rnaseq	NA	NA	NA	65	197	20	214	54	224	28	293	16	189	NA	NA	32	249	NA	NA	25	252	35	229	1.36e-05	0.252448	1.44e-06	1.2e-05	NA	0.000604	NA	1.07e-05	0.00554685	1.36e-05	0.00476439	1	0.994419	NA	0.516968	NA	1	0.2473	0.252448
chr2L	5166695	Msp300	+	Syn	Thr->Thr	known	rnaseq	NA	NA	NA	165	0	214	0	195	0	145	14	213	0	161	30	151	0	154	0	142	0	167	0	1	1	0.000156	1	5.9e-08	1	1	1	1	1	1	4.21e-05	1	8.29e-09	1	1	1	1	1
chr2L	13487572	CG42784,CG46308	+	intronic	intronic	known	rnaseq	NA	NA	NA	234	98	NA	NA	133	90	163	88	NA	NA	153	104	179	77	119	53	135	101	101	55	NA	0.031684	0.255553	NA	0.0206004	1	0.915013	0.00625898	0.387241	NA	NA	NA	NA	NA	NA	NA	NA	NA	0.031684
chr3L	27987008	CG17514	-	intronic	intronic	known	rnaseq	NA	NA	NA	232	11	NA	NA	195	8	188	22	146	2	158	21	210	16	120	9	226	15	158	7	NA	0.906632	0.0359705	0.267004	0.0249546	0.530506	0.560803	0.590848	1	NA	NA	NA	NA	NA	NA	NA	NA	NA	0.906632
chrX	18170110	Frq1	+	Nonsyn	Lys->Arg	known	rnaseq	highly_conserved	nonPSEB	NA	311	10	151	5	216	11	207	9	147	9	285	9	209	8	139	4	173	14	150	17	1	0.51328	0.733229	0.347671	1	0.952364	1	0.0839863	0.0143363	1	0.825617	0.890873	0.683318	1	1	1	0.27574	0.0551628	0.51328
chrX	16469632	para	-	intronic	intronic	known	rnaseq	NA	NA	NA	347	2	177	23	295	24	293	29	193	7	284	26	299	8	238	16	297	19	245	15	9.15e-08	2.21e-05	5.38e-07	0.0415737	2.49e-06	0.14698	0.000575	0.00043	0.00162732	9.15e-08	0.332561	0.52862	0.0267975	0.467975	0.000975	0.189557	0.126037	0.110384	2.21e-05
chr3L	4369422	DopEcR	-	Syn	Leu->Leu	known	rnaseq	NA	nonPSEB	NA	164	40	165	51	207	77	233	89	NA	NA	244	62	234	59	120	30	165	52	155	67	0.489141	0.139482	0.0676469	NA	0.963544	1	1	0.458245	0.0524476	0.489141	0.648569	0.471757	NA	0.587108	0.594083	0.678073	1	0.274179	0.139482
chr3L	24159438	Snap25	+	intronic	intronic	known	rnaseq	NA	NA	NA	95	7	NA	NA	151	22	173	34	NA	NA	133	17	150	24	146	7	145	17	94	10	NA	0.265541	0.0401527	NA	0.407356	0.255997	0.778102	0.549615	0.801085	NA	NA	NA	NA	NA	NA	NA	NA	NA	0.265541
chr2L	14089204	nAChRalpha5	+	Nonsyn	Thr->Ala	known	rnaseq	highly_conserved	NA	NA	140	120	3	100	33	195	29	249	8	91	NA	NA	32	206	25	114	46	142	NA	NA	4.11e-21	2.27e-18	1.24e-26	3.39e-15	NA	8.77e-20	1.36e-10	1.04e-08	NA	4.11e-21	0.00735121	0.0567622	0.310985	NA	0.017943	0.0022314	1.62e-05	NA	2.27e-18
chr4	1041544	CaMKII	-	intronic	intronic	known	rnaseq	NA	NA	NA	155	20	NA	NA	154	10	123	22	NA	NA	133	16	122	13	NA	NA	115	6	133	17	NA	0.172885	0.509543	NA	0.927963	0.889486	NA	0.147892	1	NA	NA	NA	NA	NA	NA	NA	NA	NA	0.172885
chr2R	17377122	mbl	+	UTR3	UTR3	known	rnaseq	NA	NA	NA	NA	NA	62	90	NA	NA	130	85	NA	NA	161	63	102	61	145	31	94	58	105	39	NA	NA	NA	NA	NA	NA	NA	NA	NA	NA	NA	0.00126355	NA	2.66e-07	0.00135463	1.31e-12	0.00394594	1.12e-06	NA
chrX	10247415	Hk	-	intronic	intronic	known	rnaseq	NA	NA	NA	292	16	135	18	280	20	264	23	158	19	285	16	249	12	NA	NA	299	19	257	11	0.0397291	0.632167	0.265035	0.0732149	1	0.973577	NA	0.862389	0.760341	0.0397291	0.195052	0.362955	0.994419	0.0756524	0.0439509	NA	0.15447	0.0204929	0.632167
chr3R	9451837	ps	+	UTR3	UTR3	known	rnaseq	NA	NA	NA	338	15	295	51	321	18	316	29	296	15	325	15	316	14	278	13	309	13	298	23	1.87e-05	0.718885	0.0537261	0.959416	1	1	1	1	0.280071	1.87e-05	0.000539	0.0374117	0.000566	6.35e-05	7.38e-05	0.000321	6.27e-05	0.0109318	0.718885
chrX	3861499	roX1	-	ncRNA_exonic	ncRNA_exonic	known	rnaseq	NA	NA	NA	NA	NA	122	30	140	31	241	37	155	44	243	31	179	39	216	37	208	46	237	48	NA	NA	NA	NA	NA	NA	NA	NA	NA	NA	0.926964	0.192343	0.852459	0.0722403	0.874835	0.440775	0.899298	0.704497	NA
chr2R	947110	CG40498	-	intronic	intronic	known	rnaseq	NA	NA	NA	265	20	NA	NA	248	23	257	37	NA	NA	208	29	262	19	210	27	208	41	252	19	NA	0.663714	0.0494421	NA	0.103881	1	0.238944	0.00484849	1	NA	NA	NA	NA	NA	NA	NA	NA	NA	0.663714
chr2R	2519657	MFS17	-	intronic	intronic	known	rnaseq	NA	NA	NA	186	100	NA	NA	176	107	176	108	NA	NA	187	79	172	69	161	52	187	73	191	54	NA	0.626789	0.593201	NA	0.320895	0.289699	0.0600894	0.210305	0.00705549	NA	NA	NA	NA	NA	NA	NA	NA	NA	0.626789
chr2L	14091479	nAChRalpha5	+	UTR3	UTR3	known	rnaseq	NA	NA	NA	267	3	145	22	230	8	291	10	NA	NA	232	4	261	9	203	2	221	9	214	4	2.53e-06	0.223485	0.149918	NA	0.815144	0.297669	1	0.16924	0.872807	2.53e-06	0.00309568	0.000632	NA	7.04e-05	0.00172327	3.93e-05	0.00943396	0.000207	0.223485
chr2R	10022596	Pka-R2	-	intronic	intronic	known	rnaseq	NA	NA	NA	224	19	133	5	207	25	232	40	181	7	223	34	252	31	225	16	204	24	NA	NA	0.229936	0.409112	0.0358358	0.20216	0.117537	0.431025	0.897513	0.509933	NA	0.229936	0.0648193	0.00213306	1	0.013033	0.0615349	0.483269	0.0809041	NA	0.409112
chrX	17945833	Sh	-	intronic	intronic	known	rnaseq	NA	NA	NA	311	41	NA	NA	307	27	295	35	NA	NA	316	16	286	12	246	24	293	27	255	13	NA	0.224307	0.805238	NA	0.00549676	0.00383056	0.506498	0.352532	0.0183119	NA	NA	NA	NA	NA	NA	NA	NA	NA	0.224307
chr3R	24708356	slo	+	UTR3	UTR3	known	rnaseq	NA	PSEB	NA	252	24	100	15	207	52	219	40	104	37	223	49	234	24	148	20	200	36	137	28	0.322861	0.00112685	0.033869	3.55e-05	0.00632144	0.994357	0.548197	0.0772598	0.0524476	0.322861	0.265031	0.790827	0.0607145	0.483374	0.482823	0.976886	0.848566	0.60435	0.00112685
chrX	11955525	cac	-	intronic	intronic	known	rnaseq	NA	NA	NA	163	34	NA	NA	90	86	140	122	NA	NA	104	80	111	91	NA	NA	131	95	98	57	NA	2.06e-09	4.88e-10	NA	4.15e-07	7.02e-08	NA	4.4e-07	0.000549	NA	NA	NA	NA	NA	NA	NA	NA	NA	2.06e-09
chrX	13076589	rad	+	UTR3	UTR3	known	rnaseq	NA	PSEB	NA	NA	NA	NA	NA	168	25	243	17	149	5	138	25	256	13	92	9	107	10	123	16	NA	NA	NA	NA	NA	NA	NA	NA	NA	NA	NA	NA	NA	NA	NA	NA	NA	NA	NA
chr2L	13487539	CG42784,CG46308	+	intronic	intronic	known	rnaseq	NA	NA	NA	293	42	NA	NA	186	43	221	30	NA	NA	220	30	211	42	128	18	211	26	129	29	NA	0.117604	0.953605	NA	0.955009	0.370177	1	0.760741	0.225714	NA	NA	NA	NA	NA	NA	NA	NA	NA	0.117604
chrX	7092688	Sxl	-	intronic	intronic	known	rnaseq	NA	NA	NA	265	6	NA	NA	273	18	216	30	164	6	251	18	224	23	185	7	301	25	232	12	NA	0.0566254	3.79e-05	0.731267	0.0341822	0.00379831	0.625244	0.0116674	0.304104	NA	NA	NA	NA	NA	NA	NA	NA	NA	0.0566254
chr3L	9688837	CG6767	-	intronic	intronic	known	rnaseq	NA	NA	NA	162	6	NA	NA	167	6	131	29	NA	NA	NA	NA	148	31	128	4	203	13	132	14	NA	1	9.83e-05	NA	NA	0.000488	1	0.514974	0.10856	NA	NA	NA	NA	NA	NA	NA	NA	NA	1
chr3R	18970679	CG42613	+	Syn	Ser->Ser	known	rnaseq	NA	nonPSEB	NA	123	2	138	0	139	9	147	17	NA	NA	139	6	161	10	128	6	192	4	160	16	0.353022	0.14398	0.0080826	NA	0.422597	0.19969	0.497457	1	0.027977	0.353022	0.0219485	0.000171	NA	0.0932749	0.0165907	0.065378	0.359421	0.00107239	0.14398
chr3R	13227119	Ace	-	UTR3	UTR3	known	rnaseq	NA	NA	NA	166	4	73	10	133	7	175	4	NA	NA	190	9	NA	NA	NA	NA	104	3	133	1	0.0100646	0.359382	1	NA	0.526603	NA	NA	1	0.596795	0.0100646	0.189119	0.00861907	NA	0.104248	NA	NA	0.0834232	0.00300503	0.359382
chrX	16563518	CanA-14F	-	UTR3	UTR3	known	rnaseq	NA	NA	NA	118	9	136	4	62	11	149	11	NA	NA	113	8	135	9	88	2	NA	NA	NA	NA	0.267275	0.170851	1	NA	1	0.952364	0.301085	NA	NA	0.267275	0.0112498	0.305241	NA	0.418572	0.459273	1	NA	NA	0.170851
chr3L	4430206	nAChRbeta1	+	UTR3	UTR3	known	rnaseq	constrained	NA	NA	172	36	134	50	198	48	218	71	NA	NA	193	47	196	50	188	11	185	50	186	29	0.0525969	0.749606	0.100912	NA	0.665452	0.690053	0.00174162	0.508117	0.473332	0.0525969	0.183569	0.755834	NA	0.19399	0.242982	1.83e-07	0.386322	0.00653545	0.749606
chr2L	5206020	Msp300	+	UTR3	UTR3	known	rnaseq	NA	nonPSEB	NA	NA	NA	191	48	74	41	68	51	226	31	NA	NA	100	41	112	26	NA	NA	125	52	NA	NA	NA	NA	NA	NA	NA	NA	NA	NA	0.0164305	8.47e-05	0.0799531	NA	0.168428	0.938721	NA	0.107429	NA
chr3L	21026475	skd	-	intronic	intronic	known	rnaseq	NA	NA	NA	162	5	NA	NA	132	12	122	9	101	1	151	8	126	21	123	4	139	18	115	16	NA	0.104079	0.241406	0.594016	0.533852	0.00301933	1	0.0156943	0.0139076	NA	NA	NA	NA	NA	NA	NA	NA	NA	0.104079
chr3R	16633424	Fas1	+	intronic	intronic	known	rnaseq	NA	NA	NA	141	63	NA	NA	193	80	187	113	NA	NA	171	88	189	82	171	72	203	82	212	69	NA	0.86439	0.191838	NA	0.611672	1	0.96395	0.772332	0.304104	NA	NA	NA	NA	NA	NA	NA	NA	NA	0.86439
chr2L	2780883	Syt1	-	UTR3	UTR3	known	rnaseq	constrained	NA	NA	247	1	246	0	269	5	250	38	154	3	240	4	246	3	233	4	259	4	207	11	1	0.346044	4.34e-09	0.467156	0.333817	0.825103	0.40697	0.541423	0.010942	1	0.182497	5.79e-10	0.179803	0.156784	0.448246	0.175995	0.324817	0.00198505	0.346044
chr3L	4585865	CG42540	+	intronic	intronic	known	rnaseq	NA	NA	NA	259	30	116	49	232	61	197	109	NA	NA	NA	NA	200	63	221	30	220	58	158	115	4.28e-06	0.00301886	3.46e-12	NA	NA	0.000346	0.785874	0.0038782	2.99e-16	4.28e-06	0.129992	0.350659	NA	NA	0.401203	0.000234	0.147445	0.043186	0.00301886
chrX	17932760	Sh	-	UTR3	UTR3	known	rnaseq	NA	NA	NA	294	4	248	9	327	2	329	5	187	22	313	1	319	2	314	6	329	6	308	7	0.268536	0.569176	1	4.4e-05	0.323133	0.650299	0.911257	0.880303	0.750046	0.268536	0.0546488	0.292777	0.021799	0.0308822	0.0605636	0.52693	0.437034	0.642834	0.569176
chr2L	13487464	CG42784,CG46308	+	intronic	intronic	known	rnaseq	NA	NA	NA	281	57	NA	NA	214	25	218	36	NA	NA	195	24	214	32	151	12	207	29	NA	NA	NA	0.0738294	0.527076	NA	0.126453	0.441707	0.0195149	0.298006	NA	NA	NA	NA	NA	NA	NA	NA	NA	NA	0.0738294
chrX	16563513	CanA-14F	-	UTR3	UTR3	known	rnaseq	NA	NA	NA	134	4	146	1	67	10	147	14	NA	NA	112	12	132	16	92	5	NA	NA	NA	NA	0.326986	0.0235004	0.084	NA	0.0794974	0.0422446	0.706412	NA	NA	0.326986	0.00138371	0.00441414	NA	0.00519541	0.00181326	0.128121	NA	NA	0.0235004
chrX	18901523	CG7378	+	intronic	intronic	known	rnaseq	NA	NA	NA	59	43	NA	NA	110	41	104	50	NA	NA	90	40	137	68	72	43	136	70	98	58	NA	0.0424217	0.212168	NA	0.143088	0.285524	0.704118	0.318406	0.642102	NA	NA	NA	NA	NA	NA	NA	NA	NA	0.0424217
chr2L	14081991	nAChRalpha5	+	intronic	intronic	known	rnaseq	NA	NA	NA	156	15	NA	NA	141	41	137	63	NA	NA	93	14	135	19	71	16	123	28	86	10	NA	0.00232949	3.78e-07	NA	0.438623	0.575663	0.13262	0.0429713	0.842136	NA	NA	NA	NA	NA	NA	NA	NA	NA	0.00232949
chrX	5086599	CG15465,rg	+	intronic	intronic	known	rnaseq	NA	NA	NA	281	46	181	7	259	69	255	78	NA	NA	257	56	285	51	NA	NA	248	85	255	61	0.000694	0.0602104	0.00723427	NA	0.312644	0.909408	NA	0.00181161	0.206846	0.000694	4.86e-07	8.87e-09	NA	2.45e-05	0.000436	NA	1.62e-09	4.67e-06	0.0602104
chr3R	21297856	Hsromega	+	ncRNA_exonic	ncRNA_exonic	known	rnaseq	NA	NA	NA	347	16	282	22	335	27	346	20	333	13	318	50	334	29	340	27	336	28	328	34	0.235588	0.169756	0.71291	0.86432	0.00011	0.171351	0.277733	0.188983	0.0352423	0.235588	1	0.583892	0.178522	0.0368636	0.927975	1	1	0.525241	0.169756
chr2L	202205	spen	+	UTR3	UTR3	known	rnaseq	unconstrained	NA	NA	221	6	217	16	153	16	225	14	190	8	163	14	205	13	128	2	99	12	129	28	0.104735	0.0213195	0.169209	0.612132	0.0518373	0.240974	0.888232	0.0134502	9.68e-06	0.104735	0.587866	0.839211	0.439942	0.867432	0.895981	0.0994207	0.452866	0.00653545	0.0213195
chrX	9027815	rdgA	+	ncRNA_UTR3	ncRNA_UTR3	known	rnaseq	NA	NA	NA	340	4	299	17	286	20	237	19	258	39	320	15	242	18	198	19	290	21	267	17	0.0106839	0.0015861	0.000445	6.88e-09	0.0284254	0.0024078	0.00033	0.00108625	0.00742618	0.0106839	0.8264	0.547597	0.0103593	0.874422	0.702934	0.367434	0.754042	0.970737	0.0015861
chr2L	346424	Plc21C	+	UTR3	UTR3	known	rnaseq	NA	NA	NA	113	2	NA	NA	154	7	207	24	NA	NA	172	11	222	5	136	6	117	3	103	8	NA	0.45543	0.0099715	NA	0.164357	1	0.521578	1	0.148868	NA	NA	NA	NA	NA	NA	NA	NA	NA	0.45543
chr2L	16175138	Ca-alpha1D	+	intronic	intronic	known	rnaseq	NA	NA	NA	186	16	NA	NA	188	15	204	31	NA	NA	162	29	185	21	158	17	184	18	179	11	NA	0.931392	0.141602	NA	0.0639177	0.709295	0.785874	0.946028	0.638163	NA	NA	NA	NA	NA	NA	NA	NA	NA	0.931392
chr4	878970	unc-13	-	Nonsyn	Ile->Met	known	rnaseq	highly_conserved	PSEB	NA	316	12	NA	NA	253	53	236	62	171	33	226	84	267	31	NA	NA	219	38	219	41	NA	2.25e-07	2.93e-10	1.38e-05	4.03e-16	0.00872316	NA	2.23e-05	8.4e-06	NA	NA	NA	NA	NA	NA	NA	NA	NA	2.25e-07
chr3R	4301208	cpx	+	UTR3	UTR3	known	rnaseq	NA	NA	NA	118	11	NA	NA	149	22	178	24	NA	NA	138	26	148	19	158	16	138	16	128	11	NA	0.401533	0.472806	NA	0.144618	0.662887	1	0.829554	1	NA	NA	NA	NA	NA	NA	NA	NA	NA	0.401533
chrX	12644926	Tomosyn	+	intronic	intronic	known	rnaseq	NA	NA	NA	153	5	NA	NA	173	9	184	11	NA	NA	185	18	139	6	NA	NA	155	3	141	16	NA	0.712402	0.413408	NA	0.0698011	0.921783	NA	0.856674	0.0515482	NA	NA	NA	NA	NA	NA	NA	NA	NA	0.712402
*for functional evidence, highly_conserved and constrained from Zhang et al., PSEB from Duan et al., and III from Yu et al. were considered evidence of functionality
[truncated: 71 more columns]
