# Supplementary material for: Illuminating spatial A-to-I RNA editing signatures within the Drosophila brain
Source: Proc Natl Acad Sci U S A. 2019 Jan 18;116(6):2318–27. doi: 10.1073/pnas.1811768116 (PMC6369821; doi:10.1073/pnas.1811768116)
Supplement: Supplementary File [file pnas.1811768116.sd03.xlsx]

## Sheet: Dataset_S3
	Normalized read counts																															Crz v Dh44 pairwise comparison				Crz v Elav pairwise comparison				Crz v Fru pairwise comparison				Crz v NPF pairwise comparison				Crz v NPFR pairwise comparison
gene	crz_1	crz_2	crz_3	dh44_1	dh44_2	dh44_3	elav_1	elav_2	elav_3	fru_1	fru_2	fru_3	npf_1	npf_2	npf_3	npfr_1	npfr_2	npfr_3	ok107_1	ok107_2	OK107_3	tdc2_1	tdc2_2	tdc2_3	th_1	th_2	th_3	trh_1	trh_2	trh_3	basemean_counts	crz_v_dh44_log2FoldChange	crz_v_dh44_lfcSE	crz_v_dh44_stat	crz_v_dh44_padj	crz_v_elav_log2FoldChange	crz_v_elav_lfcSE	crz_v_elav_stat	crz_v_elav_padj	crz_v_fru_log2FoldChange	crz_v_fru_lfcSE	crz_v_fru_stat	crz_v_fru_padj	crz_v_npf_log2FoldChange	crz_v_npf_lfcSE	crz_v_npf_stat	crz_v_npf_padj	crz_v_npfr_log2FoldChange	crz_v_npfr_lfcSE
eIF3-S10	151.441	109.739	65.2683	105.43	600.093	393.468	87.8125	73.5862	65.1594	119.13	112.912	74.7151	616.522	111.07	13.1631	39.8832	126.934	148.327	106.595	87.3885	90.7492	79.9654	78.4228	82.3077	72.7938	68.1211	68.1112	72.8608	108.204	67.1144	133.243	-1.75158	0.693928	-2.52415	0.0549665	0.527706	0.698555	0.755425	0.917311	0.0915817	0.695982	0.131586	0.985932	-1.17182	0.694609	-1.68702	0.295244	0.0514709	0.696403
CG7878	80.1273	42.9811	41.0559	115.973	121.433	58.6256	58.8531	61.7448	63.9958	53.1503	83.5236	69.7811	170.485	47.0762	30.3764	24.6896	60.176	134.919	69.0184	81.2344	44.5923	27.4167	50.9344	21.6599	41.2498	49.2442	59.3541	37.7162	50.4339	18.8759	62.3566	-0.845117	0.585492	-1.44343	0.311955	-0.165861	0.586803	-0.282652	0.988652	-0.32857	0.584228	-0.5624	0.920292	-0.564422	0.586348	-0.962606	0.602838	-0.420353	0.584705
bel	665.057	399.633	421.086	978.741	1085.83	515.229	436.26	330.715	422.373	492.099	537.49	559.659	747.359	492.829	921.417	408.328	561.329	529.62	564.417	528.023	687.66	629.442	683.167	723.441	396.322	414.472	423.263	372.018	467.659	869.341	575.476	-0.794568	0.327522	-2.426	0.0667563	0.322252	0.328473	0.981061	0.854203	-0.0965472	0.327449	-0.294846	0.961511	-0.539066	0.327676	-1.64512	0.310092	-0.0124022	0.327781
pum	15989.4	15472.3	40091.6	4171.51	4669.88	6271.81	6000.21	5968.94	5708.43	6444.02	6170.69	9300.63	3257.06	4331.01	6672.68	8531.2	5911.35	4648.42	7146.47	6209.51	10794.5	5507.33	5213.9	6755.73	5510.49	5554.74	5694.1	4057.92	4665.59	6212.27	7764.45	2.24306	0.35356	6.34421	2.91e-08	2.01706	0.35346	5.70661	2.02e-06	1.70702	0.353403	4.83023	6.95e-05	2.32662	0.353553	6.58069	8.78e-09	1.90612	0.353436
rump	460.732	294.466	1293.79	660.694	442.112	1120.65	297.068	323.949	325.797	377.551	388.23	903.63	218.062	303.789	839.401	586.852	392.084	491.91	312.883	305.86	842.56	126.802	219.907	331.397	292.793	241.296	337.637	305.158	362.207	372.275	459.051	-0.118735	0.532291	-0.223064	0.904489	1.11324	0.533126	2.08813	0.28155	0.294638	0.532035	0.553793	0.921623	0.587314	0.53288	1.10215	0.537936	0.477713	0.532309
CG8273	194.709	163.694	326.341	82.5868	4.71586	41.7144	146.666	108.265	166.389	148.454	145.393	131.809	87.2249	122.84	63.7904	81.6656	149.5	253.916	213.957	123.698	227.655	57.1181	87.3161	47.6518	135.882	128.035	192.657	63.4317	94.4489	311.453	136.766	2.42909	0.602242	4.03341	0.00108191	0.700857	0.587769	1.1924	0.757981	0.685384	0.586964	1.16768	0.677349	1.31862	0.591579	2.22899	0.143255	0.495939	0.586962
Irp-1B	84.1337	53.0405	141.064	166.931	121.433	71.0272	32.6962	44.8284	40.7246	38.4882	43.3085	41.5867	111.014	64.7298	182.258	97.8087	47.0125	93.0187	42.9448	43.0788	15.6464	33.1285	88.1246	82.3077	96.2496	99.3091	72.0033	86.5757	78.8602	160.445	79.1259	-0.366055	0.495382	-0.738935	0.64113	1.23175	0.504753	2.4403	0.15247	1.17013	0.500991	2.33562	0.154099	-0.36458	0.494681	-0.737	0.703452	0.223373	0.495483
rin	2239.56	1266.57	2547.57	3213.85	3066.49	3798.26	1580.63	1136.78	1411.4	2091.19	1373.5	3950.74	2838.77	1415.23	2406.82	3104.24	1492.18	1553.66	2201.69	1293.6	3695.68	2220.75	1075.28	3095.2	934.996	1218.79	1694.02	1052.62	1130.64	2785.25	2096.2	-0.735473	0.472516	-1.5565	0.269137	0.552102	0.472743	1.16787	0.771691	-0.292827	0.472457	-0.619795	0.906177	-0.137423	0.472631	-0.290761	0.895688	-0.0227821	0.472546
nonA-l	164.261	154.549	851.646	156.388	104.928	15.7838	224.202	192.001	261.801	259.337	202.622	466.617	495.596	121.368	155.932	144.339	236.003	150.841	232.362	179.7	590.652	210.195	74.3804	207.935	186.029	173.175	317.204	286.3	163.222	213.927	239.777	2.08481	0.665102	3.13457	0.0145295	0.787133	0.659673	1.19322	0.757821	0.332783	0.658745	0.505177	0.930835	0.604004	0.659932	0.915253	0.623465	1.139	0.660091
cpo	6948.64	6666.64	13640	6858.21	7036.07	11805.2	10222.7	10599.8	11373.8	12445.4	10211.5	24336	6101.78	6586.99	9326.56	19437.4	12448	14503.4	9591.25	7783.73	16317.7	7892.58	5718.39	13260.2	8365.62	8266.45	13005.4	6829.2	5318.48	10216.1	10437.1	0.0846891	0.400686	0.21136	0.9092	-0.240397	0.400628	-0.60005	0.943165	-0.78597	0.400593	-1.96202	0.284283	0.307907	0.400696	0.768431	0.68843	-0.767279	0.4006
eIF-1A	245.19	235.024	264.231	511.335	643.715	360.773	209.255	203.842	272.273	295.992	296.2	342.562	261.675	271.424	191.371	193.718	245.405	292.464	284.509	316.937	403.678	335.855	395.348	402.874	160.955	196.156	225.74	157.722	181.562	330.328	290.937	-1.02584	0.295585	-3.47055	0.00583735	0.120719	0.297479	0.405808	0.973995	-0.32908	0.295449	-1.11383	0.702553	0.0402321	0.298393	0.134829	0.954921	0.0241282	0.296815
CG5316	159.453	144.49	205.279	186.259	128.507	160.093	168.152	167.472	95.412	164.949	153.9	184.673	91.1897	80.1767	49.6147	226.005	137.276	91.3427	161.81	156.315	159.593	119.948	195.653	149.453	122.941	107.516	53.516	146.579	88.947	112.207	138.957	0.102769	0.372647	0.275782	0.879341	0.236417	0.371026	0.637197	0.93766	0.0149377	0.369101	0.0404706	0.995234	1.21474	0.380024	3.19648	0.0202341	0.164048	0.370277
CG10881	40.0636	80.4752	57.8993	26.3575	0	0	108.364	87.1193	108.211	132.876	139.206	61.3228	1.98238	49.2829	0	39.8832	63.937	80.4486	90.4907	129.852	140.818	27.4167	120.464	34.6559	125.367	75.5077	51.5699	213.439	97.1998	38.8005	74.1003	2.84808	0.99403	2.86518	0.0267924	-0.767413	0.939173	-0.817116	0.9014	-0.901873	0.938246	-0.961233	0.768333	1.74605	0.960782	1.81732	0.254959	-0.0472423	0.941057
how	692.3	909.004	796.905	1099.99	1509.08	3039.51	263.438	1174	925.031	127.378	603.226	395.426	2662.34	1611.62	1903.59	2481.3	663.816	289.95	952.453	1228.36	1490.32	824.786	961.285	662.793	1770.51	2001.78	2921.97	1481.22	890.387	1085.37	1247.3	-1.23626	0.5745	-2.15189	0.110106	0.0216177	0.574818	0.037608	0.997825	1.09015	0.575349	1.89476	0.31227	-1.36478	0.574431	-2.37588	0.112081	-0.518266	0.574546
unk	1288.45	1204.38	3066.56	910.211	1035.13	880.512	1280.75	1311.86	1674.36	952.124	1083.49	1817.13	672.028	791.469	541.712	1621.92	1175.31	1972.67	1046.78	1102.82	1586.55	902.466	655.679	866.397	1158.23	1177.76	1221.14	1062.91	841.787	900.801	1193.45	0.975722	0.331137	2.94658	0.0224496	0.3815	0.330353	1.15482	0.777973	0.528316	0.330281	1.59959	0.453177	1.47034	0.331571	4.43446	0.00046056	0.220461	0.330229
orb	43703.8	41119.2	173997	1345.99	1368.78	1283	1533.92	1440.43	1606.88	1148.23	1014.66	1471.75	1526.44	1005.52	1639.31	1494.67	730.574	706.439	838.956	880.654	1531	3553.89	1979.16	3783.99	1241.54	1033.31	1230.87	1996.38	1178.32	1879.2	9975.46	6.01662	0.431332	13.9489	4.12e-40	5.8201	0.431031	13.5027	1.37e-37	6.15391	0.431044	14.2768	3.55e-42	5.95575	0.431233	13.811	2.54e-39	6.46418	0.431263
RpS3	269.228	163.694	176.856	760.852	713.274	1267.22	163.481	190.309	179.188	170.448	180.194	149.43	1197.36	509.747	460.708	325.713	274.553	238.832	264.57	295.398	247.996	588.317	333.903	446.194	156.911	179.741	137.195	290.586	272.343	429.951	367.806	-2.16778	0.346611	-6.25421	4.95e-08	0.195543	0.350626	0.557696	0.949924	0.287955	0.349904	0.822954	0.836612	-1.82281	0.346852	-5.2553	1.44e-05	-0.458758	0.348379
eIF4G2	3576.88	3668.02	4681.42	2112.11	2228.24	1915.48	1660.96	1769.45	1704.62	2088.44	1931.1	2690.45	2008.16	1482.17	1379.09	2159.39	1888.96	1359.25	1875.77	1702.23	2273.42	1836.92	1567.65	2707.49	1589.33	1573.35	1478.01	1673.23	1558.86	2312.3	2081.76	0.930838	0.252645	3.68437	0.00323361	1.21558	0.252541	4.81342	0.000108106	0.829563	0.252243	3.28874	0.0165622	1.29386	0.252804	5.11803	2.72e-05	1.14115	0.252446
CG31140	7477.48	5007.75	13102.1	4888.43	4903.32	6218.82	5815.24	4396.57	4577.45	8099.01	5470.8	11683.1	4103.54	2838.55	4677.96	6375.61	4284.72	3370.46	5440.18	4151.57	7982.8	6032.82	4039.99	9428.56	3768.29	3218.93	4393.17	4365.65	3409.33	6323.43	5661.52	0.676308	0.385568	1.75405	0.204203	0.790825	0.385519	2.05133	0.296971	0.0189171	0.385425	0.0490811	0.995234	1.13892	0.385629	2.9534	0.0351248	0.866816	0.385515
Rox8	569.705	622.768	927.441	889.125	817.023	753.114	539.954	581.077	482.878	493.932	443.913	686.533	792.954	508.276	1441.87	468.153	501.153	614.258	500	532.331	780.756	407.823	452.75	298.907	642.203	640.174	730.736	512.597	400.72	546.353	619.316	-0.214402	0.319456	-0.671147	0.676226	0.401447	0.319655	1.25588	0.730954	0.383141	0.319263	1.20008	0.661199	-0.372428	0.319135	-1.16699	0.50847	0.420007	0.319533
mask	4858.12	3218.09	4321.39	6642.08	6740.15	7177.13	3307.92	3024.65	3375.49	3923.04	3533.51	5546.54	5304.86	4016.93	5018.18	4425.13	4392.85	2999.22	3739.26	3453.69	4744.78	4181.05	3877.48	5421.48	3162.49	3057.24	3462	3367.88	3469.85	4707.44	4282.33	-0.72973	0.242373	-3.01078	0.0193721	0.352899	0.242524	1.45511	0.623915	-0.068843	0.242353	-0.284061	0.964334	-0.209585	0.242462	-0.864406	0.645386	0.0692834	0.24242
CG5728	104.165	75.9028	64.2156	277.632	93.1383	410.379	71.9315	70.203	74.4679	100.802	84.297	55.6839	33.7005	74.2922	159.982	23.74	91.2042	156.707	88.1901	75.6957	89.9669	44.5521	80.8482	73.6437	58.235	60.7345	46.7048	88.2901	104.536	82.8443	97.2229	-1.6753	0.541745	-3.09241	0.0161578	0.175476	0.547085	0.320748	0.983173	0.024114	0.544781	0.0442637	0.995234	-0.145082	0.547122	-0.265173	0.904192	-0.153557	0.544829
CG5808	36.8586	66.7578	96.8497	29.8718	2.35793	496.063	31.762	31.2953	25.5983	57.7323	30.9347	50.045	17.8415	31.6293	226.81	31.3368	19.7452	83.8006	31.4417	38.771	45.3746	18.2778	13.7442	88.8057	35.5881	19.6977	61.3001	63.4317	22.0075	128.985	64.4905	-1.40146	0.974537	-1.43807	0.313953	1.17506	0.983564	1.1947	0.757821	0.530527	0.977944	0.542493	0.923975	-0.468441	0.976577	-0.479676	0.814436	0.569062	0.978986
msi	3006.38	2581.61	2757.06	4194.35	5187.45	5863.69	3779.68	5436.08	5296.53	3266.91	3584.56	5748.13	3241.2	3572.64	4948.31	7110.6	2727.66	2161.22	3001.53	3650.01	4048.51	4096.51	3863.74	3783.99	6749.6	6082.48	7787.06	4392.22	3393.74	2997.08	4277.02	-0.869492	0.342137	-2.54135	0.052996	-0.798249	0.342073	-2.33357	0.186131	-0.594443	0.34206	-1.73783	0.383852	-0.495348	0.342188	-1.44759	0.387339	-0.523882	0.342098
CG34362	2770.8	1164.15	2022.26	4296.27	4364.53	6831.01	4898.82	3715.68	4385.46	8071.52	5137.48	18984.7	2680.18	2108.87	2878.67	9671.67	7171.28	6393.99	5042.17	3350.3	12384.9	3697.83	2443.23	8252.43	2429.7	2354.69	3425.02	2640.99	2061.37	4416.96	5001.56	-1.3788	0.487645	-2.82747	0.029064	-1.12573	0.487619	-2.30862	0.195336	-2.43403	0.487511	-4.99277	3.55e-05	-0.363995	0.487804	-0.746192	0.69854	-1.96364	0.487542
CG34354	459.129	368.54	623.207	838.168	627.21	1196.19	1238.72	967.617	1062.33	2104.02	1372.73	5035.52	436.125	442.075	563.988	2340.76	1528.85	2115.97	1075.92	731.725	2478.39	741.393	603.936	1741.46	708.526	725.531	856.255	615.459	555.689	847.319	1166.76	-0.875836	0.4546	-1.92661	0.157968	-1.17207	0.454123	-2.58095	0.115644	-2.55303	0.453649	-5.62775	1.68e-06	0.00791532	0.455402	0.017381	0.994257	-2.04488	0.453783
larp	6514.35	3843.61	5885.73	9604.66	10176.8	15503.1	4794.19	4546.28	5991.17	6078.38	5332.36	10904.9	6866.98	5096	7177.94	6525.65	5148.81	10057.7	6281.44	5002.68	10320.4	6228.16	4761.96	8200.44	5143.29	4885.84	5626.96	5166.26	4451.02	7612.24	6790.98	-1.11921	0.349917	-3.19849	0.0122985	0.0834296	0.349993	0.238375	0.99221	-0.458208	0.349909	-1.30951	0.605349	-0.23666	0.349996	-0.67618	0.730788	-0.419976	0.349927
Ef1gamma	281.247	114.311	116.851	625.551	582.409	284.109	72.8657	70.203	102.393	98.9696	105.178	44.4062	656.169	262.597	292.626	26.5888	120.352	142.461	146.472	143.391	166.634	67.3994	222.333	214.433	92.2055	118.186	91.4636	186.866	193.483	442.535	202.823	-1.53962	0.542378	-2.83864	0.0283512	1.06521	0.548276	1.94283	0.353956	1.04687	0.546784	1.9146	0.303166	-1.23579	0.542606	-2.27751	0.132215	0.824491	0.546642
pasha	82.5311	154.549	87.3753	31.629	41.2638	149.946	88.7467	107.419	84.9399	73.3108	67.2829	73.3054	7.92954	70.6143	7.08782	37.0344	104.368	107.265	61.3496	104.62	103.266	81.1077	91.3585	90.9716	125.367	100.13	98.2748	61.7174	70.6074	31.4599	79.8943	0.533135	0.613565	0.868914	0.573546	0.206241	0.609246	0.338518	0.982408	0.601131	0.609662	0.986007	0.758232	1.86339	0.626279	2.97534	0.0336237	0.383035	0.609533
Ef1alpha100E	1586.52	819.384	1667.5	1787.04	2622.02	2493.84	1311.58	1024.29	1110.04	2365.19	1542.09	3115.48	1409.48	951.087	1638.3	1472.83	1617.23	1272.93	1795.24	1536.07	3394.49	2488.07	1469.01	3223	725.511	576.157	468.021	1389.5	970.164	2859.7	1690.06	-0.761244	0.402844	-1.88967	0.167331	0.24132	0.403073	0.598701	0.943557	-0.78588	0.402631	-1.95186	0.288502	0.0270235	0.40314	0.0670327	0.978118	-0.0990838	0.402876
CG32344	50.4802	80.4752	42.1086	54.4721	68.38	173.622	56.0505	51.5949	50.0331	60.4814	37.895	32.4236	206.168	31.6293	202.509	5.6976	22.566	36.8723	42.9448	53.5408	61.021	47.9792	74.3804	73.6437	30.7352	44.3198	55.462	98.5763	47.6829	24.1192	63.9288	-0.781159	0.617942	-1.26413	0.385651	0.1347	0.62075	0.216995	0.994138	0.407514	0.620576	0.65667	0.893785	-1.33904	0.615039	-2.17716	0.155049	1.40473	0.633503
pUf68	4560.85	3732.04	7387.95	3575.83	3439.04	1857.98	4361.67	3575.28	2350.39	4164.97	3019.22	4547.76	2481.95	2539.91	2374.42	5908.41	4084.44	1830.21	3401.07	2532.42	2752.99	3134.64	2674.46	4981.78	3586.31	3059.7	4498.26	4296.21	2705.09	2882.77	3543.27	0.821686	0.379425	2.16561	0.107335	0.607965	0.379268	1.603	0.537756	0.418492	0.379193	1.10364	0.706418	1.08406	0.379467	2.8568	0.0435651	0.407404	0.379217
CG17737	142.627	125.285	45.2667	123.002	180.382	28.1854	104.628	102.344	94.2484	119.13	109.818	99.3852	390.53	139.022	205.547	26.5888	104.368	384.645	180.981	108.928	116.566	110.809	105.911	71.4777	30.7352	66.4796	56.435	60.003	99.9507	34.6058	118.929	-0.0790483	0.651715	-0.121293	0.950734	0.0577263	0.650392	0.0887561	0.996929	-0.0660953	0.649073	-0.10183	0.989216	-1.2246	0.647886	-1.89015	0.23275	-0.718714	0.647999
shep	9414.96	9226.3	10318.7	14006.4	15101.4	17201	19936.2	17697.1	15319.4	20724	17706.2	28660.3	11172.7	10012.5	16938.9	29656	16508	14381	14073.6	11229.4	14430.7	24962.9	14192.1	42180.5	13847	13730.1	17137.8	16800	12115.1	26864.6	17184.8	-0.677251	0.3567	-1.89866	0.164996	-0.870662	0.356669	-2.44109	0.15247	-1.21206	0.35665	-3.39847	0.0123482	-0.396675	0.35671	-1.11204	0.532701	-1.06395	0.356659
LanA	497.59	130.772	137.906	490.249	705.021	652.774	51.3797	87.9651	111.702	26.5752	104.405	20.4409	279.516	247.15	486.022	22.7904	47.0125	85.4766	60.5828	116.928	57.8918	130.229	168.973	101.802	97.0584	165.789	103.14	101.148	191.649	180.37	188.677	-1.26909	0.563521	-2.25208	0.0922545	1.61303	0.569358	2.83307	0.0671864	2.33966	0.571828	4.09155	0.0013392	-0.401434	0.564428	-0.711222	0.716221	2.30164	0.572882
CG42458	27.2433	57.6129	44.214	43.9291	180.382	455.476	103.694	172.547	111.702	94.3877	108.271	105.729	9.91192	66.9365	171.12	121.549	87.4432	75.4205	65.184	103.389	41.463	265.028	171.398	155.951	127.794	119.007	142.061	124.292	129.294	283.139	125.519	-2.40242	0.639577	-3.75627	0.00260641	-1.59016	0.640457	-2.48285	0.140319	-1.2585	0.640555	-1.9647	0.283057	-0.958823	0.644329	-1.48809	0.368555	-1.14111	0.641547
smg	590.538	635.571	1041.13	477.949	858.287	1257.07	715.579	795.07	879.652	712.948	702.217	1177.82	299.34	592.131	679.418	2556.32	778.527	661.187	716.257	742.187	1239.2	768.81	608.787	543.664	877.57	803.501	761.873	744.037	503.422	749.793	815.662	-0.195335	0.43833	-0.445635	0.791936	-0.0765022	0.438066	-0.174636	0.996929	-0.19423	0.437822	-0.443629	0.939587	0.526054	0.438961	1.19841	0.493341	-0.817827	0.437631
bol	7731.48	6181.96	13666.3	5273.25	6334.58	6748.71	8039.52	7629.28	6881.3	9694.44	8029.87	14597.6	4333.49	3718.29	5804.93	11717.1	6483.02	4999.54	6302.91	5092.53	7626.85	6752.5	5061.1	12153.4	5185.34	4830.85	5605.55	5100.25	4283.21	8303.3	7138.75	0.587204	0.372924	1.57459	0.262532	0.290418	0.37284	0.778936	0.911033	-0.228966	0.372787	-0.614201	0.906806	0.992975	0.372968	2.66236	0.0658007	0.249486	0.372828
yps	233.17	176.497	340.027	381.305	376.09	651.646	173.757	225.834	223.404	190.608	180.194	446.176	348.9	194.189	269.337	307.67	204.034	162.573	277.607	186.47	588.305	330.143	268.416	181.943	165.808	154.298	147.899	140.578	208.154	183.516	263.952	-0.91221	0.42365	-2.15322	0.109889	0.266401	0.425157	0.626596	0.938963	-0.126033	0.42369	-0.297465	0.961511	-0.111928	0.425039	-0.263336	0.904739	0.152631	0.424605
SRm160	319.708	298.124	294.76	388.333	688.516	410.379	246.622	179.314	193.151	382.133	243.611	219.916	164.538	185.363	188.334	141.49	209.676	263.972	386.503	232.626	261.295	316.434	167.356	166.781	195.734	163.326	202.388	185.152	161.388	119.547	252.549	-0.705793	0.332523	-2.12254	0.11598	0.559945	0.334628	1.67334	0.499319	0.111503	0.332636	0.335212	0.956595	0.759146	0.336762	2.25425	0.137182	0.568326	0.334298
bru-3	7963.85	7400.06	21219.6	4946.42	6689.45	10571.8	13716.5	10130.4	11492.5	16183.4	11509.2	25591.3	5618.08	5199.72	8414.26	14656.1	8737.74	7485.91	11302.9	7991.74	21067.9	11478.5	8316.86	25740.6	7751.73	7714.92	11887.4	7943.54	6892.93	16742.9	11411.9	0.720018	0.482404	1.49256	0.292504	0.0498828	0.482332	0.10342	0.996929	-0.542551	0.482305	-1.12491	0.697354	0.927614	0.482412	1.92287	0.22299	0.244504	0.482336
Zn72D	477.559	356.652	494.776	530.664	297.099	177.004	652.989	610.681	336.269	636.888	605.546	454.635	166.52	376.61	327.052	611.542	801.093	407.271	450.92	480.021	403.678	439.809	409.9	463.522	488.527	383.284	425.209	557.171	519.01	319.842	455.391	0.408508	0.373453	1.09387	0.464106	-0.268655	0.371392	-0.723373	0.924289	-0.352528	0.370993	-0.950229	0.773465	0.602922	0.37362	1.61373	0.321194	-0.453347	0.371075
CG9705	197.914	158.207	191.594	170.445	259.372	312.294	220.465	162.397	180.352	123.712	156.993	169.166	109.031	141.964	198.459	124.398	121.292	216.206	207.822	164.93	199.492	197.629	139.059	121.296	131.838	127.214	99.2478	121.72	98.1168	110.109	164.425	-0.443348	0.312389	-1.41922	0.320498	-0.0400368	0.312147	-0.128262	0.996929	0.282487	0.31225	0.904681	0.794555	0.275106	0.315304	0.872511	0.641305	0.244067	0.312899
scaf6	374.194	370.369	476.88	730.981	430.322	307.784	589.465	564.161	339.76	661.63	522.023	521.596	154.626	300.846	193.396	732.141	536.882	234.642	471.625	425.25	491.298	732.254	417.177	303.239	712.57	485.876	585.757	819.469	451.154	325.085	475.415	-0.264317	0.422087	-0.626216	0.697713	-0.290941	0.42143	-0.690367	0.928352	-0.481506	0.420964	-1.14382	0.686393	0.905861	0.424472	2.13409	0.166422	-0.299759	0.421302
Rbp6	71886.2	63302	258777	16204.6	18722	31368.1	20936.7	20423.1	20705.6	18065.6	14848.6	32432	12982.6	11485.1	17856.2	34017.5	12571.1	8002.96	12470.8	11338.3	17725	14718.2	12390.8	27453.9	21541.3	17588.4	29828.8	15798.8	11224.7	21775.5	29948.1	2.57107	0.50051	5.13691	1.39e-05	2.6662	0.500501	5.32706	1.12e-05	2.59188	0.500493	5.17864	1.54e-05	3.21851	0.500529	6.43021	2.2e-08	2.85132	0.500502
mub	11113.7	7029.69	10354.5	15608.9	17163.4	22220.2	15647.4	14539.6	16812.3	32213.7	23141.5	71904.9	12378	11179.1	16154.2	18076.6	9255.82	7987.87	31315.2	23443.5	75757.6	11138	9796.38	18811.6	12524.6	11703.7	18030	10141.4	8037.32	13671.4	19238.4	-0.948399	0.429289	-2.20923	0.0993788	-0.721781	0.429279	-1.68138	0.496398	-2.15886	0.429244	-5.02944	3.03e-05	-0.4787	0.429305	-1.11506	0.531388	-0.309629	0.429291
Dbp80	1017.62	1969.81	2692.84	407.662	471.586	779.044	2087.88	2281.17	2314.32	1690.73	2003.79	2216.78	372.688	1336.52	1127.98	2247.7	1244.89	1548.64	1496.16	1480.68	1575.59	1517.06	1657.39	1934.23	1779.4	1999.31	2934.62	1079.2	1533.19	1355.92	1605.15	1.77461	0.385195	4.60704	0.000142304	-0.23487	0.383385	-0.612622	0.941414	-0.05785	0.383353	-0.150906	0.984647	0.99791	0.38417	2.59758	0.0739785	0.171949	0.383476
mle	477.559	465.476	560.044	216.131	267.625	148.819	505.389	403.456	460.77	532.42	497.275	451.815	224.009	397.941	309.839	343.755	425.933	470.959	381.902	477.56	373.167	388.403	354.924	370.385	407.645	289.72	296.77	404.592	388.799	222.316	383.847	1.24937	0.283195	4.41171	0.000293796	0.134013	0.277939	0.482166	0.966235	0.0207787	0.277274	0.0749392	0.992318	0.680321	0.280152	2.4284	0.102689	0.276126	0.278001
Pabp2	134.614	157.292	364.239	110.701	73.0959	147.691	195.243	217.375	259.474	153.953	157.767	363.708	342.953	193.454	70.8782	294.376	136.336	154.193	208.589	187.701	427.93	167.927	140.676	242.591	238.602	232.268	335.691	147.436	218.241	119.547	206.485	0.983049	0.509673	1.92879	0.157426	-0.0358173	0.504307	-0.0710227	0.996929	-0.0444347	0.503731	-0.088211	0.989235	0.118774	0.505519	0.234954	0.915956	0.164536	0.504504
Ef1alpha48D	1830.11	1077.27	1270.63	4607.29	5763.96	9413.92	743.604	1000.6	1242.68	549.831	834.463	966.363	6537.9	3273.27	5536.6	1080.64	1472.43	1614	1164.88	1123.13	1788.39	2618.29	1988.06	2259.13	994.04	1257.37	1211.41	1162.34	1436.91	3755.26	2319.16	-2.24352	0.393025	-5.70832	9.02e-07	0.48456	0.393713	1.23074	0.743963	0.829576	0.393742	2.1069	0.226625	-1.87668	0.393059	-4.77456	0.000125377	0.00386828	0.393422
NAT1	1935.88	1292.18	1716.98	2315.94	2448.71	4080.12	1046.28	1025.98	1206.61	1119.82	1327.87	1304.7	2218.29	1423.32	2882.72	1148.07	1829.73	1319.86	1329.75	1529.3	1773.52	1152.64	1079.32	2302.45	1125.07	1162.16	1406.01	1176.92	1377.3	1901.22	1631.96	-0.8391	0.325556	-2.57743	0.0494146	0.593002	0.326023	1.81889	0.417692	0.398132	0.325747	1.22221	0.648202	-0.399463	0.325676	-1.22657	0.481285	0.202511	0.325743
CG17386	168.267	252.4	77.9009	140.573	753.359	216.464	51.3797	159.86	110.538	17.4113	57.2292	10.5729	628.416	183.156	374.642	122.498	14.1037	26.8162	155.675	174.777	233.914	59.4028	46.892	15.1619	84.9261	178.92	314.285	171.437	206.32	83.893	169.706	-1.15581	0.720582	-1.604	0.252376	0.631866	0.723218	0.873687	0.885633	2.54872	0.73224	3.48072	0.00992104	-1.24758	0.720336	-1.73194	0.281227	1.61125	0.726838
fus	504.802	739.823	542.148	1231.77	947.888	936.882	197.111	938.013	804.02	78.8091	501.142	185.378	1116.08	1312.25	1451.99	1672.24	437.216	316.766	552.914	779.112	301.976	984.716	1046.18	604.312	1593.38	1790.85	2002.47	2009.24	1785.36	655.414	934.008	-0.802397	0.586627	-1.36781	0.340234	-0.118033	0.586754	-0.201162	0.995792	1.22258	0.587705	2.08027	0.23669	-1.11904	0.586424	-1.90825	0.226882	-0.441201	0.586521
Ef1beta	78.5247	102.423	9.47443	198.56	127.328	385.576	28.0253	32.1411	20.9441	21.0769	39.4417	9.16318	406.389	131.666	114.418	1.8992	35.7295	36.0343	58.2822	36.9247	21.905	61.6876	118.038	8.66397	20.2205	31.188	15.5683	23.144	82.5281	83.893	78.0286	-1.89983	0.804902	-2.36033	0.0753432	1.2311	0.81793	1.50514	0.595004	1.45387	0.81716	1.77917	0.364834	-1.76985	0.804909	-2.19882	0.150048	1.37026	0.818264
mbl	5610.51	7292.15	6623.68	8172.57	11741.3	15529	20893.8	22123.2	19743.3	15949.7	13707.2	22096.7	8730.42	10851.1	11637.2	33109.7	23161.2	19429.2	12178.7	10527.2	14934.5	28856.1	14820.3	36538.1	16815.4	13511.8	17469.6	15873.4	11840	20455.2	16340.7	-0.8602	0.320268	-2.68588	0.0393636	-1.68445	0.320194	-5.26072	1.56e-05	-1.40626	0.320194	-4.39192	0.000436329	-0.677111	0.320273	-2.11417	0.170394	-1.95488	0.320183
eIF3-S9	422.271	171.01	341.079	602.708	531.713	688.851	180.296	181.005	183.843	201.605	197.209	403.18	1344.06	352.336	1890.42	266.837	361.056	300.844	312.116	220.933	561.706	289.018	211.822	394.21	153.676	148.553	84.6525	428.593	199.901	579.91	406.847	-0.964289	0.487719	-1.97714	0.145876	0.777632	0.489968	1.58711	0.545896	0.219901	0.488256	0.45038	0.938545	-1.93966	0.486873	-3.98391	0.00225823	0.00896652	0.488223
Dcr-2	189.1	176.497	314.762	200.317	231.077	210.827	102.759	145.481	218.749	95.304	150.807	204.409	866.302	214.785	146.819	174.726	189.93	534.648	191.718	221.548	404.46	138.226	203.738	307.571	132.646	174.817	240.335	124.292	270.509	290.479	235.588	0.0821434	0.549207	0.149567	0.937389	0.543588	0.549199	0.989782	0.847138	0.592862	0.54857	1.08074	0.716055	-0.845897	0.547135	-1.54605	0.346956	-0.403851	0.547128
eIF3-S8	176.28	80.4752	100.008	154.631	660.221	90.1932	72.8657	72.7404	67.4865	86.1402	112.912	44.4062	410.354	130.931	153.907	33.236	110.949	130.729	145.705	108.312	108.743	126.802	81.6567	15.1619	47.7204	83.7151	59.3541	84.0042	114.622	99.6229	125.463	-1.34331	0.633914	-2.11908	0.116624	0.74424	0.638992	1.16471	0.773423	0.553164	0.636837	0.86861	0.81538	-0.955136	0.6344	-1.50557	0.361612	0.37616	0.63688
stau	1695.49	605.393	2602.31	2667.38	2683.33	6223.33	906.15	703.721	1149.6	1547.77	1055.65	3983.16	1197.36	890.035	1865.11	1286.71	996.664	1046.67	1162.58	910.81	2781.93	2400.1	1496.5	8278.42	503.086	543.327	732.682	603.459	576.78	2008.19	1836.79	-1.23929	0.603615	-2.05311	0.129511	0.829397	0.604026	1.37311	0.670267	-0.425978	0.603622	-0.705703	0.875829	0.310869	0.603955	0.514721	0.800868	0.558105	0.603884
pAbp	3826.88	1879.28	3410.79	6608.7	7150.43	7571.72	1838.46	1930.16	2259.63	1993.14	1830.56	3373.46	7451.78	2798.83	6112.74	3152.67	1759.21	1966.8	3445.55	2217.33	5721.11	1822.07	1800.49	4098.06	1258.52	2218.45	2408.22	1134.91	1840.38	3967.09	3294.91	-1.22633	0.459442	-2.66916	0.0409387	0.596874	0.459667	1.29849	0.708345	0.341068	0.45955	0.742179	0.862932	-0.843549	0.459471	-1.83591	0.24891	0.406457	0.459598
Dp1	2481.54	934.61	1415.9	3869.28	2678.61	7234.63	757.617	775.616	932.012	835.743	871.584	1535.89	2583.05	1488.79	3688.7	1353.18	821.778	1130.47	1001.53	959.427	1511.44	1350.27	1208.68	2350.1	997.275	1051.36	1430.34	868.329	1086.62	2385.71	1719.67	-1.51206	0.442598	-3.41632	0.00683068	0.971216	0.443303	2.19087	0.238261	0.575181	0.442946	1.29854	0.61028	-0.683203	0.442744	-1.54311	0.347714	0.547961	0.443014
sm	8369.3	8609.02	13726.3	10068.6	12643.2	17571.9	20473.4	19156.1	19453.6	22459.7	17518.3	36609	11672.3	10919.5	16688.8	25936.4	15628.8	10035.1	12200.1	11593.7	16653.3	19271.7	12932.5	24020.8	16488.6	14788	22257.8	14363	11634.6	15931.3	16322.5	-0.391838	0.35283	-1.11056	0.456484	-0.944323	0.35278	-2.6768	0.0948152	-1.31869	0.352762	-3.73818	0.00456559	-0.355417	0.352825	-1.00735	0.582167	-0.748945	0.352783
bl	556.885	621.854	1074.82	511.335	444.47	527.63	862.244	982.841	926.194	909.97	839.103	886.009	804.848	607.577	669.293	1013.22	634.668	1464	790.644	790.804	899.669	687.702	751.08	803.583	792.644	771.492	789.117	893.187	606.123	573.618	782.888	0.602541	0.284739	2.11611	0.117093	-0.299379	0.282694	-1.05902	0.819204	-0.226585	0.282506	-0.802054	0.843448	0.115689	0.28358	0.407959	0.846376	-0.466913	0.282467
CG44249	52.0827	163.694	81.059	14.0573	15.3266	12.4016	58.8531	76.9695	58.178	30.2407	52.5889	17.6215	0	92.6813	42.5269	107.305	37.61	12.5701	72.8527	45.5405	52.4155	93.6737	42.0411	0	88.1614	78.7907	72.9763	23.144	37.5961	40.8978	52.4619	2.82895	0.880815	3.21174	0.0118953	0.612757	0.848131	0.72248	0.924407	1.5634	0.851671	1.83569	0.338304	1.10979	0.85291	1.30118	0.449274	0.915709	0.849021
qkr58E-2	217.145	95.1071	570.571	219.646	194.529	151.074	156.942	125.181	173.371	161.284	143.073	355.954	279.516	170.651	325.027	100.658	138.217	164.249	189.417	140.314	432.624	169.07	141.484	340.061	83.3085	85.3566	113.843	240.869	114.622	262.165	201.844	0.643256	0.525895	1.22316	0.404211	0.95413	0.525418	1.81594	0.419034	0.416767	0.523541	0.796055	0.84584	0.187872	0.524318	0.358317	0.869414	1.12913	0.525618
CG10384	311.695	340.191	609.522	425.234	524.64	489.298	863.178	738.4	628.323	868.733	658.909	1895.37	461.896	353.072	734.096	1634.26	681.681	251.402	513.036	452.328	551.536	1502.21	666.998	1782.61	608.233	557.28	724.898	682.32	416.309	785.448	723.77	-0.191196	0.489757	-0.39039	0.820065	-0.822683	0.488692	-1.68344	0.495918	-1.44103	0.488252	-2.95141	0.0406811	-0.29704	0.48946	-0.606873	0.763374	-1.02558	0.48851
TBPH	387.015	431.64	542.148	333.861	1109.41	337.097	436.26	411.068	351.395	368.387	385.91	343.267	495.596	323.649	154.92	207.962	293.358	281.57	381.135	372.324	302.758	282.163	261.14	688.785	270.146	358.662	257.85	367.733	309.022	189.808	374.534	-0.389358	0.442892	-0.879127	0.567875	0.182375	0.44303	0.411653	0.973995	0.309873	0.442816	0.699779	0.877298	0.487156	0.444101	1.09695	0.540218	0.797119	0.443835
Nop60B	92.9477	60.3564	22.107	94.8869	55.4114	146.564	67.2607	66.8197	68.6501	29.3243	32.4814	21.8507	202.203	78.7056	54.6775	12.3448	127.874	95.5327	85.1226	54.7717	81.3614	38.8403	33.1478	45.4858	46.1027	71.404	26.2715	52.2883	65.1055	58.7251	66.2875	-0.755253	0.606103	-1.24608	0.394301	-0.204	0.606593	-0.336305	0.982703	1.07427	0.614609	1.7479	0.37971	-0.916987	0.604664	-1.51652	0.357591	-0.422528	0.604908
CG4612	1301.27	757.199	1183.25	1163.24	1242.63	1271.72	802.457	655.509	821.474	1262.78	935.774	2035.64	915.862	644.356	1800.31	1306.65	1240.19	1289.69	952.453	672.645	1690.6	1182.34	1284.68	3248.99	397.939	494.083	607.163	519.454	651.055	2069.01	1146.68	-0.182055	0.476697	-0.381909	0.8236	0.508223	0.476833	1.06583	0.815364	-0.385396	0.476304	-0.809137	0.841269	-0.0520547	0.4767	-0.109198	0.962992	-0.243019	0.47641
CG4806	40.0636	39.3231	23.1597	22.8431	157.981	458.858	69.129	51.5949	52.3602	54.0667	57.2292	52.8645	27.7534	54.4319	12.1506	19.9416	67.698	75.4205	62.8834	33.8477	46.9393	19.4202	49.3174	34.6559	35.5881	48.4234	26.2715	36.859	46.7659	109.061	62.8967	-2.64247	0.677865	-3.89823	0.00168117	-0.752866	0.683297	-1.10181	0.801146	-0.676189	0.682074	-0.991371	0.756408	0.109176	0.694076	0.157297	0.944045	-0.667721	0.683158
elav	6580.05	6909.89	16306.5	3531.9	4013.2	5392.43	10282.5	9520.54	11322.6	5737.49	5905.43	14799.2	2844.72	3902.18	5462.69	9409.58	6133.25	5818.28	5865.03	5609.48	12330.9	5838.61	4647.96	8079.15	6769.01	5867.44	8132.48	5720.86	4215.35	5973.18	7097.4	1.20342	0.409424	2.9393	0.0227898	-0.0630015	0.409238	-0.153948	0.996929	0.172207	0.409235	0.420802	0.94361	1.2868	0.409417	3.14301	0.0231363	0.480116	0.409266
fz3	16.8267	15.5463	31.5814	14.0573	18.8634	1.12742	43.9063	49.0575	48.8695	13.7458	20.8809	33.8333	15.8591	58.8453	0	36.0848	34.7892	43.5763	323.619	197.547	199.492	12.566	25.0629	17.3279	52.5733	59.9137	91.4636	73.718	50.4339	209.732	60.3634	0.920439	0.796178	1.15607	0.434219	-1.15383	0.75196	-1.53443	0.579017	-0.107665	0.758435	-0.141957	0.985698	-0.261569	0.764349	-0.342211	0.875057	-0.844941	0.753383
Adar	3201.09	2633.73	6258.39	2259.71	2069.08	2503.99	2595.14	3660.7	2754.15	2143.42	2544.38	4206.6	1847.58	1728.58	1940.04	4922.72	3165.82	2054.79	1684.05	2306.56	2423.63	2088.24	2664.76	3132.02	3019.32	2641.95	2948.24	2624.7	2390.56	2137.17	2751.7	0.823476	0.334237	2.46375	0.0620596	0.424374	0.333959	1.27074	0.723024	0.44294	0.333899	1.32657	0.596987	1.13237	0.334321	3.38707	0.0127927	0.253594	0.333899
Rnp4F	72.1146	93.2781	78.9536	202.074	205.14	47.3515	74.7341	44.8284	37.2339	84.3074	67.2829	45.111	93.1721	55.1674	15.1882	15.1936	52.654	45.2523	66.7177	63.3874	51.6332	27.4167	18.5951	58.4818	21.8381	28.7258	27.2445	48.8596	38.5131	18.8759	59.9775	-0.892808	0.583412	-1.53032	0.278801	0.637919	0.589198	1.08269	0.808004	0.314553	0.585335	0.537389	0.92448	0.602251	0.591596	1.01801	0.576581	1.10983	0.59235
spoon	798.869	641.973	810.59	1288	1898.13	1807.25	1007.98	997.22	1318.31	915.469	772.594	1703.65	1683.04	945.938	1131.01	1390.21	1042.74	1030.75	898.772	828.344	1228.24	716.261	828.694	907.551	1028.82	977.497	1242.54	968.62	1041.69	1550.97	1113.39	-1.14978	0.308083	-3.73205	0.00282074	-0.561567	0.308165	-1.82229	0.416102	-0.591591	0.307963	-1.92098	0.300583	-0.737679	0.308284	-2.39286	0.109485	-0.621426	0.308055
CG4119	195.511	160.95	191.594	182.745	361.942	331.46	116.772	100.652	122.174	219.932	138.433	94.4512	59.4715	112.542	77.966	12.3448	108.129	129.891	178.681	134.16	168.981	63.9723	65.4871	246.923	65.5144	90.281	97.3017	58.2886	89.864	284.187	142.02	-0.678249	0.601529	-1.12754	0.447484	0.690951	0.603852	1.14424	0.783398	0.276516	0.60191	0.459397	0.93832	1.12466	0.607305	1.85189	0.244675	1.1289	0.605125
Spt6	322.913	192.958	178.961	426.991	391.417	280.726	246.622	173.393	169.88	204.354	223.503	97.2707	297.358	251.564	343.253	180.424	159.842	341.906	225.46	245.549	123.607	230.757	265.182	158.117	133.455	177.279	161.521	181.723	257.671	164.64	226.943	-0.658748	0.379163	-1.73737	0.20892	0.237249	0.380341	0.623779	0.939344	0.406953	0.379956	1.07105	0.718952	-0.358462	0.379582	-0.944359	0.61184	0.0269585	0.379438
CG14443	71.3133	146.319	36.845	14.0573	4.71586	0	93.4176	102.344	107.048	77.8927	98.2176	45.111	0	89.0035	78.9786	43.6816	62.0565	72.9065	107.362	92.3118	27.3812	206.768	104.294	82.3077	106.764	105.875	125.519	105.434	132.962	32.5085	79.1131	3.86139	0.846128	4.5636	0.000168805	-0.249898	0.751167	-0.332679	0.982703	0.203429	0.751679	0.270633	0.966145	0.577631	0.756661	0.763394	0.690992	0.510772	0.753724
Sxl	5678.62	5907.61	14379	4155.7	5290.02	4908.77	10890.6	9715.92	9157.22	7719.63	7789.35	13996.4	3298.69	4940.06	4811.62	16251.4	6745.35	4185	5717.02	5349.78	7179.36	7090.64	5420.87	7643.78	8521.73	8080.15	9195.99	7964.11	5596.32	5153.12	7424.46	0.854949	0.398195	2.14706	0.110914	-0.197046	0.398034	-0.495047	0.963047	-0.184486	0.398019	-0.46351	0.93725	0.992165	0.398197	2.49164	0.0914786	-0.0660939	0.398036
CG1677	1152.23	1099.22	1311.68	1367.07	1044.56	1146.58	1376.04	1038.67	1208.94	1237.12	911.026	1455.54	3377.98	994.485	1552.23	1143.32	1062.48	970.411	1121.93	865.885	1244.67	955.015	640.318	1238.95	1113.75	973.393	1325.25	1032.05	910.56	1232.18	1203.45	0.00234187	0.338486	0.00691866	0.997173	-0.0243237	0.338148	-0.071932	0.996929	-0.016464	0.337996	-0.0487105	0.995234	-0.731236	0.337961	-2.16367	0.158376	0.165802	0.338196
mxc	157.851	177.411	126.326	172.202	74.2748	349.499	202.716	121.798	118.683	191.524	155.447	176.215	463.878	120.633	177.196	52.228	75.22	117.321	200.92	140.314	103.266	141.653	166.547	34.6559	113.235	99.3091	71.0303	213.439	124.709	168.835	153.611	-0.369591	0.53449	-0.691483	0.666365	0.058612	0.534382	0.109682	0.996929	-0.180121	0.533044	-0.337911	0.955817	-0.713407	0.533258	-1.33783	0.435833	0.914256	0.537293
Imp	799.67	874.253	1747.51	1342.47	1856.87	3302.2	3108.94	1956.38	2337.59	3046.98	1867.68	7291.77	2313.44	1363.74	3008.27	3700.59	1415.08	1939.15	3240.8	1736.69	7694.13	3430.51	1614.54	8796.09	1497.13	1469.12	3137.98	2418.98	1847.71	4573.21	2824.32	-0.926582	0.589997	-1.57048	0.264046	-1.11367	0.589864	-1.88801	0.383743	-1.83519	0.589745	-3.11184	0.0270534	-0.966482	0.589958	-1.63822	0.312872	-1.04417	0.589857
Upf1	153.844	181.069	146.327	207.345	206.319	334.842	158.81	103.19	155.917	153.953	139.979	93.0415	402.424	161.825	232.886	80.716	125.993	153.355	174.08	151.391	197.927	74.2535	126.932	132.125	99.4848	123.11	90.4906	88.2901	110.954	234.9	159.859	-0.639006	0.397362	-1.60812	0.250678	0.205246	0.398784	0.514678	0.960461	0.316244	0.398042	0.794498	0.84584	-0.71813	0.39672	-1.81017	0.257313	0.417608	0.399242
Tis11	356.566	517.602	487.407	604.465	1033.95	1577.25	160.678	434.751	485.205	62.3142	224.276	221.326	1082.38	778.964	1212.02	968.591	330.968	170.953	262.27	356.324	456.875	342.709	413.134	446.194	867.055	860.131	1146.21	387.448	643.719	634.44	584.206	-1.2407	0.509404	-2.4356	0.0654552	0.333637	0.510398	0.653679	0.934874	1.42076	0.511744	2.7763	0.0609933	-1.17443	0.50937	-2.30566	0.126171	-0.110841	0.509807
fne	4443.06	2384.99	7489.01	4631.89	5128.5	7842.3	7288.44	5167.11	7201.28	8822.04	5787.88	20887.1	3191.64	2500.92	4888.57	9782.77	4788.69	5360.72	5898	3654.32	12381	5760.93	3462.73	13249.4	3489.25	3089.25	4481.72	3636.18	2927	7828.26	6248.16	-0.298161	0.53028	-0.562271	0.73195	-0.457324	0.530227	-0.862507	0.888825	-1.31002	0.530173	-2.47094	0.117709	0.436189	0.530359	0.82244	0.664839	-0.4774	0.530218
Rbp1-like	9217.04	4935.51	17509.8	6564.77	7003.06	6130.89	14950.5	8731.39	3774.59	19979.9	8713.52	17091.4	7525.13	4941.53	3472.02	25033.3	8148.2	2136.08	11505.4	4285.73	7666.75	9401.64	4530.73	10554.9	7889.23	6884.33	8526.55	10503.1	5803.56	7962.49	9045.77	0.684646	0.587203	1.16594	0.430295	0.205569	0.587145	0.350117	0.979809	-0.532121	0.587112	-0.906337	0.793836	0.990368	0.587219	1.68654	0.295377	-0.157626	0.587127
U2af50	104.967	118.884	194.752	133.545	90.7803	261.56	148.534	134.485	123.337	116.381	113.685	120.531	107.049	133.873	101.255	58.8752	132.575	108.103	128.834	131.698	173.675	154.219	107.528	49.8178	84.9261	102.592	91.4636	67.7177	56.8527	75.5037	117.6	-0.220899	0.400184	-0.551993	0.737185	0.039738	0.399243	0.0995336	0.996929	0.253179	0.398888	0.634712	0.902855	0.284527	0.402239	0.707358	0.718151	0.479774	0.400863
CG34334	13.6216	29.2637	20.0016	3.51433	2.35793	0	161.612	126.873	107.048	95.304	134.566	50.7499	19.8238	41.9273	12.1506	195.617	139.157	48.6044	106.595	104.62	22.6873	117.663	70.338	51.9838	168.235	116.545	47.6779	192.01	98.1168	41.9465	78.0203	3.54465	0.972275	3.64573	0.00358418	-2.65578	0.664596	-3.99608	0.00252827	-2.15953	0.665169	-3.24659	0.0185288	-0.256928	0.685661	-0.374716	0.86126	-2.60941	0.66443
papi	77.7235	70.4158	75.7954	115.973	176.845	124.016	96.2201	101.498	89.5942	84.3074	116.778	128.284	126.873	180.214	366.542	36.0848	150.44	134.081	135.736	147.083	111.872	89.1043	129.357	294.575	97.8672	141.167	128.438	118.292	72.4414	176.175	129.793	-0.898138	0.482794	-1.86029	0.174973	-0.360044	0.483166	-0.745176	0.918721	-0.557722	0.48103	-1.15943	0.680729	-1.5935	0.479748	-3.32153	0.0148687	-0.518499	0.481924
Rbp9	3546.43	2085.95	5223.57	5197.69	4845.55	8288.76	3194.88	2620.35	2821.63	3766.34	2741.59	5700.91	4206.62	1923.5	2801.71	4416.59	3175.22	2443.63	2220.09	1947.16	3471.94	4051.96	3071.42	6716.74	1953.3	1615.21	2175.67	2184.11	1897.23	4476.74	3492.75	-0.756016	0.410979	-1.83955	0.180568	0.329842	0.411079	0.802381	0.908504	-0.169546	0.410957	-0.412564	0.94431	0.282048	0.411144	0.686007	0.727857	0.113349	0.411021
Thor	133.813	126.2	105.271	386.576	463.333	410.379	70.9974	137.868	131.482	29.3243	119.099	50.045	309.252	286.135	257.187	113.952	217.198	62.0124	202.454	240.011	194.798	94.8161	178.675	64.9797	237.793	304.493	283.148	272.585	386.048	127.937	199.929	-1.78627	0.473273	-3.77429	0.0024767	0.103165	0.47723	0.216174	0.994138	0.878155	0.479688	1.83068	0.34016	-1.22121	0.474104	-2.57583	0.0771969	-0.104196	0.475993
eIF-3p40	108.172	43.8956	106.324	91.3726	455.081	57.4982	103.694	67.6655	50.0331	117.297	106.725	86.6978	128.855	130.931	120.493	25.6392	84.6225	103.075	121.932	88.0039	89.9669	94.8161	101.869	132.125	48.5292	55.8101	73.9493	102.005	81.6112	71.309	101.667	-1.22796	0.553511	-2.2185	0.097737	0.220978	0.557606	0.396298	0.974623	-0.265495	0.554138	-0.479114	0.93461	-0.557466	0.555404	-1.00371	0.583924	0.27479	0.557299
eIF-4a	495.988	495.654	515.83	1382.89	1136.52	1268.34	474.561	496.496	489.859	772.513	648.081	943.807	1334.14	771.609	770.547	811.908	638.429	463.417	641.871	624.643	750.246	1047.55	673.466	1264.94	618.747	711.578	741.439	578.6	715.244	745.599	767.484	-1.32891	0.272724	-4.87273	4.62e-05	0.0451602	0.273919	0.164867	0.996929	-0.649623	0.272648	-2.38264	0.141029	-0.928114	0.273007	-3.3996	0.0123947	-0.343935	0.273173
ico	28.8458	27.4347	14.738	15.8145	84.8855	895.168	24.2886	25.3746	23.2712	25.6588	37.1216	17.6215	91.1897	19.1247	190.359	4.748	31.9685	88.8286	29.1411	28.9244	7.82321	29.7014	17.7866	12.9959	33.9704	4.92442	7.78414	11.1434	37.5961	88.0876	65.2107	-3.80883	0.961367	-3.96189	0.00137526	-0.0365202	0.974352	-0.0374815	0.997825	-0.17629	0.970597	-0.181631	0.981935	-2.07863	0.964356	-2.15546	0.160339	-0.821782	0.967704
Srp54	124.999	76.8173	116.851	135.302	162.697	928.99	87.8125	98.115	103.557	99.886	82.7503	55.6839	59.4715	98.5658	188.334	67.4216	132.575	106.427	106.595	88.6193	137.688	115.379	36.3817	90.9716	56.6174	31.188	46.7048	73.718	73.3583	33.5572	120.568	-1.94717	0.569397	-3.41971	0.00676803	0.139003	0.57356	0.242352	0.99196	0.42073	0.573494	0.733625	0.866355	-0.127433	0.573842	-0.222069	0.919939	0.056495	0.572796
eEF1delta	83.3324	39.3231	56.8466	72.0438	142.655	113.869	46.7088	38.9077	63.9958	32.0735	30.9347	47.9305	116.961	61.7875	73.9159	43.6816	25.3867	78.7726	73.6196	47.3867	29.7282	45.6945	44.4665	164.615	38.0145	51.7064	47.6779	36.859	64.1885	8.3893	60.7157	-0.874068	0.583442	-1.49812	0.290509	0.267686	0.587814	0.455392	0.971316	0.693901	0.5889	1.1783	0.670581	-0.481131	0.584866	-0.822634	0.664839	0.279202	0.587061
aret	597.75	1326.01	812.695	1112.29	1127.09	1118.4	2107.5	2080.71	2352.72	1951.9	1993.74	1578.18	1254.85	1518.94	1028.75	2535.43	2474.74	1629.08	2036.81	1987.78	1706.24	1761.52	1643.64	1035.34	2464.47	2113.4	1971.33	1974.96	1922.91	1437.72	1688.56	-0.295445	0.281528	-1.04943	0.484523	-1.25732	0.280591	-4.48098	0.00043369	-1.01349	0.280571	-3.61226	0.00669623	-0.47531	0.281243	-1.69004	0.294356	-1.27882	0.280543
bru-2	268.426	372.198	243.177	260.06	417.354	776.789	274.648	554.857	436.335	563.577	629.521	613.228	761.236	771.609	1269.73	835.648	317.804	138.271	652.607	718.186	748.681	512.921	556.236	305.405	702.865	725.531	767.711	1070.62	788.602	400.589	581.814	-0.72011	0.475544	-1.51429	0.283889	-0.518302	0.475206	-1.09069	0.805954	-1.03118	0.474476	-2.17329	0.205182	-1.66524	0.474478	-3.50962	0.0092668	-0.546823	0.475051
loqs	56.0891	89.6201	86.3226	24.6003	50.6955	5.63708	77.5366	54.1324	76.795	65.0633	91.2573	82.4686	9.91192	30.1582	65.8155	70.2704	75.22	67.0405	75.1533	56.6179	89.9669	107.382	53.3598	51.9838	53.3821	39.3953	38.9207	39.4305	55.9357	94.3796	61.1514	1.51767	0.560056	2.70985	0.0373737	0.154547	0.537531	0.287513	0.988087	-0.0436751	0.534878	-0.0816543	0.990948	1.09536	0.549877	1.99202	0.204611	0.125405	0.536703
CG12288	61.698	54.8695	55.7939	35.1433	4.71586	0	72.8657	76.9695	55.8509	64.1469	75.0166	42.9964	17.8415	65.4654	13.1631	37.984	24.4465	34.3582	46.7791	61.5412	47.7216	97.1008	109.145	54.1498	69.5585	61.5552	61.3001	66.8605	52.2678	15.7299	51.2345	2.20933	0.699577	3.1581	0.013602	-0.255893	0.651595	-0.392719	0.975073	-0.0786998	0.650987	-0.120893	0.986266	0.80597	0.663602	1.21454	0.487192	0.832627	0.658945
CG10333	152.242	68.5868	89.4807	189.774	68.38	264.943	62.5898	68.5113	60.5052	79.7255	68.0563	62.7325	89.2073	21.3314	58.7277	4.748	34.7892	132.405	78.2208	84.9268	43.0277	218.191	92.167	311.903	30.7352	48.4234	49.6239	59.1458	29.3433	213.927	94.5457	-0.752314	0.725307	-1.03724	0.489844	0.696083	0.728926	0.954943	0.860973	0.561149	0.727033	0.771834	0.852986	0.891361	0.732111	1.21752	0.486117	0.849576	0.729155
brat	2711.51	1798.8	5808.88	2716.58	2385.05	5138.76	4173.9	3529.6	5446.63	4988.8	4054.76	15697.2	1209.25	1298.27	2565.79	4795.48	3180.86	8199.89	3789.87	3426.61	11479	2167.06	1304.89	3593.38	2066.53	2159.36	3564.16	2276.68	1876.14	3460.58	4028.81	0.0108868	0.547098	0.0198991	0.992277	-0.349789	0.546988	-0.639482	0.937368	-1.26167	0.546907	-2.30692	0.161292	1.02397	0.547312	1.87091	0.238418	-0.648647	0.546953
EF2	1526.42	658.434	414.769	2519.77	2129.21	3569.4	444.668	466.892	610.869	505.845	607.866	298.156	3322.48	1106.29	2790.58	622.937	665.697	1360.08	707.822	874.5	526.502	876.192	1190.89	740.769	427.866	522.809	431.047	649.747	876.632	1959.95	1113.5	-1.66007	0.469432	-3.53633	0.00487061	0.7728	0.470494	1.64253	0.515623	0.881481	0.470319	1.87422	0.321843	-1.47236	0.469448	-3.13636	0.0234523	-0.0266367	0.469827
zfh2	2360.55	2752.62	2520.2	5215.27	4619.19	5191.75	5592.91	6304.73	5064.98	6503.58	5523.39	7742.18	4848.91	5214.43	5031.34	5909.36	5387.63	3813.77	4393.4	3962.64	4919.23	5412.51	4611.58	5895.83	6338.72	5419.32	6181.58	4349.36	3967.77	4786.09	4994.49	-0.97706	0.197706	-4.94199	3.37e-05	-1.15212	0.197536	-5.83245	1.06e-06	-1.37294	0.197444	-6.95358	7.81e-10	-0.983849	0.197664	-4.97737	5.08e-05	-0.98514	0.197548
CG11360	2226.74	1686.32	4843.54	1172.03	762.791	2402.52	2240.15	2561.98	2032.74	2202.07	1971.31	3741.4	1417.41	1010.67	912.304	2805.12	2168.22	2191.39	1832.82	1851.77	3044.79	1490.78	1177.15	2285.12	1721.17	1565.14	1873.06	1602.94	1627.64	1371.65	1993.09	1.01297	0.399257	2.53715	0.0534581	0.357218	0.398817	0.895693	0.879269	0.145567	0.398706	0.365098	0.950152	1.39127	0.399413	3.4833	0.00987667	0.289307	0.398774
gene	crz_1.counts.cut.txt	crz_2.counts.cut.txt	crz_3.counts.cut.txt	dh44_1.counts.cut.txt	dh44_2.counts.cut.txt	dh44_3.counts.cut.txt	elav_1.counts.cut.txt	elav_2.counts.cut.txt	elav_3.counts.cut.txt	fru_1.counts.cut.txt	fru_2.counts.cut.txt	fru_3.counts.cut.txt	npf_1.counts.cut.txt	npf_2.counts.cut.txt	npf_3.counts.cut.txt	npfr_1.counts.cut.txt	npfr_2.counts.cut.txt	npfr_3.counts.cut.txt	OK107_1.counts.cut.txt	OK107_2.counts.cut.txt	OK107_3.counts.cut.txt	tdc2_1.counts.cut.txt	tdc2_2.counts.cut.txt	tdc2_3.counts.cut.txt	th_1.counts.cut.txt	th_2.counts.cut.txt	th_3.counts.cut.txt	trh_1.counts.cut.txt	trh_2.counts.cut.txt	trh_3.counts.cut.txt	crz_v_dh44_baseMean	crz_v_dh44_log2FoldChange	crz_v_dh44_lfcSE	crz_v_dh44_stat	crz_v_dh44_padj	crz_v_elav_log2FoldChange	crz_v_elav_lfcSE	crz_v_elav_stat	crz_v_elav_padj	crz_v_fru_log2FoldChange	crz_v_fru_lfcSE	crz_v_fru_stat	crz_v_fru_padj	crz_v_npf_log2FoldChange	crz_v_npf_lfcSE	crz_v_npf_stat	crz_v_npf_padj	crz_v_npfr_log2FoldChange	crz_v_npfr_lfcSE
CAP	1574.5	1580.24	1535.91	3466.89	3601.74	6254.9	1080.84	1870.95	1462.6	1572.52	1761.73	1361.79	4101.55	3212.22	4135.24	3555.3	1617.23	1255.33	1345.86	1558.22	1346.37	4705.39	3050.4	4098.06	2788	2428.56	2902.51	3932.77	2303.45	2902.7	2612.13	-1.5063	0.333807	-4.5125	0.000206479	0.0874841	0.334183	0.261785	0.991205	-0.00160612	0.33402	-0.00480845	0.999303	-1.28717	0.333829	-3.85577	0.00334472	-0.454403	0.333931
Rlip	204.325	161.865	148.433	175.716	234.614	42.8418	178.428	129.41	95.412	266.668	180.194	191.017	319.164	128.724	37.4642	131.045	154.201	186.875	154.141	142.16	87.62	169.07	107.528	344.393	130.22	119.007	106.059	156.008	150.385	125.839	158.628	0.185884	0.549243	0.338436	0.846516	0.351328	0.548185	0.640893	0.937014	-0.308791	0.545943	-0.565609	0.919583	0.098663	0.54845	0.179894	0.935618	0.124586	0.547226
Tsp26A	197.113	159.121	561.097	73.8009	103.749	251.414	250.359	290.116	338.596	207.103	177.874	324.236	103.084	195.661	321.99	438.715	210.616	291.626	232.362	193.239	501.468	188.49	258.714	322.733	333.234	290.541	337.637	344.589	228.328	163.591	263.04	1.08973	0.511485	2.13053	0.114245	0.0604631	0.507352	0.119174	0.996929	0.369428	0.507371	0.728124	0.867478	0.556439	0.509129	1.09292	0.542693	-0.0379179	0.507045
nAChRalpha6	3815.66	5161.39	7475.32	5538.58	7171.65	8118.52	20612.6	15929.3	17304.5	21633.1	13929.9	47205.9	5546.71	6434	6902.53	25247.9	10581.6	7557.98	13062.1	9473.04	23259.2	14140.2	8179.41	31952.7	11012.9	10100.8	17079.4	12381.2	7511.89	15244.4	13652.1	-0.340374	0.488298	-0.697064	0.663555	-1.7106	0.488198	-3.5039	0.0116975	-2.33084	0.488179	-4.77456	8.91e-05	-0.198907	0.488299	-0.407347	0.846572	-1.39902	0.488204
Ca-alpha1D	4153.8	3864.64	6775.27	2597.09	3925.96	3743.02	5263.15	4991.18	4421.53	5501.06	4562.86	5683.28	3114.33	2478.86	3150.03	5664.36	4474.65	3267.39	3702.45	3422.92	4007.83	5006.97	3854.03	3389.78	4469.54	3929.68	3474.65	4463.36	3725.69	4544.9	4187.48	0.526546	0.259892	2.02602	0.135311	0.011351	0.259631	0.0437197	0.997825	-0.0902503	0.259567	-0.347696	0.95359	0.758973	0.259933	2.91988	0.0377993	0.141989	0.259635
Caps	7276.36	6820.27	13196.8	5368.14	5306.52	6325.93	10216.1	10995.6	10354.5	9313.22	9125.73	10896.4	4145.17	5238.7	4925.02	13038	10491.3	8837.61	5490.03	6442.75	6129.49	6991.26	7038.65	8861.07	7743.64	6948.35	7153.62	6116.88	6516.05	8757.38	7868.69	0.682793	0.243835	2.80023	0.0307618	-0.209944	0.243628	-0.861742	0.888825	-0.104208	0.243611	-0.427766	0.942905	0.931177	0.243865	3.8184	0.00374479	-0.246049	0.243615
CG11155	1921.45	2992.21	5887.83	1143.91	1244.99	3116.18	2553.1	2997.58	2997.33	2200.24	2549.79	4550.57	1112.12	1540.28	1881.31	3240.98	2744.59	2262.62	1740.03	2042.55	2529.24	1959.15	2539.44	3298.81	2674.77	2378.49	3138.95	2250.11	2116.39	2911.09	2550.54	0.971642	0.396084	2.45312	0.0632438	0.337413	0.395739	0.852615	0.891499	0.215566	0.395663	0.544822	0.923975	1.25157	0.396157	3.15928	0.0221068	0.388945	0.395727
CG34355	8257.12	8138.06	16703.4	1231.77	1083.47	1562.6	1297.57	1330.47	1133.31	999.776	942.734	1309.63	779.077	787.791	1882.32	1651.35	985.381	676.271	924.079	1077.59	1337.77	1674.7	1227.28	1368.91	1517.35	1432.18	1405.04	928.332	1144.39	1454.49	2208.14	3.09325	0.362752	8.52717	7.73e-15	3.13729	0.362499	8.65462	4.5e-15	3.34714	0.362454	9.23465	2.74e-17	3.26141	0.362782	8.99001	2.61e-16	3.32071	0.362538
CG42540	5241.13	4466.37	8288.02	3347.4	3009.9	2994.42	6897.02	5946.11	4323.79	7709.55	5967.3	8921.41	3076.66	2926.08	3077.13	7384.09	5393.27	2394.18	4424.84	4311.58	4457.67	7617.27	4934.17	7433.68	5600.27	3856.64	4293.93	7080.35	5163.51	4477.79	5167.18	0.944353	0.331637	2.84755	0.0277856	0.067875	0.331362	0.204837	0.995674	-0.32865	0.331293	-0.992022	0.756179	0.986876	0.331612	2.976	0.0336237	0.246271	0.33137
CG4587	2778.01	2239.59	6472.09	1662.28	1623.44	3303.33	3363.97	3239.49	3061.33	2933.35	2450.03	5812.27	1617.63	1218.1	1289.98	3471.74	2152.23	2072.39	1934.81	1699.77	3572.08	1774.09	1636.37	2722.65	1759.99	1531.49	1869.17	1915.81	1460.75	2408.78	2501.57	0.801761	0.407694	1.96658	0.148195	0.249382	0.407429	0.612087	0.941414	0.0371933	0.407352	0.0913051	0.989216	1.47808	0.407938	3.6233	0.00673565	0.577994	0.407471
fry	2210.71	2020.11	2258.07	2080.48	1714.22	1497.21	1647.89	1722.93	1333.44	2154.42	1741.62	1483.73	1381.72	1473.34	1686.9	1270.56	1877.68	1101.98	1345.09	1494.84	1033.45	1774.09	1652.54	1334.25	1884.55	1648.04	1715.43	1758.09	1652.4	1496.44	1648.21	0.294931	0.233897	1.26094	0.387288	0.463651	0.233686	1.98408	0.330768	0.270684	0.233418	1.15965	0.680729	0.514024	0.233971	2.19695	0.150348	0.610602	0.23371
hig	1721.13	1210.79	2004.37	1516.43	837.066	1158.98	1944.95	1236.59	788.894	1380.08	1037.09	973.411	820.707	829.718	991.282	1692.19	2600.73	1634.11	815.95	648.644	247.213	971.008	833.545	1667.81	887.275	782.162	655.814	1316.64	746.421	1327.61	1175.95	0.491482	0.398991	1.23181	0.400534	0.31379	0.398629	0.787171	0.909046	0.541986	0.398599	1.35973	0.581021	0.901656	0.39921	2.2586	0.136253	-0.263912	0.398385
hiw	3151.41	1785.09	1352.74	2897.57	2409.81	2516.39	2120.58	1722.09	1652.26	2139.76	2170.84	1466.11	2301.55	1503.5	1293.02	1196.5	2583.81	1758.97	1849.69	2077.02	1463.72	2635.43	2603.31	2659.84	1565.88	1283.63	784.252	1938.1	2125.56	3058.95	2002.24	-0.314546	0.341786	-0.920301	0.547592	0.195019	0.341803	0.570561	0.949357	0.12302	0.34168	0.360045	0.950488	0.304479	0.342001	0.890285	0.633134	0.183479	0.341759
na	802.074	769.087	1249.57	683.537	739.211	293.128	914.558	691.034	716.753	1004.36	795.795	1260.29	570.927	325.856	656.13	971.44	817.077	594.984	641.871	590.18	756.504	764.24	644.36	632.47	504.704	401.34	495.266	722.607	731.749	663.803	713.497	0.718195	0.327474	2.19313	0.102238	0.280012	0.326307	0.858126	0.890242	-0.118198	0.325791	-0.362805	0.950183	0.863103	0.327501	2.63542	0.0694259	0.242791	0.326176
nAChRalpha5	12183.4	9999.96	35727	5709.03	6925.24	7993.38	16985.2	14663.1	10857.2	20105.5	13501.4	32371.4	6635.04	5076.14	4819.72	22165.5	10317.4	4897.31	11821.3	8819.47	17834.6	9603.84	6717.68	15928.7	9087.9	7817.51	10929.9	10633.4	6914.02	10959.6	12266.7	1.48917	0.477066	3.12151	0.0149736	0.446133	0.476974	0.935342	0.867607	-0.188204	0.47695	-0.394599	0.946205	1.80875	0.477087	3.79123	0.00410072	0.631535	0.476976
nAChRalpha7	24945.2	19085.4	66346.3	5774.04	6526.75	5178.22	11013	9366.6	6807.99	10310.2	6988.92	13030.7	4289.88	3582.21	4168.65	12033.3	7092.3	4604.01	6722.39	4947.3	6652.08	6397.23	4593.8	8939.05	7334.38	5598.24	7803.6	7713.81	4572.98	5440.46	9928.64	2.65872	0.400215	6.64323	5.01e-09	2.02137	0.400108	5.05207	3.79e-05	1.8636	0.400082	4.65804	0.000144979	3.19652	0.400282	7.98567	5.8e-13	2.21768	0.400114
Nckx30C	47262.3	34890.6	139930	13990.5	16681.2	19661	22508	22278	19516.4	20510.5	15485.9	31770.1	11345.2	8824.58	12115.1	34486.6	23106.6	19556.5	12525.3	11758.7	17689.8	18056.2	12626.1	30991	16957.7	13905.7	18458.1	17009.1	11243.1	18400.9	23784.7	2.14149	0.411404	5.20532	1.01e-05	1.78814	0.411375	4.34673	0.000746546	1.71243	0.411366	4.1628	0.00103833	2.78219	0.411434	6.76219	2.87e-09	1.52536	0.411366
para	146217	125904	729240	28112.9	35274.6	52209.5	91225.1	75952.8	86019.7	75220.5	50021.4	170499	25846.3	27232.9	34776.9	161642	81068.3	75746.5	46062.9	33267.3	73220.6	48978.8	33710.5	84137.9	54581.6	44054.7	82906	56061.6	32893	58579.3	90688.8	3.11477	0.530191	5.87481	3.89e-07	1.98362	0.530175	3.74144	0.00564677	1.75955	0.530173	3.31882	0.0152756	3.51066	0.530195	6.62145	6.89e-09	1.65279	0.530173
ps	32211.2	30514.7	85616.2	28828	35838.2	55495.9	24748.2	30208.4	30662.2	25538.7	22085.8	49951.3	24857.1	24092.7	33991.2	64169.2	27615.1	16757.6	19187.9	18569.4	32572.7	25018.9	20388.3	38675.9	33593.5	31481	51608.8	26318.2	19282.2	30460.5	33011.3	0.303919	0.45312	0.670727	0.676383	0.792919	0.45312	1.74991	0.454741	0.604314	0.453113	1.33369	0.594829	0.838752	0.453128	1.85103	0.244909	0.45067	0.453113
unc-13	30333.8	34388.5	57888.8	19532.6	18745.6	21298	40345.2	39699.3	38652.3	34282	31901.4	42010.3	17330	20193.5	22291.2	46468.6	32888	29486.1	24609.6	22526.5	25733.7	23581.8	24554.4	37103.4	25117.1	25017.7	30946.8	21115	20400	28265.6	29556.9	1.04125	0.260548	3.99639	0.00123177	0.0467847	0.260491	0.179602	0.996401	0.180446	0.260487	0.692726	0.87983	1.03543	0.260541	3.97416	0.00231423	0.171828	0.260491
unc80	5615.32	5189.74	6772.11	2284.31	2567.79	1092.47	4780.18	3521.14	2636.63	6026.15	4865.25	4334.18	2692.08	2386.18	2108.12	2562.02	4469.95	1688.58	4142.64	3072.75	2601.22	4921.3	3562.98	3987.59	4001.23	2759.31	2710.83	4716.23	3300.21	4216.67	3652.84	1.56434	0.347058	4.50744	0.000210931	0.684242	0.346644	1.97391	0.336456	0.20722	0.346532	0.597982	0.908866	1.29062	0.346893	3.72051	0.00500323	1.01127	0.346687
syd	748.389	683.125	1031.66	449.834	760.433	756.496	649.252	674.963	655.085	800.004	842.197	1081.25	287.446	604.635	690.556	895.472	645.011	592.47	662.576	709.57	794.056	1000.71	603.936	573.988	797.496	711.578	797.874	682.32	685.9	906.044	725.811	0.32235	0.311442	1.03502	0.490729	0.315106	0.310802	1.01385	0.833416	-0.145534	0.310123	-0.469278	0.935226	0.631692	0.311745	2.02631	0.195135	0.207471	0.31057
4EHP	2987.95	2250.56	5019.34	2765.78	3631.21	8307.93	3434.03	3122.76	3724.56	4731.3	3146.06	9700.99	2803.09	2122.11	3775.78	6505.71	3615.26	5309.61	2867.33	2109.63	5304.92	3030.69	2219.28	8066.15	2789.62	2593.53	3808.39	2324.69	2074.21	5090.2	3974.42	-0.519786	0.50429	-1.03073	0.492949	-0.00334182	0.504296	-0.0066267	0.999512	-0.777164	0.504193	-1.5414	0.48726	0.237454	0.504394	0.470771	0.817994	-0.589125	0.504221
oxt	221.953	84.1332	124.22	170.445	274.699	409.252	96.2201	86.2735	104.72	109.05	120.645	131.809	136.785	172.122	153.907	201.315	124.113	147.489	177.147	142.776	139.253	142.795	123.698	123.462	151.249	137.063	151.791	135.435	182.479	297.82	159.137	-0.991247	0.361994	-2.7383	0.0352738	0.587604	0.367236	1.60007	0.537756	0.253356	0.363795	0.696426	0.878613	-0.106711	0.365033	-0.292333	0.895272	-0.13309	0.362987
tutl	24637.5	19775	52754.7	11764.2	10247.6	10075.7	21678.5	18108.1	14968	20161.4	14427.2	31285.9	8724.47	7105.57	10431.2	30317.9	24326.1	16482.7	13360.4	9612.73	15974.2	13996.2	8878.75	19101.9	11219.1	10113.9	14916.4	14410.1	8776.41	14417	16735	1.59847	0.374583	4.26732	0.000489507	0.827458	0.374516	2.20941	0.231941	0.560722	0.3745	1.49726	0.510352	1.88754	0.374598	5.03884	3.9e-05	0.450065	0.374502
cac	30891.5	29854.5	97240.3	9044.13	9450.59	11633.8	26886.5	25233.3	23359.6	30311.3	23376.6	46048.5	9158.62	11293.1	9396.43	30833.5	21000.5	15046.4	17474.7	14028.3	21132.1	18112.2	13867.1	22357.4	19677.8	17812.4	20837.2	18420.1	13347.5	19320.5	22548.2	2.39055	0.372817	6.41213	1.99e-08	1.06562	0.372727	2.85899	0.0629412	0.663585	0.372714	1.78042	0.364413	2.40401	0.372807	6.4484	1.99e-08	1.24014	0.372729
Flo2	6068.04	4808.39	20507.9	729.223	1333.41	939.137	1924.4	1503.87	1859.37	2076.53	1348.75	2791.24	1262.78	1097.46	853.576	2546.83	1561.75	1167.34	1642.64	1065.28	2333.66	1629.01	1121.36	3086.54	1836.02	1720.26	3246.96	1647.51	1404.81	2108.86	2574.1	3.38564	0.470044	7.20282	1.36e-10	2.56934	0.469456	5.47301	5.93e-06	2.33577	0.46933	4.97683	3.81e-05	3.2881	0.469902	6.99741	5.94e-10	2.57256	0.469427
Sh	67085.8	70724	221484	25143.3	30868.9	40877.8	87348.2	82260.9	82810.6	72352.3	54247.8	137221	31399	36871.7	35806.7	163156	70124.7	50067.5	50550.6	39433.8	70376	61312.9	41230.2	82182.1	67313.2	54053.7	76339.1	56227.1	36931.3	48587.7	68146.3	1.89072	0.443756	4.26072	0.00050225	0.50933	0.443732	1.14783	0.781693	0.445595	0.44373	1.0042	0.750811	1.78749	0.443751	4.02813	0.00195409	0.342579	0.443731
AMPKalpha	233.17	135.345	110.535	337.376	216.93	569.345	150.402	98.115	118.683	127.378	120.645	125.465	77.313	119.897	162.007	56.0264	82.742	119.835	130.368	120.621	103.266	109.667	124.506	56.3158	100.294	128.856	74.9223	92.576	198.984	201.343	146.764	-1.22859	0.420881	-2.91908	0.0237811	0.386143	0.424492	0.909661	0.876368	0.361408	0.423181	0.854025	0.821763	0.407587	0.426253	0.95621	0.60596	0.889841	0.426549
CG16974	2314.88	1623.22	2002.26	1254.62	1111.76	1580.64	794.984	724.867	643.449	952.124	823.636	723.186	1040.75	662.009	1333.52	628.635	956.234	510.346	641.104	652.337	535.108	911.605	726.017	1160.97	554.042	565.487	507.915	679.748	628.131	987.839	941.048	0.589636	0.290945	2.02662	0.135182	1.45712	0.29134	5.00143	4.71e-05	1.24958	0.290861	4.29613	0.000630185	0.969274	0.291179	3.32879	0.0146121	1.50382	0.291271
CG43427	3531.21	3572	4910.91	4234.77	4190.04	6763.37	4104.77	4350.89	4422.69	3868.98	3938.76	4465.99	4674.46	4127.26	4990.84	4571.37	4480.29	3375.49	3979.29	4390.96	4263.65	4234.74	3777.23	4479.27	5521.81	5349.56	6138.77	4768.52	4364.82	4294.27	4471.23	-0.33872	0.209925	-1.61353	0.249165	-0.100366	0.209861	-0.478249	0.967024	-0.0310631	0.209805	-0.148057	0.9852	-0.199181	0.209929	-0.948802	0.609994	-0.0488602	0.209846
Dhc93AB	81.7298	78.6462	13.6853	321.561	189.813	14.6564	135.455	871.193	130.319	120.046	116.778	44.4062	29.7358	75.7633	249.086	47.48	39.4905	243.86	75.1533	105.235	13.2995	313.007	86.5076	244.757	91.3966	152.657	207.253	115.72	166.89	105.915	149.383	-1.59068	0.87874	-1.81019	0.189184	-2.7059	0.876706	-3.08644	0.0361767	-0.689213	0.879049	-0.784044	0.848084	-1.02882	0.879812	-1.16936	0.507294	-0.925273	0.878939
Dip1	14.4229	0	1.05271	3.51433	0	14.6564	10.2759	5.92073	1.16356	5.49831	6.18694	12.6875	0	2.94226	0	3.7984	1.8805	2.51402	4.60122	4.30788	3.91161	0	13.7442	2.16599	4.85292	4.92442	2.91905	2.57156	8.25281	7.34063	4.87023	-0.227776	1.37086	-0.166156	0.930067	-0.155525	1.35776	-0.114545	NA	-0.637694	1.33977	-0.475974	0.93461	2.15904	1.55055	1.39244	0.412439	0.9405	1.39933
hth	3596.11	8745.28	13008.4	6642.08	7617.3	21161.6	9650.04	11935.3	12318.6	8647.93	8303.64	15950.3	8066.32	11900	11419.5	36059.1	11168.3	6202.08	10326.7	9323.49	16547.7	14464.6	9157.68	18937.3	22523.2	19486.7	47550.4	16590	9812.59	13232	14011.5	-0.482728	0.535732	-0.901061	0.557445	-0.419518	0.535714	-0.783101	0.910528	-0.376247	0.535705	-0.70234	0.876295	-0.308236	0.535735	-0.575351	0.777258	-1.07569	0.535691
pan	22523	19653.3	54259	10135.3	11374.7	17659.8	21996.1	27666.7	24978.2	17556.1	18979.2	42778.6	8843.42	11653.6	15283.4	32964.4	17670.1	14206.7	14877.3	16007.5	26778.1	11411.1	12664.1	13736.7	20942.8	19410.4	27536.4	15387.3	13961	14787.2	19922.7	1.29975	0.401061	3.24078	0.0110629	0.369573	0.401006	0.921616	0.871536	0.281954	0.400998	0.703131	0.876231	1.43029	0.401062	3.56626	0.00794331	0.572639	0.401008
PI4KIIIalpha	719.543	243.255	248.441	991.041	657.863	394.595	440.931	343.402	293.217	457.276	433.085	241.767	838.549	467.084	1182.65	472.901	410.889	288.274	434.049	432.019	291.806	421.532	493.174	392.044	355.072	312.7	183.9	445.736	386.048	431	456.795	-0.751713	0.424492	-1.77085	0.199472	0.169633	0.425097	0.399046	0.973995	0.099281	0.424595	0.233825	0.970929	-1.03678	0.424089	-2.44472	0.0996348	0.0490012	0.424768
Rdl	50913.7	38832	120240	18450.2	18123.1	19838	36762.6	28912.6	25522.7	43763.8	24588.4	67357.1	18305.3	11407.9	17296.3	58441.2	27962.1	20151.5	32937.1	18479.6	47929.7	19709.2	11712.5	38218.9	21321.3	18242.5	30626.7	22940.9	11005.6	23297.1	31443	1.89622	0.48407	3.91726	0.00158007	1.20321	0.484041	2.48575	0.13951	0.62976	0.484031	1.30107	0.60931	2.1593	0.484075	4.46067	0.000427869	0.978691	0.484036
Rim	9543.96	8931.83	19985.8	8819.21	11492.6	12845.8	23401.1	20915.4	17264.9	29557.1	20416.9	49388.8	10147.8	10335.4	10877.8	40587.8	23674.5	13176.8	20675.6	15245	33873.7	21130.3	12648.7	26286.5	19292	14320.2	20023.7	20417.3	11409.1	16134.7	19094	0.214003	0.411708	0.519794	0.754507	-0.679118	0.411645	-1.64977	0.51266	-1.36933	0.411625	-3.32664	0.0150063	0.294401	0.411705	0.715079	0.714366	-1.00967	0.411634
shi	3471.92	2156.37	4362.45	2707.79	2941.52	4446.53	3195.82	3080.47	3463.92	3119.37	2945.75	5480.28	3760.58	2150.06	3706.93	3766.11	3199.67	2709.27	2424.08	2613.04	4139.26	5780.35	4241.3	10024.2	2714.4	2203.68	2310.92	3426.17	2942.59	6001.49	3649.54	-0.0153427	0.369308	-0.0415444	0.98427	0.0366115	0.369214	0.0991607	0.996929	-0.208785	0.369125	-0.565622	0.919583	0.0552563	0.369295	0.149627	0.948047	0.0462915	0.369195
shot	24463.7	21941.4	20455.3	31904.8	34518.9	32335.4	16880.6	19510.5	17415	16571	16807.6	15800.8	37790.2	24676.8	30266	21941.4	21935.1	16616	17233.1	17328.8	16027.4	17871.1	20422.3	16110.6	20068.4	20905.8	22405.7	22106	18096.6	23387.3	21793.1	-0.562755	0.186242	-3.02163	0.0189203	0.313385	0.186268	1.68245	0.496362	0.44312	0.186256	2.37909	0.142296	-0.471744	0.186241	-2.53298	0.0848853	0.144431	0.18625
sli	2061.68	1589.39	2361.24	2477.6	2176.37	1497.21	3279.89	2465.56	2332.94	3097.38	2303.86	2440.22	2969.61	1774.92	2714.64	3120.38	2679.71	2089.99	1671.01	1352.68	904.363	1966.01	1587.05	2789.8	2408.67	2097.8	2472.44	2557.84	1833.04	2469.6	2251.43	-0.0325373	0.298513	-0.108998	0.955658	-0.426296	0.298168	-1.42972	0.635764	-0.383198	0.2981	-1.28547	0.615802	-0.310371	0.298326	-1.04038	0.56776	-0.392139	0.298147
Syt1	26822.6	18116.1	51819.9	21140.5	24415.2	28511.2	35847.1	37767.5	31804.8	33244.6	25262	66271.6	18103.1	13883.8	17156.6	53909.7	30080.5	13982.1	17262.3	16416.7	24683.8	32231.8	22374.7	52585.9	22189.2	20947.6	27716.4	25286.1	18344.2	32229.6	28680.2	0.385535	0.432463	0.891485	0.56267	-0.123695	0.432442	-0.286039	0.988287	-0.366925	0.432435	-0.848509	0.823769	0.977406	0.43248	2.26	0.135824	-0.0179908	0.432442
Hsromega	146093	312282	895247	55111.7	89669.8	205805	534560	549700	768811	505214	475311	766654	109396	225757	298297	808374	394752	464716	255785	266103	377296	808073	461366	1.00985e+06	588427	597674	815175	434856	443454	726903	479691	1.94897	0.509694	3.8238	0.00211747	-0.453096	0.509687	-0.888969	0.879987	-0.368206	0.509687	-0.722415	0.870203	1.09551	0.50969	2.14937	0.162479	-0.301162	0.509687
Adar	3201.09	2633.73	6258.39	2259.71	2069.08	2503.99	2595.14	3660.7	2754.15	2143.42	2544.38	4206.6	1847.58	1728.58	1940.04	4922.72	3165.82	2054.79	1684.05	2306.56	2423.63	2088.24	2664.76	3132.02	3019.32	2641.95	2948.24	2624.7	2390.56	2137.17	2751.7	0.823476	0.334237	2.46375	0.0620596	0.424374	0.333959	1.27074	0.723024	0.44294	0.333899	1.32657	0.596987	1.13237	0.334321	3.38707	0.0127927	0.253594	0.333899
Crz	653.839	551.438	274.758	31.629	169.771	0	11.2101	4.22909	3.49068	5.49831	6.18694	0.70486	0	11.0335	2.02509	2.8488	1.8805	8.38006	6.13496	2.46165	8.60553	0	8.08482	0	2.42646	4.10368	1.94603	13.715	11.0038	0	59.9135	2.87605	1.30184	2.20922	0.0993788	6.28489	1.33722	4.69995	0.000177128	6.90907	1.3474	5.12771	1.97e-05	6.73137	1.36406	4.93482	6.06e-05	6.81138	1.35069
Dh44	189.902	55.784	93.6916	2825.52	2264.79	4077.86	141.995	131.102	152.426	219.016	97.4442	111.368	295.375	274.366	354.391	137.692	254.808	542.19	697.085	630.182	804.226	511.778	326.627	1353.74	64.7056	68.1211	74.9223	30.8587	97.1998	185.613	568.826	-4.75376	0.545494	-8.71459	1.64e-15	-0.324015	0.549595	-0.589553	0.945154	-0.330749	0.548764	-0.602715	0.90774	-1.44331	0.547766	-2.63491	0.069442	-1.46022	0.547065
elav	6580.05	6909.89	16306.5	3531.9	4013.2	5392.43	10282.5	9520.54	11322.6	5737.49	5905.43	14799.2	2844.72	3902.18	5462.69	9409.58	6133.25	5818.28	5865.03	5609.48	12330.9	5838.61	4647.96	8079.15	6769.01	5867.44	8132.48	5720.86	4215.35	5973.18	7097.4	1.20342	0.409424	2.9393	0.0227898	-0.0630015	0.409238	-0.153948	0.996929	0.172207	0.409235	0.420802	0.94361	1.2868	0.409417	3.14301	0.0231363	0.480116	0.409266
fru	7605.68	7827.13	28000.1	1834.48	2157.51	3585.18	4328.97	4515.83	5084.76	26640.2	17100.7	39205	2870.49	3436.56	3489.23	9498.84	5145.99	2370.72	5103.52	3906.02	10073.9	6927.28	4112.75	10966.4	5786.3	4749.6	6168.93	3993.63	3055.37	5609.29	8171.68	2.51883	0.497985	5.05804	2e-05	1.64062	0.497759	3.29601	0.0216276	-0.933423	0.497632	-1.87573	0.321461	2.14834	0.497877	4.31499	0.000736346	1.35193	0.497723
NPF	1.60255	1.82898	0	28.1146	0	46.224	10.2759	0.845819	6.98136	7.33108	3.86683	2.81944	265.64	183.156	657.142	23.74	49.8332	29.3302	13.8037	4.9233	0	0	0	0	3.23528	4.92442	0.973017	32.573	32.0943	28.3139	47.9858	-4.38419	1.17321	-3.73692	0.00277867	-2.33486	1.20496	-1.93771	0.3558	-1.9633	1.20749	-1.62594	0.4392	-8.28044	1.15799	-7.15068	2.14e-10	-4.85397	1.1649
NPFR	40.0636	19.2043	65.2683	47.4435	83.7066	0	99.0226	81.1986	60.5052	144.789	108.271	134.628	79.2954	125.046	44.552	534.624	593.297	1075.16	51.3803	49.233	33.6398	52.5487	97.0179	166.781	53.3821	35.2917	24.3254	59.1458	105.453	54.5304	137.294	-0.0742369	0.673848	-0.110169	0.95541	-0.954886	0.664141	-1.43777	0.631213	-1.64112	0.660982	-2.48285	0.11523	-1.00534	0.665505	-1.51064	0.359973	-4.14796	0.658386
ey	223.555	390.488	229.492	527.149	234.614	520.866	517.533	482.962	621.341	1890.5	1549.05	1681.8	390.53	700.994	827.25	709.351	713.649	596.66	6243.09	3471.54	5040.49	244.466	405.05	127.794	599.336	646.74	622.731	798.897	517.176	503.358	1067.62	-0.603221	0.379642	-1.58892	0.257677	-0.942698	0.378404	-2.49124	0.13819	-2.60193	0.377167	-6.8986	1.09e-09	-1.18857	0.378513	-3.1401	0.0232187	-1.25948	0.377979
Tdc2	35.256	78.6462	97.9024	0	4.71586	0	108.364	62.5906	86.1035	101.719	61.096	45.111	35.6829	60.3164	78.9786	33.236	54.5345	116.483	46.7791	72.0032	15.6464	1654.14	1017.07	1663.48	93.0143	71.404	35.0286	90.0045	81.6112	38.8005	197.991	5.36607	0.912459	5.88089	3.78e-07	-0.282108	0.554638	-0.508635	0.961547	0.0261327	0.554693	0.047112	0.995234	0.25903	0.560444	0.462186	0.821072	0.0465339	0.555816
ple	1518.41	823.042	649.525	3475.67	3420.18	6731.8	418.511	732.479	707.445	565.41	626.427	788.738	7350.68	1544.69	4485.58	541.272	491.75	553.084	856.594	994.506	1114.03	768.81	1222.43	1880.08	2140.14	4267.01	5153.1	1051.77	1743.18	2157.1	1959.11	-2.18762	0.459496	-4.76091	7.46e-05	0.686952	0.460465	1.49186	0.60363	0.594876	0.460183	1.2927	0.612917	-2.16058	0.459481	-4.70221	0.000164225	0.915441	0.460568
Trh	40.0636	31.0927	97.9024	17.5716	16.5055	0	33.6303	23.6829	32.5797	30.2407	33.2548	22.5555	1.98238	11.7691	6.07528	28.488	9.40249	10.0561	52.9141	38.1555	24.252	34.2709	24.2545	34.6559	21.0293	12.311	25.2985	916.331	706.074	2306.01	154.747	2.34996	0.650791	3.61094	0.00392833	0.909005	0.601815	1.51044	0.592412	0.971144	0.598982	1.62132	0.441275	2.95591	0.670961	4.40549	0.000511277	1.81816	0.615674
[truncated: 162 more columns]
