# Supplementary material for: Illuminating spatial A-to-I RNA editing signatures within the Drosophila brain
Source: Proc Natl Acad Sci U S A. 2019 Jan 18;116(6):2318–27. doi: 10.1073/pnas.1811768116 (PMC6369821; doi:10.1073/pnas.1811768116)
Supplement: Supplementary File [file pnas.1811768116.sd04.xlsx]

## Sheet: supplementary_table3
Editing site		Editing levels, each replicate																														crz zscores, welch's t-test					dh44 zscores, welch's t-test					elav zscores, welch's t-test					fru zscores, welch's t-test
chr	pos	crz_1	crz_2	crz_3	dh44_1	dh44_2	dh44_3	elav_1	elav_2	elav_3	fru_1	fru_2	fru_3	npf_1	npf_2	npf_3	npfr_1	npfr_2	npfr_3	ok107_1	ok107_2	ok107_3	tdc2_1	tdc2_2	tdc2_3	th_1	th_2	th_3	trh_1	trh_2	trh_3	crz_z1	crz_z2	crz_z3	crz_tstat	crz_padj	dh44_z1	dh44_z2	dh44_z3	dh44_tstat	dh44_padj	elav_z1	elav_z2	elav_z3	elav_tstat	elav_padj	fru_z1	fru_z2	fru_z3
chr2L	2784069	0.122	0.121	0.086	NA	NA	NA	0.145	0.139	0.184	0.058	0.098	0.198	NA	NA	NA	NA	NA	NA	0.083	0.164	0.076	0.135	0.125	0.125	0.233	0.192	0.241	0.075	0.13	0.025	-0.1671	-0.185281	-0.821645	-1.36409	0.31945	NA	NA	NA	NA	NA	0.251082	0.141991	0.960173	1.45659	0.50052	-1.33074	-0.603463	1.21472
chr2L	2786034	0.024	0.108	0.056	NA	NA	NA	0.083	0.037	0.017	0.091	0.077	0.117	NA	NA	NA	0.167	0.145	0.103	0.042	0.085	0.053	0.22	0.125	0.167	0.141	0.121	0.095	NA	NA	NA	-1.46592	0.181139	-0.838469	-1.53954	0.33664	NA	NA	NA	NA	NA	-0.309057	-1.21102	-1.60317	-2.72228	0.30453	-0.152194	-0.426704	0.35761
chr2R	6733080	0.037	0.065	0.008	NA	NA	NA	0.002	0.002	0.036	0.113	0.069	0.084	0.002	0.006	0.001	0.006	0.071	0.048	0.133	0.085	0.1	0.098	0.007	0.134	0.002	0.064	0.061	0.006	0.041	0.003	-0.245478	0.405685	-0.919897	-0.64775	0.68554	NA	NA	NA	NA	NA	-1.05943	-1.05943	-0.268734	-2.65404	0.25693	1.52196	0.498708	0.847545
chr3L	4577495	0.037	0.084	0.088	NA	NA	NA	0.097	0.144	0.07	0.15	0.148	0.101	NA	NA	NA	0.122	0.054	0.117	0.129	0.111	0	0.037	0.071	0.051	0.126	0.094	0.084	0.073	0.112	0	-1.23171	-0.0853659	0.0121951	-1.0746	0.48198	NA	NA	NA	NA	NA	0.231707	1.37805	-0.426829	0.7831	0.75222	1.52439	1.47561	0.329268
chrX	22499717	0.582	0.409	0.52	NA	NA	NA	0.374	0.315	0.255	0.452	0.418	0.305	NA	NA	NA	0.363	0.386	0.244	0.329	0.342	0.191	NA	NA	NA	0.309	0.25	0.155	0.266	0.27	0.37	2.41254	0.69967	1.79868	3.58502	0.10619	NA	NA	NA	NA	NA	0.353135	-0.231023	-0.825083	-0.64237	0.78412	1.12541	0.788779	-0.330033
chr3L	24160352	0	0.038	0.032	NA	NA	NA	0.03	0.1	0.032	0.118	0.045	0.147	NA	NA	NA	0	0.061	0.029	0.088	0.026	0	NA	NA	NA	0.088	0.026	0	0	0.042	0	-1.02268	-0.117914	-0.260771	-1.44518	0.31165	NA	NA	NA	NA	NA	-0.30839	1.35828	-0.260771	0.51091	0.84466	1.78685	0.0487528	2.47732
chr2R	10330801	0.336	0.321	0.208	NA	NA	NA	0.308	0.375	0.366	0.397	0.384	0.362	NA	NA	NA	0.382	0.377	0.347	0.432	0.404	0.381	0.257	0.238	0.275	0.287	0.399	0.395	0.258	0.337	0.268	-0.0208333	-0.270833	-2.15417	-1.31954	0.42472	NA	NA	NA	NA	NA	-0.4875	0.629167	0.479167	0.56141	0.81319	0.995833	0.779167	0.4125
chr3R	4297518	0.385	0.372	0.381	0.335	0.32	0.3	0.292	0.284	0.377	0.285	0.301	0.317	0.299	0.369	0.248	0.399	0.404	0.387	0.271	0.275	0.242	0.206	0.172	0.196	0.27	0.337	0.303	0.235	0.197	0.208	1.30455	1.10758	1.24394	6.88921	0	0.54697	0.319697	0.0166667	1.28025	0.52887	-0.104545	-0.225758	1.18333	0.64029	0.79165	-0.210606	0.0318182	0.274242
chrX	14996674	0.617	0.661	0.618	0.62	0.683	0.753	0.902	0.89	0.775	0.906	0.896	0.909	NA	NA	NA	0.848	0.822	0.821	0.832	0.805	0.818	0.73	0.699	0.723	0.53	0.65	0.643	0.713	0.708	0.697	-1.28561	-0.862536	-1.276	-5.23145	0.00084	-1.25677	-0.650997	0.0220798	-1.65987	0.48479	1.45477	1.33939	0.233618	2.58708	0.34111	1.49323	1.39708	1.52208
chr2L	8177946	0.171	0.091	0.19	NA	NA	NA	0.29	0.225	0.305	0.276	0.327	0.347	NA	NA	NA	NA	NA	NA	0.131	0.184	0.162	0.003	0.056	0.01	0.005	0.189	0.182	0.056	0.082	0.123	0.0851648	-0.684066	0.267857	-0.33032	0.84217	NA	NA	NA	NA	NA	1.2294	0.604396	1.37363	3.75749	0.09697	1.09478	1.58516	1.77747
chr3L	24184954	0.019	0	0.039	NA	NA	NA	0.1	0.083	0.118	0.058	0.171	0.049	NA	NA	NA	0.161	0.207	0.135	0.068	0.064	0.027	0.139	0.164	0.042	0.333	0.197	0.146	NA	NA	NA	-1.17277	-1.41636	-0.916361	-5.04766	0.00106	NA	NA	NA	NA	NA	-0.13431	-0.352259	0.0964591	-0.52224	0.81595	-0.672772	0.775946	-0.788156
chr2R	8885377	0.181	0.191	0.186	0.134	0.145	0.013	0.373	0.34	0.346	0.352	0.345	0.363	0.045	0.134	0.132	0.249	0.256	0.316	0.231	0.303	0.276	0.239	0.308	0.246	0.454	0.37	0.33	0.242	0.22	0.256	-0.715333	-0.615333	-0.665333	-3.61825	0.00535	-1.18533	-1.07533	-2.39533	-3.77325	0.21549	1.20467	0.874667	0.934667	5.07203	0.00489	0.994667	0.924667	1.10467
chr2L	4986611	0.484	0.529	0.496	0.562	0.446	0.587	0.619	0.519	0.619	0.648	0.643	0.623	NA	NA	NA	0.511	0.503	0.518	0.534	0.57	0.581	0.4	0.543	0.455	0.5	0.544	0.499	0.35	0.317	0.402	-0.416778	0.12539	-0.2722	-0.77233	0.58395	0.522981	-0.87461	0.824186	0.31333	0.90912	1.20973	0.00490852	1.20973	2.00966	0.42559	1.55913	1.49888	1.25792
chr2R	13809547	0.613	0.563	0.594	NA	NA	NA	0.679	0.756	0.75	0.56	0.599	0.573	NA	NA	NA	0.717	0.68	0.687	0.574	0.573	0.59	0.556	0.529	0.491	0.776	0.824	0.805	0.466	0.38	0.415	-0.0136494	-0.444684	-0.177443	-0.89978	0.51096	NA	NA	NA	NA	NA	0.555316	1.21911	1.16739	3.6512	0.09697	-0.470546	-0.134339	-0.358477
chrX	18172267	0.175	0.186	0.158	0.143	0.103	0.067	0.125	0.188	0.083	0.131	0.179	0.161	NA	NA	NA	NA	NA	NA	0.075	0.132	0.058	NA	NA	NA	0.15	0.162	0.167	0.167	0.071	0.025	0.981763	1.21581	0.620061	3.68686	0.01179	0.300912	-0.550152	-1.31611	-1.15107	0.60484	-0.0820669	1.25836	-0.975684	0.11236	0.97124	0.0455927	1.06687	0.683891
chr3R	17901812	NA	NA	NA	NA	NA	NA	0.038	0.011	0.041	0.121	0.135	0.057	NA	NA	NA	0	0.194	0.041	0.082	0.103	0.07	0.059	0.056	0	0.14	0.141	0.07	0.013	0.114	0	NA	NA	NA	NA	NA	NA	NA	NA	NA	NA	-0.618149	-1.12758	-0.561545	-2.91563	0.13424	0.947889	1.21204	-0.259659
chr3R	19766576	0.362	0.373	0.368	0.262	0.256	0.274	0.371	0.397	0.311	0.347	0.348	0.345	0.353	0.351	0.283	0.12	0.121	0.125	0.355	0.346	0.349	0.36	0.345	0.364	0.344	0.322	0.35	0.146	0.09	0.089	0.713333	0.829123	0.776491	4.22095	0.0014	-0.339298	-0.402456	-0.212982	-1.65366	0.38025	0.80807	1.08175	0.176491	2.28563	0.33886	0.555439	0.565965	0.534386
chrX	5086611	0.018	0.054	0.076	0.174	0.154	0.027	0.153	0.154	0.154	0.11	0.163	0.18	0.158	0.21	0.038	0.279	0.118	0.2	0.148	0.093	0.072	0.194	0.119	0.26	0.148	0.1	0.145	0.147	0.078	0.142	-1.92678	-1.33661	-0.975956	-4.73775	0.02803	0.630601	0.302732	-1.77923	-0.40201	0.89009	0.286339	0.302732	0.302732	1.59696	0.41672	-0.418579	0.450273	0.728962
chrX	16468783	0.016	0	0.011	NA	NA	NA	0.123	0.075	0.031	0.034	0.056	0	NA	NA	NA	0.161	0.021	0	0	0.097	0.074	NA	NA	NA	0.119	0.167	0.231	0	0.058	0.174	-0.778711	-1.01401	-0.852241	-4.05687	0.00344	NA	NA	NA	NA	NA	0.794818	0.0889356	-0.558123	0.27125	0.92771	-0.514006	-0.190476	-1.01401
chr2R	2498350	0.133	0.207	0.129	NA	NA	NA	0.226	0.25	0.108	0.257	0.309	0.131	0.111	0.182	0.145	0.176	0.136	0.22	0.093	0.14	0.087	NA	NA	NA	0.231	0.133	0.154	NA	NA	NA	-0.617433	0.636804	-0.68523	-0.51863	0.75265	NA	NA	NA	NA	NA	0.958838	1.36562	-1.04116	0.6395	0.79782	1.48426	2.36562	-0.651332
chr3L	3086223	0.099	0.09	0.116	0.34	0.171	0.184	0.259	0.28	0.217	0.321	0.332	0.316	NA	NA	NA	0.285	0.31	0.264	0.158	0.203	0.192	0.148	0.141	0.174	0.257	0.21	0.223	0.102	0.243	0.205	-1.58509	-1.70671	-1.35536	-8.29451	0	1.67167	-0.612112	-0.436436	0.30667	0.90912	0.577077	0.860861	0.00950951	1.64521	0.46056	1.41491	1.56356	1.34735
chr4	100549	0.314	0.281	0.266	0.322	0.315	0.419	0.346	0.307	0.456	0.317	0.313	0.325	NA	NA	NA	0.331	0.328	0.308	0.249	0.326	0.307	0.282	0.278	0.275	0.355	0.325	0.286	0.238	0.231	0.275	0.0794753	-0.608025	-0.920525	-1.49095	0.31676	0.246142	0.100309	2.26698	1.35016	0.56369	0.746142	-0.066358	3.03781	1.47529	0.57098	0.141975	0.058642	0.308642
chr2L	13487548	0.735	0.81	0.796	NA	NA	NA	0.658	0.766	0.635	0.578	0.63	0.743	NA	NA	NA	0.717	0.778	0.75	NA	NA	NA	0.714	0.587	0.654	0.753	0.746	0.558	0.594	0.759	0.708	0.486349	1.48635	1.29968	3.31341	0.05952	NA	NA	NA	NA	NA	-0.540317	0.899683	-0.846984	-0.31932	0.91264	-1.60698	-0.913651	0.593016
chrX	17952716	0.021	0.017	0.023	0.039	0.049	0.06	0.025	0.029	0.053	0.016	0.022	0.019	0.048	0.052	0.048	0.134	0.149	0.131	0.02	0.028	0.032	0.055	0.053	0.038	0.066	0.042	0.046	0.045	0.035	0.047	-0.820202	-0.941414	-0.759596	-4.54583	0.00067	-0.274747	0.0282828	0.361616	0.15451	0.94315	-0.69899	-0.577778	0.149495	-1.24954	0.56881	-0.971717	-0.789899	-0.880808
chr2R	24512316	0.059	0.074	0.073	0.084	0.147	0.134	0.144	0.102	0.092	0.148	0.141	0.143	0.092	0.047	0.069	0.109	0.129	0.13	0.071	0.076	0.086	0.11	0.095	0.1	0.113	0.079	0.087	0.086	0.085	0.11	-1.48214	-0.946429	-0.982143	-4.92752	0.00429	-0.589286	1.66071	1.19643	1.18097	0.62191	1.55357	0.0535714	-0.303571	0.80218	0.75001	1.69643	1.44643	1.51786
chr3R	4301140	0.2	0.16	0.112	0.185	0.093	0.176	0.082	0.14	0.171	0.147	0.169	0.183	NA	NA	NA	0.205	0.246	0.239	0.218	0.135	0.149	0.188	0.188	0.103	0.105	0.154	0.265	0.154	0.17	0.121	0.758454	-0.111111	-1.15459	-0.32129	0.85679	0.432367	-1.56763	0.236715	-0.50317	0.86754	-1.80676	-0.545894	0.128019	-1.38493	0.57098	-0.39372	0.0845411	0.388889
chr3L	4585858	0.096	0.122	0.022	NA	NA	NA	0.144	0.165	0.138	0.176	0.277	0.165	NA	NA	NA	0.242	0.13	0.267	0.186	0.189	0.114	0.099	0.115	0.017	0.151	0.177	0.232	NA	NA	NA	-0.858564	-0.470505	-1.96304	-2.56141	0.15495	NA	NA	NA	NA	NA	-0.142146	0.171286	-0.231699	-0.27474	0.91808	0.335466	1.84293	0.171286
chr3R	12517460	0.174	0.106	0.102	0.362	0.215	0.229	0.099	0.129	0.16	0.166	0.184	0.197	0.226	0.058	0.096	0.13	0.127	0.139	0.108	0.129	0.131	0.114	0.136	0.118	0.164	0.166	0.182	0.181	0.125	0.183	0.347619	-0.866667	-0.938095	-1.16651	0.45859	3.70476	1.07976	1.32976	2.67519	0.38025	-0.991667	-0.455952	0.097619	-1.33777	0.55466	0.204762	0.52619	0.758333
chr3R	13665301	0.147	0.105	0.12	0.177	0.273	0.22	0.176	0.167	0.202	0.165	0.172	0.179	0.238	0.174	0.165	0.175	0.172	0.18	0.144	0.161	0.146	0.191	0.201	0.187	0.214	0.22	0.189	0.141	0.144	0.147	-0.864706	-2.1	-1.65882	-4.26262	0.05952	0.0176471	2.84118	1.28235	1.83956	0.49847	-0.0117647	-0.276471	0.752941	0.46419	0.85896	-0.335294	-0.129412	0.0764706
chrX	5631035	0.559	0.558	0.536	0.691	0.638	0.633	0.61	0.545	0.543	0.654	0.68	0.674	0.64	0.608	0.452	0.606	0.646	0.608	0.545	0.59	0.575	0.551	0.595	0.59	0.617	0.597	0.574	0.579	0.578	0.622	-0.749333	-0.769333	-1.20933	-4.11299	0.00639	1.89067	0.830667	0.730667	3.08099	0.25472	0.270667	-1.02933	-1.06933	-1.40488	0.55924	1.15067	1.67067	1.55067
chr2R	6932323	0.082	0.055	0.055	NA	NA	NA	0.137	0.116	0.142	0.153	0.138	0.178	0.081	0.031	0.006	0.092	0.063	0.103	0.117	0.121	0.123	0.095	0.119	0.121	0.109	0.134	0.144	0.089	0.066	0.08	-0.509022	-1.20133	-1.20133	-3.54314	0.0347	NA	NA	NA	NA	NA	0.901235	0.362773	1.02944	2.93722	0.17106	1.31149	0.926876	1.95252
chr4	100563	0.628	0.639	0.663	0.563	0.567	0.647	0.758	0.681	0.844	0.727	0.737	0.747	NA	NA	NA	0.682	0.693	0.684	0.647	0.691	0.68	0.661	0.646	0.606	0.707	0.665	0.635	0.567	0.63	0.651	-0.661809	-0.481481	-0.0880389	-1.68	0.20855	-1.72738	-1.66181	-0.350334	-2.87664	0.30113	1.46934	0.207043	2.87917	2.16393	0.45966	0.961141	1.12508	1.28901
chrX	17946816	0.011	0	0.011	NA	NA	NA	0.013	0.058	0.016	0.086	0.107	0.119	NA	NA	NA	0.048	0.06	0.037	0.014	0.063	0.023	0	0.06	0	0.063	0	0.023	0.044	0.016	0.038	-0.815657	-1.14899	-0.815657	-4.23616	0.00232	NA	NA	NA	NA	NA	-0.755051	0.608586	-0.664141	-0.6204	0.79772	1.45707	2.09343	2.45707
chr3R	21018588	0.677	0.661	0.604	NA	NA	NA	0.628	0.56	0.621	0.691	0.77	0.77	0.291	0.363	0.324	0.455	0.462	0.516	0.601	0.599	0.616	NA	NA	NA	0.542	0.591	0.592	0.512	0.664	0.534	0.896694	0.764463	0.293388	2.53254	0.06931	NA	NA	NA	NA	NA	0.491736	-0.0702479	0.433884	1.10098	0.57786	1.0124	1.66529	1.66529
chrX	11493414	0	0.037	0.103	NA	NA	NA	0.157	0.069	0.026	0.182	0.054	0.106	NA	NA	NA	0.041	0.136	0.222	0.029	0.1	0.072	0	0.048	0	0.082	0.112	0.044	0.066	0.065	0	-1.27997	-0.630848	0.527047	-0.91545	0.56665	NA	NA	NA	NA	NA	1.47442	-0.0694444	-0.82383	0.31042	0.91732	1.91301	-0.332602	0.579678
chr2R	10108802	0.195	0	0.135	NA	NA	NA	0.132	0.174	0.17	0.132	0.172	0.094	NA	NA	NA	0.18	0.152	0.268	0.129	0.106	0.066	0.13	0.143	0.169	0.118	0.125	0.148	0.059	0.156	0.06	1.1533	-2.52594	0.0212264	-0.46575	0.79238	NA	NA	NA	NA	NA	-0.0353774	0.757075	0.681604	1.55779	0.48601	-0.0353774	0.71934	-0.752358
chr2L	14089212	0.096	0.061	0.108	0.167	0.2	0.234	0.202	0.198	0.167	0.245	0.241	0.137	NA	NA	NA	0.262	0.163	0.081	0.137	0.157	0.215	0.065	0.087	0.136	0.107	0.156	0.133	0.192	0.354	0.225	-1.0691	-1.59149	-0.889994	-4.58874	0.01071	-0.00939746	0.48314	0.990603	1.5234	0.49795	0.512991	0.453289	-0.00939746	1.30773	0.53539	1.15478	1.09508	-0.457159
chrX	16482693	0.014	0.01	0.011	0.132	0.099	0.129	0.263	0.267	0.243	0.34	0.345	0.358	0.109	0.167	0.148	0.196	0.182	0.164	0.1	0.117	0.079	0.108	0.1	0.104	0.119	0.075	0.092	0.076	0.11	0.069	-1.41522	-1.4587	-1.44783	-8.75441	0	-0.132609	-0.491304	-0.165217	-1.23741	0.53527	1.2913	1.33478	1.07391	6.65922	0	2.12826	2.18261	2.32391
chr3L	2665990	0.138	0.099	0.119	0.086	0.141	0.104	0.129	0.139	0.099	0.134	0.145	0.132	0.21	0.085	0.183	0.152	0.154	0.14	0.119	0.133	0.134	0.095	0.133	0.094	0.129	0.126	0.135	0.146	0.122	0.108	0.355128	-1.14487	-0.375641	-0.90087	0.56876	-1.64487	0.470513	-0.952564	-1.20641	0.60564	0.00897436	0.39359	-1.14487	-0.54349	0.83163	0.201282	0.624359	0.124359
chr3R	28918104	0.038	0.01	0.015	0.015	0	0	0	0.011	0.015	0.027	0.063	0	0	0.009	0	0.165	0.055	0.047	0.01	0.011	0.014	0.03	0.076	0.019	0.04	0.022	0	0.043	0.056	0	0.352525	-0.49596	-0.344444	-0.54227	0.73298	-0.344444	-0.79899	-0.79899	-2.83805	0.11434	-0.79899	-0.465657	-0.344444	-2.42431	0.19664	0.0191919	1.1101	-0.79899
chr3L	4590704	0.084	0.07	0.07	0.075	0.135	0.1	0.109	0.132	0.088	0.104	0.097	0.107	0.141	0.087	0.115	0.098	0.088	0.1	0.097	0.091	0.1	0.101	0.079	0.082	0.108	0.102	0.105	0.072	0.06	0.083	-0.631579	-1.36842	-1.36842	-4.03431	0.03126	-1.10526	2.05263	0.210526	0.45908	0.88349	0.684211	1.89474	-0.421053	1.1503	0.63359	0.421053	0.0526316	0.578947
chr2R	17375029	0.091	0.108	0.081	0.064	0.037	0.082	0.064	0.077	0.076	0.052	0.083	0.068	0.112	0.081	0.105	0.066	0.065	0.062	0.054	0.054	0.051	0.067	0.042	0.049	0.099	0.094	0.095	0.049	0.046	0.068	0.98	1.83	0.48	2.78265	0.138	-0.37	-1.72	0.53	-0.84631	0.72025	-0.37	0.28	0.23	0.17605	0.95482	-0.97	0.58	-0.17
chr2L	2790953	0.065	0.109	0.062	NA	NA	NA	0.221	0.195	0.065	0.197	0.118	0.18	NA	NA	NA	0.101	0.135	0.139	0.102	0.205	0.054	0.122	0.12	0.048	0.169	0.088	0.225	0.105	0.136	0.02	-1.03874	-0.266813	-1.09137	-2.61903	0.09594	NA	NA	NA	NA	NA	1.6981	1.24196	-1.03874	0.8309	0.74374	1.27705	-0.108918	0.978801
chr2R	13886470	0.157	0.118	0.059	0.046	0	0.129	0.158	0.099	0.085	0.086	0.027	0.063	0	0.011	0	0	0.073	0	0.016	0.084	0.125	0.031	0.053	0	0.036	0.046	0.019	0.151	0.069	0.013	1.97067	1.19067	0.0106667	1.95856	0.26685	-0.249333	-1.16933	1.41067	-0.0038	0.99728	1.99067	0.810667	0.530667	2.54098	0.36826	0.550667	-0.629333	0.0906667
chr3R	21020562	0.284	0.41	0.302	NA	NA	NA	NA	NA	NA	0.682	0.765	0.76	0.416	0.248	0.404	0.472	0.404	0.436	0.553	0.599	0.595	0.186	0.294	0.234	0.232	0.352	0.3	0.43	0.393	0.416	-0.878145	-0.0856918	-0.764937	-1.94176	0.17499	NA	NA	NA	NA	NA	NA	NA	NA	NA	NA	1.625	2.14701	2.11557
chr3L	9161863	0.055	0.041	0.021	NA	NA	NA	0.045	0.144	0.123	0.113	0.145	0.106	NA	NA	NA	0.083	0.128	0.034	0.104	0.09	0	0.057	0.039	0.074	0.078	0.118	0.107	0.096	0.031	0.089	-0.626042	-0.976042	-1.47604	-3.58306	0.0347	NA	NA	NA	NA	NA	-0.876042	1.59896	1.07396	0.87531	0.72576	0.823958	1.62396	0.648958
chrX	1373602	0.09	0.057	0.069	0.096	0.117	0.099	0.159	0.1	0.148	0.147	0.14	0.136	0.099	0.098	0.074	0.126	0.121	0.119	0.095	0.134	0.105	0.098	0.104	0.082	0.149	0.111	0.119	0.082	0.081	0.083	-0.689744	-1.95897	-1.49744	-3.73521	0.07869	-0.458974	0.348718	-0.34359	-0.51962	0.8403	1.9641	-0.305128	1.54103	1.64751	0.54343	1.50256	1.23333	1.07949
chr3L	4369459	0.063	0.054	0.062	0.077	0.065	0.071	0.097	0.07	0.084	0.135	0.134	0.116	0.051	0.084	0.088	0.069	0.061	0.102	0.056	0.077	0.063	0.061	0.067	0.074	0.03	0.075	0.052	0.052	0.081	0.069	-0.507246	-0.898551	-0.550725	-3.05966	0.0233	0.101449	-0.42029	-0.15942	-0.69329	0.74132	0.971014	-0.202899	0.405797	1.10048	0.61722	2.62319	2.57971	1.7971
chrX	19342007	0.149	0.142	0.147	NA	NA	NA	0.432	0.406	0.491	0.491	0.468	0.457	0.416	0.301	0.308	0.518	0.548	0.516	0.253	0.344	0.336	0.353	0.362	0.369	0.38	0.39	0.379	0.364	0.355	0.338	-2.09294	-2.15898	-2.11181	-16.0435	0	NA	NA	NA	NA	NA	0.576869	0.331586	1.13347	2.39653	0.28291	1.13347	0.916492	0.812718
chr3R	9544820	0.114	0.095	0	NA	NA	NA	0.077	0.071	0	0.179	0.103	0.14	NA	NA	NA	0.228	0.133	0.028	0.158	0.05	0.053	NA	NA	NA	0.115	0.013	0.038	0.1	0.073	0	0.488681	0.177205	-1.38017	-0.44206	0.79336	NA	NA	NA	NA	NA	-0.117877	-0.216237	-1.38017	-1.40469	0.54475	1.55425	0.308353	0.91491
chrX	14274268	0.096	0.046	0.057	NA	NA	NA	0.246	0.299	0.293	0.311	0.309	0.311	NA	NA	NA	0.313	0.304	0.31	0.173	0.228	0.193	0.236	0.265	0.233	0.339	0.311	0.285	0.218	0.167	0.256	-1.79784	-2.41512	-2.27932	-10.6837	0.00132	NA	NA	NA	NA	NA	0.0540123	0.708333	0.634259	1.70246	0.41672	0.856481	0.83179	0.856481
chrX	747590	0.342	0.343	0.338	NA	NA	NA	0.419	0.376	0.509	0.395	0.531	0.537	0.261	0.159	0.118	0.308	0.361	0.38	0.187	0.271	0.267	0.265	0.387	0.249	0.382	0.361	0.305	0.25	0.325	0.342	0.0995137	0.109615	0.0591096	0.45322	0.76929	NA	NA	NA	NA	NA	0.877291	0.442948	1.78638	2.62158	0.34016	0.634867	2.0086	2.06921
chr2R	21620849	0.369	0.391	0.391	0.337	0.352	0.314	0.509	0.499	0.441	0.463	0.487	0.499	NA	NA	NA	0.398	0.42	0.448	0.432	0.436	0.417	0.339	0.363	0.392	0.303	0.354	0.356	0.303	0.346	0.397	-0.489506	-0.12284	-0.12284	-1.10224	0.41117	-1.02284	-0.77284	-1.40617	-4.39197	0.02316	1.84383	1.67716	0.710494	3.97389	0.1899	1.07716	1.47716	1.67716
chr2L	14091180	0.056	0.071	0.083	NA	NA	NA	0.087	0.082	0.105	0.128	0.121	0.15	NA	NA	NA	NA	NA	NA	0.105	0.138	0.03	0.016	0.047	0.194	0.151	0.111	0.132	0.101	0.135	0.031	-0.950265	-0.616931	-0.350265	-2.44822	0.07219	NA	NA	NA	NA	NA	-0.261376	-0.372487	0.138624	-0.63769	0.7773	0.649735	0.49418	1.13862
chr4	1042667	0.047	0.07	0.068	0.114	0.116	0.23	0.101	0.098	0.098	0.114	0.021	0.07	0.065	0.048	0.031	0.067	0.083	0.103	0.075	0.072	0.112	0.025	0.138	0.022	0.083	0.05	0.048	0.145	0.246	0.109	-0.822876	-0.371895	-0.411111	-2.37353	0.0775	0.49085	0.530065	2.76536	1.81613	0.49847	0.235948	0.177124	0.177124	1.04537	0.58435	0.49085	-1.33268	-0.371895
chr2L	7228779	0.493	0.48	0.507	NA	NA	NA	0.648	0.511	0.552	0.565	0.589	0.586	NA	NA	NA	0.505	0.437	0.496	0.432	0.478	0.496	0.469	0.505	0.352	0.529	0.539	0.503	0.407	0.336	0.459	-0.0253623	-0.213768	0.177536	-0.0884	0.95365	NA	NA	NA	NA	NA	2.22101	0.235507	0.82971	2.00643	0.46311	1.01812	1.36594	1.32246
chr2R	17374884	0.023	0.067	0.024	0.112	0.14	0.175	0.013	0.021	0.016	0.008	0.013	0.012	0.219	0.167	0.358	0.015	0.011	0.018	0.28	0.299	0.273	0.014	0.021	0.018	0.327	0.323	0.303	0.022	0.016	0.015	-0.71355	-0.355827	-0.70542	-2.80733	0.03357	0.0100271	0.237669	0.522222	1.12581	0.55205	-0.794851	-0.72981	-0.770461	-4.23537	0.01164	-0.835501	-0.794851	-0.802981
chr3R	11391531	0.179	0.164	0.184	0.205	0.211	0.197	0.179	0.165	0.17	0.188	0.188	0.16	0.129	0.241	0.194	0.196	0.205	0.224	0.096	0.135	0.124	0.178	0.185	0.174	0.172	0.125	0.132	0.173	0.19	0.211	0.1	-0.36875	0.25625	-0.01663	0.99104	0.9125	1.1	0.6625	4.23592	0.00935	0.1	-0.3375	-0.18125	-0.64008	0.77602	0.38125	0.38125	-0.49375
chrX	11955525	0.269	0.212	0.097	NA	NA	NA	0.556	0.476	0.42	0.422	0.481	0.49	NA	NA	NA	0.385	0.471	0.5	0.492	0.517	0.37	NA	NA	NA	0.44	0.493	0.333	0.422	0.426	0.227	-1.19048	-1.69048	-2.69925	-4.60296	0.06803	NA	NA	NA	NA	NA	1.32707	0.625313	0.134085	1.90846	0.41672	0.151629	0.669173	0.74812
chr4	1041388	NA	NA	NA	0.156	0.208	0.1	0.227	0.229	0.229	0.167	0.233	0.195	NA	NA	NA	0.173	0.23	0.169	0.222	0.272	0.25	0.292	0.256	0.267	0.134	0.165	0.205	NA	NA	NA	NA	NA	NA	NA	NA	-1.09425	-0.0109127	-2.26091	-1.9159	0.47217	0.384921	0.426587	0.426587	1.87882	0.34111	-0.865079	0.509921	-0.281746
chr2R	24910568	0.23	0.167	0.196	NA	NA	NA	0.207	0.247	0.207	0.16	0.185	0.181	NA	NA	NA	0.192	0.185	0.204	0.137	0.179	0.159	0.185	0.164	0.123	0.36	0.231	0.225	0.141	0.163	0.183	0.82337	-0.546196	0.0842391	0.29912	0.86136	NA	NA	NA	NA	NA	0.32337	1.19293	0.32337	1.89113	0.41593	-0.69837	-0.154891	-0.241848
chr2L	2785531	0.043	0	0.048	0.043	0.125	0.024	0.011	0.09	0.012	0.026	0.038	0.061	0.091	0.077	0.147	0.08	0.066	0.03	0.015	0.086	0.043	0.1	0.041	0.035	0.02	0.122	0.04	0.095	0.016	0.018	-0.309649	-1.44123	-0.17807	-1.59912	0.32145	-0.309649	1.84825	-0.809649	0.32239	0.90912	-1.15175	0.927193	-1.12544	-0.69918	0.78412	-0.757018	-0.441228	0.164035
chr2L	16724571	0.074	0.079	0.072	0.193	0.243	0.239	0.261	0.21	0.242	0.218	0.237	0.225	0.114	0.108	0.107	0.249	0.219	0.177	0.142	0.153	0.163	0.152	0.191	0.141	0.241	0.234	0.205	0.076	0.093	0.134	-1.62404	-1.54208	-1.65683	-10.0775	0	0.326776	1.14645	1.08087	2.883	0.20778	1.44153	0.605464	1.13005	3.79349	0.12987	0.736612	1.04809	0.851366
chr2R	6625845	0.087	0.061	0.02	0.106	0.049	0.039	0.122	0.2	0.146	0.081	0.088	0.174	0.027	0.053	0.069	0.076	0.136	0.188	0.065	0.098	0.087	0.124	0.063	0.114	NA	NA	NA	0.123	0.021	0.08	-0.116627	-0.669819	-1.54216	-1.87848	0.25097	0.287628	-0.925138	-1.1379	-1.35252	0.55205	0.628054	2.28763	1.13869	2.89128	0.33886	-0.244287	-0.0953507	1.73444
chr2R	24919093	0.115	0.092	0.068	0.044	0.222	0.13	0.086	0.083	0.107	0.075	0.078	0.088	0.045	0.032	0.133	0.147	0.106	0.09	0.074	0.107	0.063	0.155	0.135	0.065	0.083	0.072	0.096	0.068	0.08	0.082	0.551754	-0.0535088	-0.685088	-0.1687	0.92111	-1.31667	3.36754	0.946491	0.81604	0.74132	-0.211404	-0.290351	0.341228	-0.20891	0.94962	-0.500877	-0.42193	-0.158772
chr3R	10245424	0.131	0.094	0.113	0.171	0.182	0.154	0.17	0.165	0.162	0.171	0.165	0.168	0.22	0.209	0.246	0.169	0.167	0.16	0.116	0.131	0.133	0.186	0.154	0.153	0.2	0.135	0.143	0.144	0.127	0.152	-0.896875	-2.05313	-1.45938	-4.33229	0.0518	0.353125	0.696875	-0.178125	0.99325	0.63275	0.321875	0.165625	0.071875	0.95584	0.62829	0.353125	0.165625	0.259375
chr3R	5236375	0.1	0.07	0.092	0.145	0.197	0.194	0.132	0.097	0.167	0.101	0.123	0.109	0.315	0.267	0.453	0.25	0.254	0.198	0.261	0.256	0.227	0.255	0.262	0.209	0.393	0.273	0.3	0.29	0.291	0.267	-1.29963	-1.6293	-1.38755	-7.77271	0	-0.805128	-0.2337	-0.266667	-1.7583	0.38176	-0.947985	-1.3326	-0.56337	-3.56853	0.1292	-1.28864	-1.04689	-1.20073
chr3L	27987006	0.076	0.058	0.067	NA	NA	NA	0.2	0.135	0.031	0.356	0.268	0.326	0	0.071	0	NA	NA	NA	0.23	0.158	0.233	0.107	0.184	0.069	0.193	0.076	0.12	0.296	0.188	0.321	-0.776843	-0.94992	-0.863381	-4.27628	0.00183	NA	NA	NA	NA	NA	0.415465	-0.209535	-1.20954	-0.72681	0.76899	1.91546	1.06931	1.627
chr3R	18355174	0.095	0.148	0.112	0.334	0.148	0.138	0.1	0.111	0.103	0.155	0.177	0.15	0	0.092	0.075	0.148	0.117	0.096	0.073	0.127	0.065	0.071	0.095	0.066	0.112	0.14	0.102	0.139	0.071	0.126	-0.392593	0.588889	-0.0777778	0.1238	0.94028	4.03333	0.588889	0.403704	1.56739	0.54913	-0.3	-0.0962963	-0.244444	-1.1043	0.57098	0.718519	1.12593	0.625926
chr3L	25822656	0.048	0.037	0	NA	NA	NA	0.023	0.075	0	0.064	0.057	0.117	NA	NA	NA	0.02	0.143	0	0.025	0.167	0.059	0.037	0.074	0.038	0.1	0.04	0.046	0.107	0.115	0.119	-0.332407	-0.576852	-1.39907	-2.22736	0.16004	NA	NA	NA	NA	NA	-0.887963	0.267593	-1.39907	-1.41895	0.55466	0.0231481	-0.132407	1.20093
chr2R	18720854	0.095	0.175	0	NA	NA	NA	0.081	0.154	0.051	0.229	0.105	0.115	NA	NA	NA	0.211	0.025	0.104	0.095	0.132	0	0	0.036	0	0.021	0.182	0.07	NA	NA	NA	0.077551	1.22041	-1.27959	0.00937	0.99423	NA	NA	NA	NA	NA	-0.122449	0.920408	-0.55102	0.1899	0.95476	1.99184	0.220408	0.363265
chr2L	11159899	0.145	0.164	0.124	NA	NA	NA	0.118	0.103	0.029	0.207	0.173	0.158	NA	NA	NA	0.067	0.084	0.196	0.129	0.137	0.118	0.114	0.093	0.097	0.112	0.162	0.075	0.081	0.05	0.072	0.636364	1.06818	0.159091	2.02884	0.16691	NA	NA	NA	NA	NA	0.0227273	-0.318182	-2	-1.32101	0.57786	2.04545	1.27273	0.931818
chr2L	13189312	0.628	0.62	0.622	0.588	0.596	0.645	0.748	0.626	0.623	0.758	0.766	0.77	0.463	0.376	0.458	0.623	0.615	0.622	0.631	0.633	0.635	0.573	0.636	0.619	0.558	0.511	0.486	0.489	0.568	0.585	0.284815	0.195926	0.218148	1.25206	0.33946	-0.15963	-0.0707407	0.473704	0.31644	0.90815	1.61815	0.262593	0.229259	1.57094	0.53609	1.72926	1.81815	1.86259
chr2L	3503636	0.193	0.161	0.18	0.273	0.302	0.276	0.359	0.257	0.342	0.287	0.29	0.31	0.318	0.231	0.19	0.361	0.314	0.329	0.137	0.189	0.181	0.288	0.313	0.295	0.404	0.278	0.264	0.064	0.087	0.111	-0.711905	-1.09286	-0.866667	-4.37568	0.00174	0.240476	0.585714	0.27619	1.75643	0.35533	1.26429	0.05	1.0619	2.07633	0.41672	0.407143	0.442857	0.680952
chr3R	5650351	0.567	0.745	0.61	0.339	0.422	0.518	0.788	0.625	0.616	0.705	0.755	0.77	0.246	0.169	0.136	0.569	0.498	0.533	0.644	0.567	0.61	0.388	0.534	0.519	0.254	0.339	0.312	0.338	0.418	0.52	0.372571	1.38971	0.618286	2.41871	0.14518	-0.930286	-0.456	0.0925714	-1.3367	0.54373	1.63543	0.704	0.652571	2.97015	0.2654	1.16114	1.44686	1.53257
chrX	17983843	0.25	0.065	0.083	NA	NA	NA	0.098	0.133	0.167	0.139	0.111	0.293	0.217	0.106	0.279	0.136	0.095	0.033	0.13	0.18	0.179	0.105	0.161	0	0.18	0.136	0.156	NA	NA	NA	1.55072	-1.13043	-0.869565	-0.19443	0.91285	NA	NA	NA	NA	NA	-0.652174	-0.144928	0.347826	-0.45927	0.85812	-0.057971	-0.463768	2.17391
chr3L	21333937	0.317	0.253	0.309	0.497	0.625	0.588	0.482	0.392	0.485	0.418	0.451	0.445	NA	NA	NA	0.522	0.519	0.499	0.391	0.426	0.404	0.384	0.412	0.357	0.568	0.562	0.534	0.406	0.36	0.399	-1.43404	-2.15314	-1.52393	-6.70781	0.00522	0.588431	2.02663	1.6109	3.39996	0.24041	0.419892	-0.591344	0.4536	0.26049	0.93484	-0.299209	0.0715772	0.00416146
chr3L	4369207	0.04	0.02	0.051	0.094	0.042	0.035	0.069	0.065	0.056	0.078	0.085	0.089	0.062	0.028	0.044	0.084	0.084	0.065	0.049	0.055	0.049	0.068	0.068	0.062	0.039	0.051	0.051	0.037	0.05	0.045	-0.953704	-2.06481	-0.342593	-2.3088	0.20398	2.0463	-0.842593	-1.23148	-0.00979	0.99642	0.657407	0.435185	-0.0648148	1.27315	0.54811	1.15741	1.5463	1.76852
chrX	2112356	0.235	0.2	0.231	0.305	0.201	0.253	0.398	0.382	0.355	0.422	0.454	0.416	0.188	0.176	0.063	0.326	0.351	0.36	0.265	0.27	0.276	0.307	0.298	0.302	0.213	0.218	0.211	0.283	0.249	0.256	-0.561111	-0.977778	-0.60873	-3.30614	0.01629	0.272222	-0.965873	-0.346825	-0.93684	0.66536	1.37937	1.18889	0.86746	5.2378	0.01164	1.66508	2.04603	1.59365
chr3L	25822182	0	0.03	0.046	NA	NA	NA	0.116	0.042	0.065	0.089	0.059	0.077	NA	NA	NA	0.125	0.154	0.135	0.041	0.052	0.07	0.02	0.04	0.049	0.097	0.039	0.042	0.161	0.135	0.042	-1.63447	-0.952652	-0.589015	-3.24088	0.06931	NA	NA	NA	NA	NA	1.00189	-0.679924	-0.157197	0.11472	0.97124	0.388258	-0.293561	0.11553
chr2R	17364669	0.143	0.129	0.034	NA	NA	NA	0.096	0.095	0.016	0.083	0.181	0.056	NA	NA	NA	NA	NA	NA	0.066	0.132	0.172	0	0.043	0.119	0.153	0.136	0.075	0.14	0.094	0.111	0.902818	0.617104	-1.32167	0.10423	0.9498	NA	NA	NA	NA	NA	-0.0563654	-0.0767736	-1.68902	-1.1959	0.60248	-0.321672	1.67833	-0.872692
chr3R	14025509	0.078	0.066	0.026	NA	NA	NA	0.082	0.104	0.073	0.143	0.136	0.2	NA	NA	NA	0.206	0.17	0.063	0.052	0.019	0.071	0.056	0.083	0	0.065	0.157	0.085	0.016	0	0.055	-0.0979532	-0.30848	-1.01023	-1.49469	0.29888	NA	NA	NA	NA	NA	-0.0277778	0.358187	-0.185673	0.19148	0.95113	1.0424	0.919591	2.0424
chr3R	20993853	0.169	0.141	0.094	0.215	0.412	0.27	0.093	0.1	0.103	0.097	0.105	0.087	0.288	0.27	0.181	0.12	0.14	0.118	0.072	0.078	0.106	0.169	0.109	0.126	0.243	0.138	0.137	0.09	0.094	0.119	0.25368	-0.109957	-0.720346	-0.6107	0.695	0.851082	3.40952	1.56537	2.78459	0.37266	-0.733333	-0.642424	-0.603463	-3.58504	0.0332	-0.681385	-0.577489	-0.811255
chr2R	10280883	0.271	0.313	0.303	NA	NA	NA	NA	NA	NA	0.533	0.58	0.574	0.002	0.004	0.007	NA	NA	NA	0.223	0.393	0.37	0.323	0.427	0.303	0.25	0.285	0.265	0.074	0.222	0.231	-0.0760743	0.180023	0.119048	0.31726	0.84336	NA	NA	NA	NA	NA	NA	NA	NA	NA	NA	1.52149	1.80807	1.77149
chr2R	16133654	0.119	0.079	0.183	0	0.034	0.012	0.31	0.161	0.179	0.333	0.164	0.233	0.025	0.052	0.011	0.101	0.134	0.123	0.106	0.172	0.125	0.099	0.098	0	0.083	0.063	0.082	0.118	0.143	0.13	0.0408333	-0.459167	0.840833	0.36429	0.83138	-1.44667	-1.02167	-1.29667	-6.21292	0.00049	2.42833	0.565833	0.790833	2.28467	0.42375	2.71583	0.603333	1.46583
chr2R	8883706	0.872	0.877	0.859	0.9	0.853	0.85	0.961	0.906	0.954	0.918	0.968	0.971	NA	NA	NA	0.884	0.906	0.879	0.946	0.942	0.946	0.869	0.92	0.886	0.909	0.963	0.941	0.879	0.897	0.921	-1.03403	-0.898899	-1.38539	-5.01691	0.0014	-0.277277	-1.54755	-1.62863	-2.70337	0.32742	1.37137	-0.115115	1.18218	1.79317	0.49407	0.209209	1.56056	1.64164
chr3R	17882765	0.634	0.623	0.639	NA	NA	NA	0.534	0.459	0.647	0.49	0.527	0.486	NA	NA	NA	0.539	0.504	0.527	0.365	0.501	0.482	0.469	0.543	0.489	0.641	0.597	0.578	0.468	0.378	0.451	1.43128	1.28842	1.49621	7.61313	0	NA	NA	NA	NA	NA	0.132576	-0.84145	1.60011	0.45676	0.87111	-0.438853	0.0416667	-0.490801
chr2R	14762018	0.447	0.446	0.405	0.308	0.403	0.408	0.436	0.455	0.412	0.469	0.461	0.489	0.388	0.282	0.269	0.392	0.397	0.404	0.429	0.447	0.411	0.324	0.422	0.399	0.3	0.377	0.306	0.368	0.339	0.405	0.94269	0.925146	0.205848	2.44339	0.11604	-1.49591	0.17076	0.25848	-0.6539	0.79721	0.749708	1.08304	0.328655	2.70751	0.21014	1.32865	1.1883	1.67953
chrX	11704176	0.068	0.028	0.045	0.147	0.003	0.009	0.095	0.025	0.088	0.09	0.132	0.14	0.008	0.006	0.002	0.038	0.034	0.065	0.065	0.063	0.059	0.015	0.024	0.058	0.033	0.052	0.079	0.058	0.108	0.056	0.289167	-0.710833	-0.285833	-0.74148	0.62281	2.26417	-1.33583	-1.18583	-0.08024	0.9719	0.964167	-0.785833	0.789167	0.60706	0.80455	0.839167	1.88917	2.08917
chr2L	14090566	0.839	0.8	0.777	0.862	0.964	0.885	0.771	0.809	0.796	0.868	0.864	0.85	0.73	0.875	0.876	0.875	0.783	0.764	0.85	0.845	0.77	0.813	0.852	0.713	0.793	0.824	0.822	0.842	0.793	0.743	0.328302	-0.407547	-0.841509	-0.85906	0.57581	0.762264	2.68679	1.19623	2.83676	0.34911	-0.954717	-0.237736	-0.483019	-2.13018	0.33635	0.875472	0.8	0.535849
chr2L	9809365	0.054	0.004	0.042	NA	NA	NA	0.063	0.139	0.083	0.078	0.1	0.068	NA	NA	NA	0.08	0.067	0.092	0.058	0.077	0.067	0.047	0.034	0.013	0.034	0.089	0.069	0.127	0.171	0.092	-0.509009	-1.86036	-0.833333	-2.65649	0.14314	NA	NA	NA	NA	NA	-0.265766	1.78829	0.274775	1.04868	0.65949	0.13964	0.734234	-0.130631
chr4	340376	0.327	0.161	0.161	NA	NA	NA	0.388	0.324	0.221	0.455	0.438	0.638	NA	NA	NA	NA	NA	NA	0.439	0.318	0.288	0.208	0.211	0.355	0.352	0.197	0.383	0.324	0.523	0.34	-0.0736295	-1.46859	-1.46859	-2.25882	0.19061	NA	NA	NA	NA	NA	0.438976	-0.0988395	-0.964386	-0.50448	0.84045	1.002	0.859144	2.53982
chrX	14932968	0.104	0.106	0.104	0.007	0.024	0	0.028	0.015	0.006	0.014	0.016	0.008	NA	NA	NA	0.017	0.01	0.019	0.012	0.014	0.019	0.017	0.014	0.018	0.014	0.017	0.014	0.017	0.005	0.006	2.76245	2.83142	2.76245	62.7614	0	-0.582375	0.00383142	-0.823755	-1.60168	0.45532	0.141762	-0.306513	-0.616858	-0.94133	0.65387	-0.340996	-0.272031	-0.547893
chrX	13076589	NA	NA	NA	NA	NA	NA	0.115	0.162	0.106	0.066	0.077	0.055	0	0.074	0.016	0.155	0.222	0.107	0.052	0.072	0.022	0.156	0.026	0.097	0.098	0.14	0	0.143	0	0.167	NA	NA	NA	NA	NA	NA	NA	NA	NA	NA	0.438889	1.22222	0.288889	2.01382	0.38001	-0.377778	-0.194444	-0.561111
chr2L	3762371	0.025	0.033	0.091	0.127	0.031	0	0.15	0.157	0.13	0.159	0.167	0.169	NA	NA	NA	NA	NA	NA	0.205	0.16	0.186	0.141	0.079	0	0.206	0.231	0.05	0.2	0.146	0.014	-1.32453	-1.21185	-0.394953	-3.052	0.07344	0.112089	-1.24002	-1.67664	-1.84388	0.47217	0.436033	0.534624	0.154343	1.6344	0.41593	0.562793	0.675469	0.703638
chr2R	11450316	0.04	0.032	0.035	0.037	0.074	0.068	0.067	0.073	0.065	0.081	0.082	0.086	0.08	0.065	0.081	0.068	0.075	0.073	0.071	0.065	0.067	0.069	0.055	0.051	0.078	0.068	0.052	0.053	0.045	0.052	-1.57333	-2.10667	-1.90667	-9.34856	0.00017	-1.77333	0.693333	0.293333	-0.36992	0.90005	0.226667	0.626667	0.0933333	1.36014	0.51196	1.16	1.22667	1.49333
chr2R	10022595	0.083	0.086	0.069	0	0	0	0.107	0.089	0.056	0.173	0.146	0.25	0	0.082	0	NA	NA	NA	0.175	0.146	0.068	0.057	0.025	0	0.065	0.107	0.02	0.087	0.08	0.125	0.0866189	0.135006	-0.139188	0.12978	0.93478	-1.25209	-1.25209	-1.25209	-7.03465	0	0.473716	0.183393	-0.348865	0.35338	0.89578	1.53823	1.10275	2.78017
chr3R	4301240	0.139	0.214	0.163	0.214	0.148	0.308	0.263	0.192	0.192	0.123	0.263	0.167	NA	NA	NA	0.181	0.228	0.184	0.292	0.109	0.177	0.145	0.311	0.188	0.263	0.295	0.222	0.302	0.385	0.244	-1.19348	-0.0740741	-0.835268	-2.01636	0.20281	-0.0740741	-1.05915	1.32891	0.10147	0.96486	0.657269	-0.402432	-0.402432	-0.13361	0.96714	-1.43228	0.657269	-0.775567
chr2L	4310615	0	0.016	0.011	NA	NA	NA	0.107	0.136	0.073	0.216	0.177	0.129	NA	NA	NA	0.054	0.091	0	0.091	0.068	0.054	0.016	0.049	0.029	0.061	0.065	0.068	0.085	0.125	0.029	-1.35031	-1.05401	-1.1466	-5.88594	9e-05	NA	NA	NA	NA	NA	0.631173	1.16821	0.00154321	1.68487	0.47855	2.64969	1.92747	1.03858
chr3R	4301232	0.068	0.121	0.055	NA	NA	NA	0.136	0.079	0.088	0.217	0.045	0.135	NA	NA	NA	0.03	0.098	0.109	0.086	0.049	0.13	0	0.038	0.041	0.087	0.054	0.109	0	0.054	0.051	-0.215278	0.888889	-0.486111	0.1486	0.92991	NA	NA	NA	NA	NA	1.20139	0.0138889	0.201389	1.24186	0.5744	2.88889	-0.694444	1.18056
chr2L	13485157	0.075	0.061	0.059	NA	NA	NA	0.123	0.108	0.133	0.123	0.171	0.085	0	0.174	0.114	0.165	0.107	0.192	0.121	0.149	0.051	0.191	0.125	0.23	0.17	0.149	0.143	0.18	0.122	0.033	-0.928721	-1.19287	-1.23061	-5.62503	9e-05	NA	NA	NA	NA	NA	-0.0230608	-0.30608	0.165618	-0.23651	0.93708	-0.0230608	0.8826	-0.740042
chr3L	2941311	0.097	0.107	0.095	0.082	0.204	0.101	0.115	0.09	0.091	0.126	0.124	0.123	0.105	0.077	0.124	0.083	0.065	0.077	0.072	0.089	0.08	0.073	0.094	0.063	0.092	0.09	0.082	0.073	0.058	0.088	0.0864198	0.45679	0.0123457	0.82543	0.5559	-0.469136	4.04938	0.234568	1.00174	0.6677	0.753086	-0.17284	-0.135802	0.44921	0.86239	1.16049	1.08642	1.04938
chr3R	18907652	0.417	0.447	0.353	NA	NA	NA	0.512	0.353	0.381	0.473	0.479	0.483	0.388	0.305	0.479	NA	NA	NA	0.373	0.378	0.376	0.406	0.472	0.439	0.267	0.385	0.37	0.49	0.334	0.366	0.186508	0.662698	-0.829365	0.0152	0.99104	NA	NA	NA	NA	NA	1.69444	-0.829365	-0.384921	0.22643	0.94962	1.0754	1.17063	1.23413
chr3R	5236332	0.775	0.747	0.804	0.846	0.815	0.997	NA	NA	NA	0.77	0.836	0.811	NA	NA	NA	0.82	0.839	0.709	0.766	0.811	0.8	0.745	0.805	0.697	0.733	0.78	0.746	0.761	0.838	0.794	-0.319684	-0.802443	0.180316	-0.97119	0.50495	0.904454	0.369971	3.5079	1.85629	0.49847	NA	NA	NA	NA	NA	-0.405891	0.73204	0.301006
chrX	16471814	0.129	0.1	0.121	NA	NA	NA	0.311	0.392	0.267	0.358	0.386	0.321	NA	NA	NA	NA	NA	NA	0.37	0.409	0.255	0.333	0.318	0.313	0.354	0.255	0.265	0.419	0.353	0.268	-1.91974	-2.24559	-2.00963	-13.9638	0	NA	NA	NA	NA	NA	0.125201	1.03531	-0.369181	0.63638	0.78817	0.653291	0.967897	0.23756
chr3R	9419410	0.198	0.255	0.107	NA	NA	NA	0.287	0.319	0.221	0.468	0.516	0.324	NA	NA	NA	0.362	0.296	0.288	0.215	0.268	0.261	0.25	0.218	0.091	NA	NA	NA	0.257	0.19	0.176	-0.684645	-0.103013	-1.61322	-1.86314	0.24746	NA	NA	NA	NA	NA	0.223518	0.550049	-0.449951	0.32102	0.90783	2.07046	2.56025	0.601069
chr2R	12921326	0.061	0.04	0.038	0.112	0.1	0.213	0.115	0.131	0.134	0.197	0.177	0.203	0.109	0.122	0.159	0.101	0.152	0.157	0.104	0.119	0.104	0.121	0.14	0.127	0.09	0.12	0.087	0.079	0.048	0.113	-1.35116	-1.83953	-1.88605	-7.75119	0.00056	-0.165116	-0.444186	2.18372	0.68217	0.79089	-0.0953488	0.276744	0.346512	0.78568	0.71006	1.81163	1.34651	1.95116
chr3R	27674568	0.171	0.112	0.098	NA	NA	NA	0.187	0.255	0.366	0.281	0.314	0.32	NA	NA	NA	0.35	0.333	0.358	0.329	0.349	0.329	0.246	0.224	0.176	0.328	0.428	0.45	0.355	0.162	0.181	-1.1516	-1.77926	-1.92819	-6.10452	0.0068	NA	NA	NA	NA	NA	-0.981383	-0.257979	0.922872	-0.20065	0.95274	0.018617	0.369681	0.433511
chr3L	989963	0.029	0.032	0	NA	NA	NA	0.096	0.127	0.087	0.117	0.061	0.121	NA	NA	NA	0.083	0.197	0.097	0.058	0.091	0.02	0.031	0	0.021	0.108	0.171	0.117	0.09	0.021	0.141	-0.977564	-0.919872	-1.53526	-4.48836	0.00725	NA	NA	NA	NA	NA	0.310897	0.907051	0.137821	1.56109	0.47227	0.714744	-0.362179	0.791667
chr3L	10185757	0.12	0.122	0.036	NA	NA	NA	0.217	0.111	0.2	0.263	0.136	0.124	NA	NA	NA	0.096	0.203	0.118	0.132	0.09	0.057	0.049	0.023	0.016	0.187	0.178	0.057	NA	NA	NA	-0.010661	0.0191898	-1.26439	-0.99431	0.51361	NA	NA	NA	NA	NA	1.4371	-0.144989	1.18337	1.76937	0.49407	2.12367	0.228145	0.0490405
chr2R	13893934	0.509	0.595	0.521	0.247	0.3	0.261	0.647	0.577	0.52	0.712	0.673	0.704	0.291	0.241	0.319	0.444	0.451	0.485	0.488	0.464	0.488	0.378	0.391	0.453	0.24	0.255	0.249	0.278	0.361	0.425	0.533102	1.13032	0.616435	3.09229	0.03922	-1.28634	-0.918287	-1.18912	-5.69707	0.00049	1.49144	1.00532	0.609491	3.59994	0.15771	1.94282	1.67199	1.88727
chr3R	8837610	0.092	0.135	0.155	NA	NA	NA	0.173	0.101	0.165	0.191	0.25	0.243	0.145	0.1	0.126	0.135	0.121	0.133	0.095	0.147	0.135	0.154	0.225	0.154	0.202	0.169	0.138	0.206	0.159	0.185	-1.54321	-0.5194	-0.0432099	-1.6159	0.32141	NA	NA	NA	NA	NA	0.385362	-1.32892	0.194885	-0.48232	0.85896	0.813933	2.21869	2.05203
chr2R	17374879	0.059	0.074	0.051	0.061	0.059	0.111	0.037	0.048	0.04	0.058	0.053	0.048	0.137	0.072	0.106	0.028	0.024	0.044	0.055	0.059	0.077	0.05	0.044	0.028	0.116	0.082	0.104	0.047	0.03	0.056	-0.104762	0.430952	-0.390476	-0.07548	0.96394	-0.0333333	-0.104762	1.75238	0.93768	0.67604	-0.890476	-0.497619	-0.783333	-3.48724	0.05348	-0.140476	-0.319048	-0.497619
chrX	17958209	0.039	0.068	0.035	0.083	0.022	0.036	0.029	0.134	0.043	0.012	0.061	0.05	0.176	0.128	0.082	0.11	0.084	0.011	0.024	0.065	0	0.022	0.14	0.041	0.114	0.043	0.03	0.141	0.1	0.014	-0.555797	0.0746377	-0.642754	-1.36576	0.33664	0.400725	-0.925362	-0.621014	-0.94485	0.66536	-0.773188	1.50942	-0.468841	0.13347	0.97001	-1.14275	-0.0775362	-0.316667
chr2R	6932294	0.038	0.026	0.03	NA	NA	NA	0.112	0.067	0.092	0.161	0.145	0.2	0.075	0.005	0.004	0.077	0.076	0.075	0.096	0.094	0.094	0.048	0.089	0.082	0.105	0.094	0.106	0.099	0.057	0.117	-1.06632	-1.34539	-1.25237	-6.35074	0	NA	NA	NA	NA	NA	0.654608	-0.391904	0.189492	0.45356	0.86117	1.79414	1.42205	2.70112
chr2R	24911061	0.476	0.374	0.445	0.449	0.505	0.488	0.487	0.486	0.562	0.419	0.423	0.439	0.467	0.399	0.495	0.53	0.515	0.51	0.399	0.47	0.527	0.414	0.42	0.339	0.523	0.502	0.539	0.298	0.29	0.348	0.353333	-1.10381	-0.0895238	-0.6539	0.68572	-0.032381	0.767619	0.524762	1.49777	0.49279	0.510476	0.49619	1.5819	2.34639	0.3702	-0.460952	-0.40381	-0.175238
chr2L	13550505	0	0	0	NA	NA	NA	0.015	0	0.014	0.091	0.108	0.047	NA	NA	NA	0.157	0.1	0.053	0.088	0.043	0.051	0.016	0.062	0.02	0.058	0.072	0.032	0.026	0.041	0	-1.13958	-1.13958	-1.13958	-5.99986	9e-05	NA	NA	NA	NA	NA	-0.764583	-1.13958	-0.789583	-4.00716	0.02347	1.13542	1.56042	0.0354167
chr3L	4590708	0.182	0.147	0.163	0.236	0.192	0.238	0.243	0.267	0.226	0.231	0.239	0.237	0.269	0.158	0.297	0.233	0.259	0.239	0.231	0.237	0.222	0.194	0.209	0.201	0.234	0.226	0.242	0.19	0.161	0.185	-1.07429	-2.07429	-1.61714	-5.22957	0.02578	0.468571	-0.788571	0.525714	0.16047	0.94372	0.668571	1.35429	0.182857	2.07508	0.41593	0.325714	0.554286	0.497143
chrX	5086609	NA	NA	NA	NA	NA	NA	0.277	0.308	0.206	0.398	0.337	0.367	0.071	0.141	0.2	0.185	0.366	0.188	0.239	0.193	0.13	0.211	0.324	0.164	0.377	0.284	0.222	0.292	0.216	0.123	NA	NA	NA	NA	NA	NA	NA	NA	NA	NA	0.392519	0.744792	-0.414299	0.66328	0.78412	1.76752	1.07434	1.41525
chrX	17950057	0.47	0.587	0.5	0.296	0.279	0.385	0.355	0.336	0.319	0.338	0.349	0.331	0.311	0.342	0.26	0.23	0.217	0.24	0.35	0.362	0.381	0.342	0.338	0.387	0.25	0.349	0.318	0.408	0.462	0.391	1.52616	3.00717	1.90591	5.1215	0.06141	-0.676371	-0.891561	0.450211	-0.89461	0.67819	0.0704641	-0.170042	-0.385232	-0.73175	0.73652	-0.144726	-0.00548523	-0.233333
chr3L	9867338	0.063	0.041	0.046	0.071	0.042	0.041	0.085	0.067	0.121	0.11	0.104	0.125	0.124	0.038	0.019	0.104	0.088	0.085	0.078	0.097	0.072	0.063	0.067	0.084	0.073	0.085	0.091	0.062	0.053	0.058	-0.453086	-1.2679	-1.08272	-3.31917	0.05484	-0.15679	-1.23086	-1.2679	-2.38804	0.34967	0.361728	-0.304938	1.69506	1.04864	0.66052	1.28765	1.06543	1.84321
chr3L	24185178	0.102	0.015	0.153	NA	NA	NA	0.106	0.109	0.195	0.116	0.143	0.078	0.025	0.14	0.208	0.167	0.114	0.097	0.123	0.109	0.121	NA	NA	NA	0.113	0.178	0.104	0.091	0.167	0.194	-0.460993	-2.31206	0.624113	-0.92886	0.575	NA	NA	NA	NA	NA	-0.375887	-0.312057	1.51773	0.47871	0.86114	-0.163121	0.411348	-0.971631
chr3R	9419241	0.077	0.025	0	NA	NA	NA	0.061	0.023	0.054	0.088	0.108	0.109	NA	NA	NA	0.099	0.034	0.095	0.079	0.044	0	0.058	0	0	0.038	0.011	0	0.023	0.016	0	0.907658	-0.497748	-1.17342	-0.44443	0.79336	NA	NA	NA	NA	NA	0.475225	-0.551802	0.286036	0.20162	0.9505	1.20495	1.7455	1.77252
chrX	15002264	0.089	0.044	0.07	0.087	0.052	0.071	0.087	0.084	0.108	0.12	0.126	0.142	0.083	0.033	0.077	0.076	0.081	0.08	0.06	0.099	0.085	0.076	0.072	0.066	0.114	0.17	0.135	0.065	0.043	0.07	0.116667	-1.38333	-0.516667	-1.38105	0.38954	0.05	-1.11667	-0.483333	-1.46063	0.52887	0.05	-0.05	0.75	0.85519	0.70275	1.15	1.35	1.88333
chr2R	24914865	0.586	0.497	0.535	NA	NA	NA	0.557	0.517	0.51	0.57	0.578	0.575	0.599	0.475	0.535	0.532	0.539	0.535	0.493	0.518	0.534	0.51	0.531	0.488	0.546	0.574	0.595	0.493	0.435	0.521	1.40741	-0.934698	0.0653021	0.28387	0.87161	NA	NA	NA	NA	NA	0.64425	-0.408382	-0.592593	-0.30164	0.91732	0.986355	1.19688	1.11793
chr3L	4369455	0.038	0.04	0.038	0.051	0.035	0.065	0.074	0.068	0.03	0.059	0.072	0.063	0.041	0.023	0.06	0.061	0.061	0.058	0.054	0.045	0.051	0.065	0.054	0.06	0.053	0.057	0.034	0.038	0.039	0.077	-1.00952	-0.866667	-1.00952	-5.42099	9e-05	-0.0809524	-1.22381	0.919048	-0.2202	0.93075	1.5619	1.13333	-1.58095	0.41263	0.89069	0.490476	1.41905	0.77619
chrX	16681534	0.132	0.167	0.077	0.139	0.161	0.002	NA	NA	NA	0.343	0.267	0.293	0.005	0.003	0.005	0.183	0.168	0.258	0.165	0.143	0.176	0.04	0.168	0.205	0.291	0.104	0.094	0.018	0.143	0.116	-0.120271	0.256073	-0.711669	-0.60481	0.69504	-0.045002	0.191557	-1.51812	-0.8941	0.68953	NA	NA	NA	NA	NA	2.14855	1.33134	1.61091
chr3R	18907675	0.429	0.507	0.384	NA	NA	NA	0.443	0.377	0.377	0.452	0.453	0.473	0.394	0.409	0.479	0.358	0.483	0.389	0.365	0.387	0.38	0.373	0.405	0.466	0.308	0.403	0.375	NA	NA	NA	0.37066	1.99566	-0.56684	0.88088	0.58925	NA	NA	NA	NA	NA	0.662326	-0.712674	-0.712674	-0.56705	0.81595	0.849826	0.87066	1.28733
chr3R	5456078	0.471	0.359	0.461	NA	NA	NA	0.555	0.537	0.557	0.567	0.59	0.62	NA	NA	NA	0.575	0.536	0.55	0.536	0.566	0.573	0.469	0.529	0.46	0.544	0.644	0.614	0.5	0.49	0.48	-0.993952	-2.8004	-1.15524	-3.13099	0.14314	NA	NA	NA	NA	NA	0.360887	0.0705645	0.393145	1.21993	0.54475	0.554435	0.925403	1.40927
chr3R	25965631	0.194	0.243	0.223	0.191	0.173	0.181	0.109	0.119	0.106	0.15	0.186	0.186	0.325	0.141	0.209	0.05	0.112	0.072	0.149	0.136	0.147	0.113	0.143	0.15	0.113	0.144	0.129	0.205	0.144	0.201	0.67673	1.60126	1.2239	3.94463	0.03885	0.620126	0.280503	0.431447	2.16775	0.22317	-0.927044	-0.738365	-0.983648	-4.62955	0.00652	-0.153459	0.525786	0.525786
chr2L	14077162	0.026	0.037	0	NA	NA	NA	0.222	0.149	0.08	0.096	0.115	0.082	NA	NA	NA	0.085	0.063	0.136	0.038	0.074	0.028	0.081	0.145	0.238	NA	NA	NA	0.077	0.189	0	-1.03663	-0.867399	-1.43663	-4.51559	0.0036	NA	NA	NA	NA	NA	1.97875	0.855678	-0.205861	1.52338	0.54489	0.040293	0.332601	-0.175092
chr2L	8201540	0.035	0.127	0.049	NA	NA	NA	0.053	0.028	0.006	0.044	0.041	0.042	NA	NA	NA	0.024	0.09	0.022	0.046	0.062	0.059	0.146	0.064	0.141	0.062	0.072	0.059	0.077	0.007	0.017	-0.600225	1.88626	-0.221847	0.50442	0.7711	NA	NA	NA	NA	NA	-0.113739	-0.789414	-1.38401	-2.02476	0.41593	-0.356982	-0.438063	-0.411036
chrX	18170126	0.755	0.769	0.76	0.668	0.649	0.776	0.588	0.533	0.583	0.59	0.622	0.627	0.516	0.564	0.562	0.573	0.598	0.61	0.506	0.547	0.553	0.555	0.581	0.563	0.576	0.553	0.56	0.528	0.487	0.53	2.06407	2.24589	2.129	15.5363	0	0.934199	0.687446	2.3368	2.69511	0.34967	-0.104762	-0.819048	-0.169697	-1.32408	0.54475	-0.0787879	0.336797	0.401732
chr3R	27674736	0.535	0.552	0.546	NA	NA	NA	0.644	0.797	0.719	0.779	0.799	0.788	0.812	0.772	0.633	0.74	0.728	0.725	0.763	0.796	0.779	0.673	0.678	0.648	0.718	0.798	0.789	0.787	0.659	0.658	-2.19964	-1.99232	-2.06549	-14.6375	0	NA	NA	NA	NA	NA	-0.87037	0.995483	0.0442638	0.10964	0.9721	0.775971	1.01987	0.885727
chr2L	13487474	0.115	0.079	0.121	NA	NA	NA	0.024	0.034	0.014	0.026	0.086	0.085	NA	NA	NA	0.11	0	0.081	0.07	0.108	0.098	0.02	0.132	0.024	0.145	0.079	0.049	0.076	0.085	0.091	1.05	0.15	1.2	2.30956	0.15368	NA	NA	NA	NA	NA	-1.225	-0.975	-1.475	-5.52283	0.00677	-1.175	0.325	0.3
chr3R	8837195	0.061	0.078	0.065	0.089	0.094	0.122	0.081	0.065	0.059	0.086	0.114	0.091	0.156	0.08	0.041	0.059	0.055	0.06	0.039	0.059	0.064	0.066	0.076	0.078	0.08	0.052	0.054	0.047	0.038	0.057	-0.448	0.232	-0.288	-0.6406	0.67156	0.672	0.872	1.992	2.89998	0.29523	0.352	-0.288	-0.528	-0.51455	0.83171	0.552	1.672	0.752
chrX	19283881	0.126	0.166	0.151	0.217	0.147	0.164	0.361	0.191	0.215	0.231	0.256	0.269	0.094	0.06	0.148	0.156	0.133	0.139	0.101	0.132	0.119	0.181	0.162	0.157	0.145	0.154	0.123	0.069	0.099	0.132	-0.556284	0.0994536	-0.146448	-0.79571	0.57897	0.935519	-0.212022	0.0666667	0.72973	0.75166	3.29617	0.50929	0.902732	1.97073	0.49407	1.16503	1.57486	1.78798
chr3R	10195423	NA	NA	NA	NA	NA	NA	0.186	0.255	0.168	0.289	0.252	0.159	NA	NA	NA	0.198	0.155	0.073	0.232	0.297	0.098	0.122	0.216	0.2	0.223	0.158	0.171	0.24	0.2	0.13	NA	NA	NA	NA	NA	NA	NA	NA	NA	NA	-0.0952381	1.09442	-0.405583	0.44226	0.87111	1.68062	1.04269	-0.560755
chr3R	24311331	0.335	0.224	0.296	0.479	0.408	0.523	NA	NA	NA	0.4	0.497	0.461	0.399	0.357	0.37	0.351	0.322	0.36	0.211	0.288	0.25	0.374	0.458	0.439	0.344	0.308	0.273	0.215	0.288	0.246	-0.183482	-1.45934	-0.631758	-1.99278	0.21877	1.47169	0.655598	1.97744	3.59024	0.20778	NA	NA	NA	NA	NA	0.563644	1.67859	1.26479
chr3L	7928680	0.569	0.549	0.551	NA	NA	NA	0.802	0.816	0.761	0.809	0.813	0.818	NA	NA	NA	0.801	0.771	0.728	0.735	0.696	0.705	0.691	0.745	0.733	NA	NA	NA	0.4	0.464	0.461	-0.911406	-1.06645	-1.05094	-4.84786	0.00084	NA	NA	NA	NA	NA	0.894795	1.00332	0.576966	3.47852	0.05909	0.949059	0.980066	1.01883
chrX	3861500	0.09	0.036	0.108	0.2	0.066	0.245	0.077	0.068	0.074	0.084	0.114	0.129	0.156	0.04	0.206	0.061	0.037	0.058	0.138	0.043	0.045	0.057	0.06	0.159	0.098	0.068	0.075	0.074	0.093	0.013	-0.0444444	-1.04444	0.288889	-0.65958	0.68375	1.99259	-0.488889	2.82593	1.59107	0.54373	-0.285185	-0.451852	-0.340741	-1.88633	0.33546	-0.155556	0.4	0.677778
chrX	3953253	0.052	0.071	0.043	0.048	0.077	0.077	0.132	0.133	0.068	0.101	0.098	0.095	0.077	0.054	0.003	0.094	0.08	0.085	0.085	0.086	0.081	0.052	0.072	0.066	0.037	0.05	0.046	0.046	0.055	0.068	-0.706173	-0.00246914	-1.03951	-1.77777	0.24772	-0.854321	0.219753	0.219753	-0.37415	0.89452	2.25679	2.29383	-0.11358	2.0228	0.48846	1.10864	0.997531	0.88642
chr3L	24185191	0.085	0.139	0.035	NA	NA	NA	0.035	0.058	0.09	0.091	0.071	0.043	0.026	0.022	0	0.03	0.088	0.048	0.127	0.071	0.086	0.086	0.16	0	0.127	0.068	0.185	0.053	0.125	0.03	0.249015	1.39795	-0.814815	0.46449	0.79032	NA	NA	NA	NA	NA	-0.814815	-0.325453	0.355398	-0.73241	0.7569	0.376675	-0.0488574	-0.644602
chrX	3861324	0.115	0.034	0.2	NA	NA	NA	0.138	0.137	0.104	0.103	0.112	0.135	0.032	0.052	0.085	0.109	0.104	0.165	0.128	0.076	0.25	0.025	0.035	0.048	0.101	0.09	0.107	0.06	0.052	0.237	0.176088	-1.24496	1.66732	0.25939	0.88453	NA	NA	NA	NA	NA	0.579597	0.562053	-0.0168941	1.43277	0.50015	-0.0344379	0.123457	0.526966
chr2R	13880374	0.126	0.129	0.119	0.098	0.142	0.141	0.351	0.282	0.197	0.272	0.272	0.288	0.154	0.135	0.105	0.23	0.24	0.29	0.161	0.189	0.193	0.167	0.197	0.175	0.218	0.19	0.144	0.073	0.096	0.148	-0.853922	-0.809804	-0.956863	-4.82603	0.00037	-1.26569	-0.618627	-0.633333	-3.21839	0.12696	2.4549	1.4402	0.190196	2.23415	0.43574	1.29314	1.29314	1.52843
chr3R	4297093	0	0.019	0.024	0.143	0.13	0.275	0.054	0.093	0.013	0.072	0.035	0.075	NA	NA	NA	0.018	0.03	0.019	0.088	0.015	0.011	0	0.044	0.055	0.021	0.012	0.035	0.111	0.05	0.049	-0.968811	-0.635478	-0.547758	-3.22149	0.01746	1.53996	1.31189	3.85575	3.06789	0.34911	-0.0214425	0.662768	-0.740741	-0.08096	0.98021	0.294347	-0.354776	0.346979
chr2R	11447607	0.827	0.812	0.813	0.884	0.829	0.884	0.874	0.756	0.845	0.848	0.872	0.872	NA	NA	NA	0.793	0.821	0.802	0.74	0.828	0.812	0.79	0.782	0.799	0.804	0.773	0.757	0.832	0.826	0.84	0.208577	-0.18616	-0.159844	-0.20097	0.90245	1.70858	0.261209	1.70858	2.65095	0.34632	1.44542	-1.65984	0.682261	0.18362	0.95596	0.761209	1.39279	1.39279
chrX	1373704	0.08	0.061	0.087	0.12	0.084	0.113	0.19	0.169	0.181	0.119	0.132	0.128	0.115	0.116	0.141	0.109	0.109	0.104	0.099	0.139	0.122	0.113	0.098	0.097	0.157	0.126	0.127	0.089	0.072	0.103	-1.22222	-1.85556	-0.988889	-4.7793	0.02381	0.111111	-1.08889	-0.122222	-0.97466	0.65809	2.44444	1.74444	2.14444	9.48379	0.01839	0.0777778	0.511111	0.377778
chr3L	4430199	0.276	0.197	0.225	NA	NA	NA	0.15	0.2	0.102	0.224	0.198	0.181	0.085	0.25	0.274	0.2	0.281	0.136	0.217	0.2	0.2	0.226	0.194	0.072	0.263	0.19	0.169	0.158	0.273	0.236	1.39731	-0.0390572	0.470034	1.45591	0.35966	NA	NA	NA	NA	NA	-0.893603	0.0154882	-1.76633	-1.79225	0.49492	0.451852	-0.0208754	-0.329966
chr2L	4986257	0.14	0.125	0.118	0.194	0.252	0.178	0.285	0.265	0.247	0.283	0.266	0.301	NA	NA	NA	0.246	0.221	0.202	0.21	0.241	0.221	0.22	0.211	0.19	0.271	0.244	0.216	0.119	0.125	0.16	-1.37736	-1.66038	-1.79245	-8.26044	0	-0.358491	0.735849	-0.660377	-0.22276	0.92952	1.35849	0.981132	0.641509	3.82372	0.09588	1.32075	1	1.66038
chrX	16477558	0.761	0.692	0.84	NA	NA	NA	0.214	0.351	0.162	0.071	0.148	0.117	NA	NA	NA	0.16	0.096	0.009	0.079	0.21	0.066	0.12	0.276	0.159	0.268	0.264	0.182	0.184	0.2	0.189	2.44615	2.12068	2.81879	12.8735	0.00654	NA	NA	NA	NA	NA	-0.134041	0.512186	-0.379324	-0.00126	0.99903	-0.808569	-0.445362	-0.591588
chrX	16509671	0.379	0.444	0.384	0.112	0.121	0.072	0.074	0.066	0.11	0.037	0.044	0.041	0.098	0.058	0.069	0.027	0.026	0.027	0.043	0.07	0.065	0.089	0.111	0.071	0.15	0.155	0.132	0.059	0.045	0.071	2.60256	3.22756	2.65064	14.8115	0.0072	0.0352564	0.121795	-0.349359	-0.28218	0.90912	-0.330128	-0.407051	0.0160256	-1.09541	0.5744	-0.685897	-0.61859	-0.647436
chr2L	13487404	0.891	0.902	0.963	NA	NA	NA	0.949	0.963	0.913	0.971	0.947	0.93	NA	NA	NA	0.847	0.946	0.914	0.845	0.968	0.947	0.902	0.922	0.724	0.94	0.967	0.892	NA	NA	NA	-0.452381	-0.255952	0.833333	0.10242	0.9498	NA	NA	NA	NA	NA	0.583333	0.833333	-0.0595238	1.4338	0.50497	0.97619	0.547619	0.244048
chr3L	19283264	NA	NA	NA	NA	NA	NA	0.723	0.725	0.594	0.703	0.742	0.765	NA	NA	NA	0.673	0.577	0.651	0.724	0.655	0.667	0.474	0.616	0.53	0.466	0.658	0.639	0.53	0.569	0.555	NA	NA	NA	NA	NA	NA	NA	NA	NA	NA	1.09076	1.11429	-0.426891	1.22267	0.58549	0.855462	1.31429	1.58487
chr3L	13020448	0.513	0.648	0.545	0.28	0.219	0.235	0.803	0.731	0.672	0.718	0.67	0.724	NA	NA	NA	0.592	0.533	0.537	0.678	0.565	0.614	0.387	0.463	0.4	0.49	0.506	0.482	0.297	0.42	0.416	-0.0685783	0.802389	0.137873	0.95742	0.51096	-1.5718	-1.96535	-1.86213	-9.79671	0	1.80239	1.33787	0.957228	4.94749	0.07713	1.254	0.944325	1.29271
chr2L	5206234	0.037	0	0.031	0.124	0.047	0.032	0.107	0.146	0.065	0.271	0.115	0.091	0.028	0.043	0.023	0.153	0.103	0.079	0.155	0.066	0	0.046	0.118	0	0.057	0.02	0.034	0.092	0.029	0.024	-0.579661	-1.20678	-0.681356	-3.30444	0.03393	0.894915	-0.410169	-0.664407	-0.12722	0.95459	0.60678	1.2678	-0.105085	1.47872	0.54475	3.38644	0.742373	0.335593
chrX	11968969	0.082	0.047	0.072	0.264	0.217	0.206	0.252	0.231	0.279	0.299	0.31	0.31	0.212	0.205	0.21	0.272	0.252	0.26	0.179	0.235	0.224	0.19	0.205	0.17	0.314	0.3	0.299	0.153	0.126	0.183	-1.95143	-2.45143	-2.09429	-11.6701	9e-05	0.648571	-0.0228571	-0.18	0.5052	0.84867	0.477143	0.177143	0.862857	1.97793	0.35366	1.14857	1.30571	1.30571
chr3R	20993738	0.172	0.128	0.207	0.088	0.176	0.158	0.255	0.16	0.159	0.251	0.266	0.295	NA	NA	NA	0.169	0.149	0.203	0.172	0.195	0.184	0.178	0.232	0.174	0.219	0.247	0.247	0.126	0.166	0.181	-0.404255	-1.34043	0.340426	-0.99266	0.53051	-2.19149	-0.319149	-0.702128	-1.99567	0.45532	1.3617	-0.659574	-0.680851	0.01125	0.99494	1.2766	1.59574	2.21277
chr2R	24914858	0.844	0.831	0.864	NA	NA	NA	0.885	0.864	0.894	0.863	0.867	0.88	0.794	0.753	0.743	0.876	0.902	0.889	0.819	0.853	0.863	0.847	0.867	0.83	0.854	0.885	0.86	0.783	0.795	0.833	-0.0451671	-0.36224	0.442638	0.04129	0.98225	NA	NA	NA	NA	NA	0.954833	0.442638	1.17435	3.21147	0.14612	0.418248	0.515808	0.832882
chrX	6108766	0.277	0.238	0.279	0.419	0.405	0.282	0.316	0.3	0.308	0.279	0.288	0.295	0.287	0.241	0.341	0.275	0.251	0.264	0.23	0.269	0.286	0.25	0.261	0.236	0.299	0.284	0.3	0.242	0.205	0.21	-0.0775362	-0.925362	-0.034058	-1.08065	0.46759	3.00942	2.70507	0.0311594	2.22651	0.44564	0.77029	0.422464	0.596377	2.91353	0.09743	-0.034058	0.161594	0.313768
chrX	16460595	0	0	0	0.077	0.048	0.103	0.073	0.085	0.055	0.115	0.131	0.133	0	0.049	0.08	0.068	0.036	0	0.011	0.071	0.028	0.027	0.061	0.044	0.083	0.097	0.065	0.02	0.057	0.01	-1.3906	-1.3906	-1.3906	-8.44067	0	0.583761	-0.159829	1.25043	1.36733	0.54913	0.481197	0.788889	0.0196581	1.58043	0.47478	1.55812	1.96838	2.01966
chr3R	11801164	0.032	0.146	0.015	NA	NA	NA	NA	NA	NA	0.126	0.147	0.045	0.003	0.087	0.004	0.039	0.009	0.027	0.018	0.033	0.119	0.023	0.039	0.009	0.022	0.085	0.067	0.198	0.17	0.054	-0.547515	1.45249	-0.84576	0.02989	0.98651	NA	NA	NA	NA	NA	NA	NA	NA	NA	NA	1.10161	1.47003	-0.319444
chrX	18170110	0.055	0.05	0.053	0.055	0.08	0.1	0.049	0.051	0.061	0.063	0.068	0.063	0.083	0.03	0.11	0.052	0.048	0.065	0.04	0.055	0.054	0.05	0.053	0.059	0.071	0.064	0.053	0.055	0.046	0.049	-0.28125	-0.59375	-0.40625	-2.10983	0.10109	-0.28125	1.28125	2.53125	1.57115	0.54373	-0.65625	-0.53125	0.09375	-1.30739	0.54475	0.21875	0.53125	0.21875
chr3R	12517443	0.045	0.024	0.044	0.014	0.133	0.151	0.018	0.04	0.079	0.167	0.177	0.173	0.026	0.009	0.01	0.075	0.105	0.099	0.059	0.09	0.091	0.041	0.052	0.051	0.139	0.091	0.104	0.165	0.125	0.134	-0.757051	-1.1609	-0.776282	-4.18981	0.00366	-1.35321	0.935256	1.28141	0.37679	0.90002	-1.27628	-0.853205	-0.103205	-2.08425	0.41593	1.5891	1.78141	1.70449
chrX	4533331	0.072	0.042	0.05	0.143	0.093	0.004	0.107	0.121	0.099	0.097	0.112	0.084	0.119	0.195	0.103	0.077	0.095	0.109	0.075	0.091	0.077	0.124	0.11	0.086	0.097	0.121	0.122	0.098	0.083	0.091	-0.744444	-1.65354	-1.41111	-4.31045	0.03393	1.40707	-0.108081	-2.80505	-0.44881	0.88504	0.316162	0.740404	0.0737374	1.49423	0.49407	0.0131313	0.467677	-0.380808
chr3R	16633370	0.077	0.081	0.049	0	0.015	0.089	0.07	0.159	0.093	0.146	0.101	0.102	NA	NA	NA	0.149	0.119	0.114	0.076	0.089	0.075	0.064	0.129	0.115	0.123	0.122	0.053	0.047	0.092	0.103	-0.373373	-0.265265	-1.13013	-1.90536	0.19946	-2.45445	-2.04905	-0.049049	-2.23628	0.42821	-0.562563	1.84284	0.0590591	0.66943	0.78901	1.49149	0.275275	0.302302
chr2R	8883690	0.106	0.103	0.096	0.149	0.132	0.223	0.198	0.13	0.223	0.181	0.207	0.194	0.182	0.077	0.076	0.121	0.109	0.127	0.128	0.154	0.147	0.127	0.145	0.129	0.162	0.185	0.167	0.134	0.104	0.137	-1.00256	-1.07949	-1.25897	-5.92461	0	0.1	-0.335897	1.99744	0.87908	0.70456	1.35641	-0.387179	1.99744	1.49186	0.55924	0.920513	1.58718	1.25385
chr3R	17873639	0.274	0.271	0.14	0.208	0.314	0.28	0.352	0.276	0.215	0.222	0.364	0.307	NA	NA	NA	0.375	0.404	0.263	0.247	0.193	0.118	0.286	0.284	0.256	0.309	0.269	0.333	0.261	0.35	0.239	-0.00673401	-0.0521886	-2.03704	-1.12435	0.49296	-1.00673	0.599327	0.0841751	-0.23319	0.92938	1.17508	0.023569	-0.900673	0.17557	0.95678	-0.794613	1.3569	0.493266
chr3R	17897622	0.083	0.083	0.133	NA	NA	NA	0.128	0.132	0.09	0.203	0.267	0.235	0.095	0.159	0.117	0.18	0.127	0.203	0.098	0.129	0.067	0.225	0.04	0.027	0.224	0.122	0.298	0.115	0.179	0.085	-0.886125	-0.886125	-0.139856	-2.18393	0.14511	NA	NA	NA	NA	NA	-0.214483	-0.154782	-0.781647	-1.45788	0.49407	0.90492	1.86014	1.38253
chr2L	9717614	0.597	0.599	0.595	0.816	0.798	0.809	0.796	0.743	0.788	0.835	0.848	0.857	0.81	0.781	0.827	0.771	0.797	0.797	0.788	0.834	0.817	0.745	0.774	0.734	0.818	0.791	0.782	0.788	0.767	0.766	-2.70606	-2.67576	-2.73636	-32.7869	0	0.612121	0.339394	0.506061	2.46396	0.14299	0.309091	-0.493939	0.187879	0.00347	0.99838	0.9	1.09697	1.23333
chr2R	12800608	0.643	0.602	0.574	NA	NA	NA	0.662	0.618	0.605	0.672	0.752	0.735	NA	NA	NA	NA	NA	NA	0.729	0.718	0.726	0.55	0.603	0.548	0.588	0.571	0.577	0.616	0.531	0.689	0.137882	-0.474058	-0.891969	-1.21231	0.39897	NA	NA	NA	NA	NA	0.421464	-0.235252	-0.429282	-0.2579	0.93117	0.570718	1.76475	1.51102
chrX	15000623	0.423	0.375	0.382	0.393	0.416	0.468	0.36	0.346	0.395	0.318	0.356	0.339	0.426	0.353	0.519	0.388	0.377	0.386	0.296	0.368	0.349	0.384	0.399	0.325	0.419	0.509	0.465	0.298	0.257	0.335	0.727586	-0.1	0.0206897	0.7271	0.62372	0.210345	0.606897	1.50345	1.99612	0.41111	-0.358621	-0.6	0.244828	-0.81382	0.71697	-1.08276	-0.427586	-0.72069
chr3R	20713897	NA	NA	NA	NA	NA	NA	0.068	0.019	0.052	0	0.149	0.118	NA	NA	NA	0.069	0.083	0	0.019	0.1	0.077	0.059	0.043	0	0	0.032	0	0.016	0.154	0.149	NA	NA	NA	NA	NA	NA	NA	NA	NA	NA	0.206349	-0.754435	-0.107376	-0.6651	0.77602	-1.12698	1.79458	1.18674
chr4	1041155	0.427	0.328	0.261	NA	NA	NA	0.407	0.414	0.272	0.387	0.433	0.449	NA	NA	NA	0.48	0.46	0.294	0.446	0.35	0.25	NA	NA	NA	0.477	0.456	0.299	0.471	0.452	0.495	0.397227	-0.855937	-1.70404	-1.28702	0.42614	NA	NA	NA	NA	NA	0.144063	0.23267	-1.5648	-0.72918	0.77053	-0.109102	0.473177	0.675708
chr4	1042619	0.041	0.022	0	0.111	0.224	0.194	0.061	0.074	0.131	0.058	0.072	0.055	0	0.025	0	0.021	0.042	0.018	0.035	0.083	0.067	0.056	0.014	0.04	0.026	0.045	0.031	0.053	0.098	0.041	-0.332026	-0.704575	-1.13595	-2.62849	0.09213	1.04052	3.25621	2.66797	3.83481	0.26833	0.0601307	0.315033	1.43268	1.43692	0.54897	0.00130719	0.275817	-0.0575163
chr3R	19763634	0.367	0.338	0.342	0.351	0.328	0.526	0.53	0.549	0.505	0.503	0.518	0.498	0.388	0.217	0.33	0.516	0.528	0.552	0.351	0.395	0.383	0.336	0.327	0.288	0.271	0.343	0.302	0.24	0.228	0.263	-0.191429	-0.467619	-0.429524	-1.81215	0.15646	-0.34381	-0.562857	1.32286	0.24553	0.92938	1.36095	1.5419	1.12286	6.75166	0.00122	1.10381	1.24667	1.05619
chr2R	11450318	0.354	0.309	0.347	0.459	0.416	0.485	0.485	0.417	0.467	0.52	0.494	0.506	0.437	0.437	0.313	0.457	0.435	0.476	0.479	0.483	0.472	0.42	0.43	0.428	0.452	0.445	0.447	0.385	0.359	0.401	-1.4784	-2.31173	-1.60802	-6.55108	0.01233	0.466049	-0.330247	0.947531	0.94817	0.66524	0.947531	-0.311728	0.614198	1.08543	0.63148	1.59568	1.1142	1.33642
chr3R	18907799	0.088	0.071	0.101	0.199	0.254	0.388	0.137	0.156	0.16	0.147	0.165	0.156	0.163	0.061	0.111	0.156	0.153	0.161	0.112	0.109	0.109	0.137	0.141	0.139	0.156	0.109	0.11	0.144	0.152	0.149	-1.00805	-1.30115	-0.783908	-4.68088	0.00292	0.905747	1.85402	4.16437	2.63691	0.38428	-0.163218	0.164368	0.233333	0.36212	0.89069	0.0091954	0.31954	0.164368
chrX	16473609	0.014	0.01	0.019	0.038	0.123	0.047	0.056	0.058	0.151	0.019	0.018	0.013	0.062	0.01	0.004	0.03	0.017	0.026	0.019	0.039	0.037	0.077	0.064	0.062	0.1	0.129	0.104	0.061	0.038	0.038	-0.932456	-1.03772	-0.800877	-4.93141	0.00031	-0.300877	1.93596	-0.0640351	0.79152	0.74153	0.172807	0.225439	2.67281	1.34793	0.58271	-0.800877	-0.827193	-0.958772
chrX	5086613	0.036	0.018	0.095	0.022	0.051	0	0.128	0.087	0.132	0.255	0.234	0.142	0.048	0.03	0.009	0.064	0.099	0.094	0.073	0.08	0.073	0.073	0.068	0.244	0.111	0.176	0.121	0.064	0.118	0.076	-0.906771	-1.18802	0.0151042	-1.8585	0.24746	-1.12552	-0.672396	-1.46927	-4.0265	0.07535	0.530729	-0.109896	0.593229	1.23381	0.55924	2.5151	2.18698	0.749479
chr2L	6002117	0.519	0.537	0.496	NA	NA	NA	0.721	0.584	0.647	0.631	0.711	0.733	0.154	0.092	0.063	0.544	0.526	0.47	0.63	0.613	0.581	NA	NA	NA	0.368	0.434	0.428	0.28	0.229	0.34	0.246711	0.341447	0.125658	1.10444	0.40749	NA	NA	NA	NA	NA	1.30987	0.588816	0.920395	3.52478	0.09716	0.836184	1.25724	1.37303
chrX	14932940	0.5	0.538	0.511	0.096	0.083	0	0.133	0.109	0.056	0.091	0.119	0.113	NA	NA	NA	0.108	0.087	0.093	0.126	0.128	0.096	0.088	0.106	0.058	0.092	0.096	0.086	0.1	0.097	0.112	2.65514	2.93663	2.73663	33.4252	0.00037	-0.337449	-0.433745	-1.04856	-2.20529	0.29225	-0.0633745	-0.241152	-0.633745	-1.27279	0.54475	-0.374486	-0.167078	-0.211523
chrX	17931711	0.223	0.234	0.237	0.103	0.224	0.188	0.127	0.17	0.179	0.152	0.182	0.205	NA	NA	NA	0.212	0.087	0.06	0.218	0.223	0.113	NA	NA	NA	0.191	0.308	0.2	0.243	0.182	0.339	0.497354	0.671958	0.719577	2.98123	0.02314	-1.40741	0.513228	-0.0582011	-0.59188	0.82345	-1.02646	-0.343915	-0.201058	-1.7376	0.42375	-0.62963	-0.153439	0.21164
chrX	14999920	0.086	0.108	0.09	0.066	0.106	0.035	0.121	0.137	0.11	0.17	0.168	0.154	0.051	0.118	0.1	0.133	0.109	0.107	0.098	0.122	0.102	0.082	0.108	0.116	0.156	0.113	0.114	0.155	0.099	0.149	-0.863441	-0.153763	-0.734409	-2.17508	0.13895	-1.5086	-0.21828	-2.5086	-2.28915	0.4108	0.265591	0.78172	-0.0892473	1.08855	0.60399	1.84624	1.78172	1.33011
chrX	11964192	0.028	0.013	0.019	0.185	0.098	0.127	0.113	0.118	0.105	0.126	0.107	0.119	0.114	0.16	0.107	0.232	0.233	0.242	0.051	0.072	0.064	0.101	0.094	0.081	0.118	0.104	0.123	0.061	0.036	0.056	-1.36034	-1.61897	-1.51552	-8.62771	0	1.34655	-0.153448	0.346552	1.17928	0.60484	0.105172	0.191379	-0.0327586	0.45318	0.85111	0.32931	0.00172414	0.208621
chr2L	13487620	0.213	0.165	0.068	NA	NA	NA	0.181	0.237	0.2	0.221	0.12	0.184	NA	NA	NA	0.155	0.047	0.123	0.129	0.2	0.075	0.179	0.183	0.136	0.287	0.164	0.273	0.242	0.203	0.057	0.696615	-0.0533854	-1.56901	-0.50214	0.77109	NA	NA	NA	NA	NA	0.196615	1.07161	0.49349	1.94869	0.38001	0.821615	-0.75651	0.24349
chr2L	14089246	0.942	0.91	0.925	1	0.94	0.98	0.859	0.889	0.812	0.945	0.871	0.929	NA	NA	NA	0.948	0.846	0.773	0.854	0.908	0.906	0.957	0.977	0.794	0.833	0.788	0.887	0.873	0.833	0.927	0.806315	0.281724	0.527626	2.30036	0.08772	1.75713	0.773528	1.42927	4.27823	0.10636	-0.554341	-0.0625379	-1.32483	-1.71939	0.48846	0.855495	-0.35762	0.5932
chr3R	4301142	0.246	0.214	0.125	0.115	0.151	0.25	0.203	0.186	0.217	0.191	0.184	0.219	NA	NA	NA	0.352	0.406	0.282	0.264	0.147	0.149	0.261	0.214	0.207	0.218	0.246	0.25	0.157	0.17	0.233	0.461493	-0.0464433	-1.45914	-0.63927	0.69719	-1.61787	-1.04644	0.524985	-1.19305	0.6087	-0.221046	-0.490888	0.00117578	-1.01477	0.60817	-0.411523	-0.522634	0.0329218
chr3R	4301174	0.172	0.077	0.093	0.04	0.156	0.086	0.136	0.08	0.1	0.066	0.115	0.075	NA	NA	NA	0.051	0.07	0.128	0.075	0.077	0.06	0.016	0.063	0.051	0.038	0	0.02	0.061	0.089	0.091	2.42925	-0.00664767	0.403609	1.36204	0.41803	-0.955366	2.01899	0.224122	0.54379	0.84867	1.50617	0.0702754	0.583096	1.72068	0.49407	-0.288699	0.967711	-0.0579297
chr2L	214328	0.266	0.201	0.237	0.376	0.34	0.393	0.507	0.468	0.419	0.485	0.5	0.493	0.265	0.313	0.24	0.478	0.477	0.495	0.366	0.41	0.379	0.362	0.374	0.33	0.37	0.398	0.411	0.274	0.335	0.326	-1.28217	-2.03798	-1.61938	-6.58558	0.00515	-0.00310078	-0.421705	0.194574	-0.31062	0.90815	1.52016	1.06667	0.496899	3.23652	0.20866	1.26434	1.43876	1.35736
chrX	18172255	0.079	0.081	0.05	0.08	0.185	0.067	0.121	0.13	0.08	0.039	0.077	0.063	0.074	0	0.105	0.091	0.206	0.056	0.081	0.083	0.069	0.043	0.121	0.022	0.125	0.222	0.076	0.077	0.231	0.049	-0.250303	-0.213939	-0.777576	-1.68815	0.21535	-0.232121	1.67697	-0.468485	0.51191	0.86675	0.513333	0.67697	-0.232121	1.02756	0.63475	-0.977576	-0.286667	-0.541212
chr3R	9659191	0.099	0.159	0.073	0.029	0.006	0	NA	NA	NA	0.233	0.303	0.357	0.012	0.008	0.002	0.23	0.127	0.101	0.084	0.266	0.198	0.02	0.044	0.006	NA	NA	NA	0.043	0.018	0.01	-0.0204403	0.545597	-0.265723	0.29258	0.85921	-0.680818	-0.897799	-0.954403	-3.99606	0.00935	NA	NA	NA	NA	NA	1.24371	1.90409	2.41352
chr2R	9234514	0.072	0.059	0.085	0.362	0.326	0.231	0.227	0.282	0.23	0.386	0.379	0.396	0.425	0.365	0.346	0.148	0.112	0.142	0.214	0.257	0.266	0.255	0.241	0.274	0.251	0.254	0.258	0.239	0.192	0.237	-1.87754	-2.01439	-1.7407	-11.5741	0	1.17509	0.79614	-0.20386	1.43143	0.54373	-0.245965	0.332982	-0.214386	-0.16886	0.95596	1.42772	1.35404	1.53298
chr2L	8052588	0.458	0.467	0.39	0.317	0.417	0.411	0.541	0.584	0.558	0.568	0.613	0.663	0.273	0.1	0.075	0.533	0.446	0.463	0.526	0.492	0.483	0.331	0.415	0.366	0.238	0.32	0.305	0.307	0.357	0.35	0.334063	0.399757	-0.162287	0.78068	0.58395	-0.695134	0.0347932	-0.00900243	-0.79339	0.70372	0.939903	1.25377	1.06399	5.67853	0.00122	1.13698	1.46545	1.83041
chr3R	9669578	0.01	0	0.028	NA	NA	NA	0.117	0.087	0.197	0.167	0.147	0.226	0	0.007	0.033	0.067	0.047	0.013	0.018	0.17	0.012	0.011	0.009	0.003	NA	NA	NA	0.016	0.017	0.009	-0.697024	-0.839881	-0.439881	-2.91585	0.02803	NA	NA	NA	NA	NA	0.831548	0.402976	1.9744	2.37821	0.38455	1.54583	1.26012	2.38869
chr3R	9428853	0.204	0.198	0.231	NA	NA	NA	0.438	0.519	0.367	0.447	0.394	0.47	NA	NA	NA	0.477	0.455	0.487	0.56	0.575	0.519	NA	NA	NA	0.586	0.527	0.402	0.51	0.415	0.317	-2.04677	-2.10034	-1.8057	-12.9161	0	NA	NA	NA	NA	NA	0.042517	0.765731	-0.591412	0.17989	0.95482	0.122874	-0.35034	0.328231
chr2R	2519365	0.148	0.286	0.211	NA	NA	NA	0.403	0.393	0.267	0.339	0.403	0.362	NA	NA	NA	0.283	0.256	0.444	0.302	0.357	0.232	0.147	0.333	0.222	0.279	0.313	0.293	0.413	0.353	0.455	-1.97892	-0.316265	-1.21988	-2.55964	0.16691	NA	NA	NA	NA	NA	1.09337	0.972892	-0.545181	1.00999	0.6664	0.322289	1.09337	0.599398
chr3R	21033924	0.009	0.009	0.011	0.004	0.023	0.002	NA	NA	NA	0.05	0.073	0.088	0	0.011	0.003	0.135	0.108	0.076	0.007	0.019	0.032	0.014	0.012	0.015	0.073	0.064	0.065	NA	NA	NA	-0.753289	-0.753289	-0.700658	-3.69673	0.00607	-0.884868	-0.384868	-0.9375	-2.93638	0.11197	NA	NA	NA	NA	NA	0.325658	0.930921	1.32566
chr3R	20965039	0.137	0.086	0.137	0.293	0.319	0.313	0.236	0.263	0.2	0.271	0.33	0.297	0.277	0.273	0.257	0.318	0.337	0.315	0.191	0.227	0.213	0.205	0.223	0.199	0.319	0.269	0.248	0.212	0.189	0.221	-1.75538	-2.57796	-1.75538	-7.23221	0.01408	0.760753	1.18011	1.08333	4.84912	0.00372	-0.158602	0.276882	-0.739247	-0.64301	0.78444	0.405914	1.35753	0.825269
chrX	9277029	0.141	0.136	0.132	0.279	0.244	0.201	0.32	0.264	0.329	0.326	0.332	0.324	0.146	0.092	0.134	0.348	0.291	0.347	0.181	0.203	0.195	0.249	0.237	0.214	0.201	0.265	0.262	0.124	0.184	0.234	-1.21847	-1.28604	-1.34009	-7.45773	0	0.646396	0.173423	-0.407658	0.41539	0.88504	1.20045	0.443694	1.32207	3.26466	0.19444	1.28153	1.36261	1.2545
chrX	16514487	0	0.012	0.026	NA	NA	NA	0.158	0.034	0.024	0.074	0.148	0.213	NA	NA	NA	0.065	0.179	0	0.132	0.1	0.044	NA	NA	NA	0.096	0.055	0.019	0.042	0.125	0	-1.16856	-0.97808	-0.755858	-4.24186	0.00279	NA	NA	NA	NA	NA	1.33938	-0.628874	-0.787604	-0.04133	0.98627	0.00604686	1.18065	2.2124
chr4	1041157	0.128	0.188	0.071	NA	NA	NA	0.189	0.327	0.221	0.229	0.22	0.255	NA	NA	NA	0.25	0.283	0.169	0.291	0.214	0.146	0.113	0.213	0.239	0.322	0.231	0.253	0.307	0.195	0.241	-1.47024	-0.517857	-2.375	-2.92273	0.14759	NA	NA	NA	NA	NA	-0.501984	1.68849	0.00595238	0.65033	0.79165	0.132937	-0.00992063	0.545635
chr2R	17374869	0.396	0.423	0.396	0.416	0.405	0.445	0.302	0.323	0.487	0.434	0.448	0.432	0.462	0.389	0.505	0.381	0.354	0.374	0.415	0.468	0.472	0.295	0.275	0.219	0.579	0.522	0.505	0.322	0.308	0.373	-0.102083	0.235417	-0.102083	0.04935	0.97899	0.147917	0.0104167	0.510417	0.97701	0.62263	-1.27708	-1.01458	1.03542	-0.61549	0.80455	0.372917	0.547917	0.347917
chr2L	11159274	0.103	0.135	0.05	NA	NA	NA	0.176	0.266	0.184	0.133	0.159	0.185	0.277	0.162	0.222	0.202	0.219	0.145	0.141	0.082	0.047	0.136	0.091	0	0.269	0.352	0.261	NA	NA	NA	-0.774898	-0.384654	-1.42124	-2.61974	0.11063	NA	NA	NA	NA	NA	0.115346	1.21291	0.212907	1.39978	0.54475	-0.409045	-0.0919715	0.225102
chrX	17950039	0.177	0.297	0.158	0.027	0.012	0.018	0.012	0.026	0.019	0.014	0.021	0.014	0.017	0.016	0.001	0.012	0.01	0.013	0.02	0.026	0.026	0.016	0.022	0.019	0.017	0.013	0.02	0.018	0.016	0.016	2.30437	4.27158	1.9929	4.44759	0.10441	-0.154645	-0.400546	-0.302186	-1.4481	0.45532	-0.400546	-0.171038	-0.285792	-1.45891	0.46311	-0.36776	-0.253005	-0.36776
chr3L	24164974	0.061	0	0.027	NA	NA	NA	0.036	0.046	0.053	0.068	0.048	0.107	NA	NA	NA	0.194	0.02	0.053	0.048	0.014	0.05	0.017	0.019	0.094	0.08	0.07	0.036	0.116	0.018	0	0.1875	-1.26488	-0.622024	-1.35143	0.38699	NA	NA	NA	NA	NA	-0.407738	-0.169643	-0.00297619	-0.82764	0.69152	0.354167	-0.122024	1.28274
chr3R	4301198	0.104	0.042	0.169	NA	NA	NA	0.122	0.215	0.164	0.216	0.156	0.136	NA	NA	NA	0.317	0.233	0.188	0.156	0.088	0.119	0.071	0.224	0.101	0.25	0.138	0.152	0.171	0.162	0.118	-0.898907	-1.9153	0.166667	-1.5815	0.34783	NA	NA	NA	NA	NA	-0.603825	0.920765	0.0846995	0.30704	0.91613	0.937158	-0.0464481	-0.374317
chr4	304474	0.109	0.128	0.05	NA	NA	NA	0.111	0.306	0.258	0.273	0.326	0.373	NA	NA	NA	0.214	0.087	0.214	0.067	0.219	0.118	NA	NA	NA	0.22	0.237	0.2	0.167	0.167	0.29	-1.00985	-0.791461	-1.68801	-3.84155	0.03037	NA	NA	NA	NA	NA	-0.986864	1.25452	0.702791	0.52674	0.84045	0.875205	1.4844	2.02463
chr2R	9234519	0.151	0.126	0.143	0.487	0.453	0.379	0.429	0.467	0.433	0.513	0.511	0.501	0.541	0.559	0.509	0.295	0.312	0.281	0.377	0.4	0.429	0.409	0.469	0.431	0.524	0.519	0.525	0.362	0.302	0.398	-2.19516	-2.40883	-2.26353	-17.3776	0	0.676638	0.38604	-0.246439	0.889	0.66618	0.180912	0.505698	0.2151	1.45799	0.46926	0.89886	0.881766	0.796296
chr3L	23286550	0.091	0	0.038	NA	NA	NA	0.091	0.145	0.164	0.125	0.07	0.134	NA	NA	NA	0.039	0.127	0.159	0.071	0.089	0.064	0.161	0	0.189	0.118	0.065	0.161	0.081	0.065	0.107	-0.138889	-1.9232	-1.1781	-2.21474	0.21263	NA	NA	NA	NA	NA	-0.138889	0.919935	1.29248	1.63453	0.50408	0.527778	-0.550654	0.704248
chr3L	7180438	0.059	0.035	0.058	0.125	0.15	0.108	0.195	0.145	0.179	0.244	0.227	0.264	0.077	0.044	0.073	0.231	0.26	0.188	0.194	0.225	0.221	0.118	0.163	0.143	0.107	0.228	0.221	0.176	0.119	0.191	-1.49154	-1.84975	-1.50647	-8.60972	0	-0.506468	-0.133333	-0.760199	-1.90428	0.34967	0.538308	-0.20796	0.299502	0.77713	0.72667	1.26965	1.01592	1.56816
chr3R	4299387	0.064	0.023	0.054	0.157	0.074	0.253	0.135	0.051	0.087	0.109	0.096	0.129	NA	NA	NA	0.109	0.143	0.088	0.129	0.117	0.095	0.053	0.029	0.04	0.071	0.123	0.043	0.079	0.086	0.092	-0.631206	-1.50355	-0.843972	-3.35029	0.05319	1.34752	-0.41844	3.39007	1.45805	0.55205	0.879433	-0.907801	-0.141844	-0.1139	0.97124	0.326241	0.0496454	0.751773
chr2L	7660423	0	0.107	0	NA	NA	NA	0.056	0.093	0.054	0.043	0.098	0.021	NA	NA	NA	0.031	0.116	0.122	0	0.042	0.046	0.039	0.131	0.063	0.104	0.085	0.083	0.148	0.171	0.298	-1.25064	0.395513	-1.25064	-1.3575	0.40295	NA	NA	NA	NA	NA	-0.389103	0.180128	-0.419872	-0.78306	0.71729	-0.589103	0.257051	-0.927564
chr4	1042610	0.131	0.103	0.152	NA	NA	NA	0.21	0.128	0.169	0.31	0.23	0.209	NA	NA	NA	0.279	0.184	0.125	0.122	0.226	0.125	NA	NA	NA	0.176	0.209	0.113	0.297	0.258	0.124	-0.853364	-1.29781	-0.52003	-3.15546	0.03837	NA	NA	NA	NA	NA	0.400605	-0.900983	-0.250189	-0.64407	0.78444	1.98791	0.718065	0.384732
chr3L	9833294	0.196	0.174	0.196	0.126	0.205	0.059	0.165	0.087	0.135	0.21	0.213	0.178	0.213	0.194	0.163	0.188	0.207	0.137	0.215	0.219	0.191	0.195	0.137	0.161	0.157	0.164	0.139	0.25	0.196	0.187	0.519167	-0.0308333	0.519167	1.35678	0.32311	-1.23083	0.744167	-2.90583	-1.17682	0.62766	-0.255833	-2.20583	-1.00583	-2.15167	0.43926	0.869167	0.944167	0.0691667
chr2L	11159902	0.166	0.144	0.161	NA	NA	NA	0.19	0.165	0.007	0.179	0.216	0.224	NA	NA	NA	0.22	0.148	0.156	0.167	0.18	0.104	0.094	0.146	0.134	0.073	0.168	0.117	0.111	0.187	0.172	0.30816	-0.150174	0.203993	0.49889	0.74619	NA	NA	NA	NA	NA	0.80816	0.287326	-3.00434	-0.60215	0.81493	0.578993	1.34983	1.51649
chr3L	4369445	0.071	0.065	0.073	0.051	0.101	0.048	0.099	0.103	0.081	0.1	0.12	0.101	0.054	0.119	0.107	0.067	0.089	0.06	0.069	0.087	0.092	0.093	0.082	0.083	0.035	0.095	0.072	0.057	0.078	0.079	-0.477778	-0.763492	-0.38254	-2.6073	0.0468	-1.43016	0.950794	-1.57302	-0.90621	0.70049	0.855556	1.04603	-0.0015873	1.86337	0.43926	0.903175	1.85556	0.950794
chrX	16477479	0.134	0.116	0.131	NA	NA	NA	0.083	0.072	0.079	0	0	0	NA	NA	NA	0.066	0.019	0	0	0.059	0.009	0.038	0.074	0.069	0.039	0.083	0.058	0.023	0.03	0.015	2.05183	1.6128	1.97866	9.94166	0	NA	NA	NA	NA	NA	0.807927	0.539634	0.710366	3.20892	0.07617	-1.21646	-1.21646	-1.21646
chr3R	19231097	0.094	0.068	0.091	0.199	0.241	0.221	0.226	0.193	0.254	0.207	0.22	0.215	0.298	0.153	0.291	0.221	0.24	0.228	0.166	0.18	0.194	0.158	0.169	0.113	0.268	0.247	0.242	0.154	0.131	0.139	-1.72471	-2.17299	-1.77644	-9.88489	0	0.0856322	0.80977	0.464943	1.7313	0.40104	0.551149	-0.0178161	1.03391	1.59401	0.50015	0.223563	0.447701	0.361494
chrX	20828370	NA	NA	NA	NA	NA	NA	0.097	0.197	0.129	0.033	0.06	0.046	NA	NA	NA	0.104	0.148	0	0.104	0.111	0.022	0.125	0.03	0.108	0.123	0.079	0.133	0.046	0.025	0	NA	NA	NA	NA	NA	NA	NA	NA	NA	NA	0.290293	2.21337	0.905678	2.1813	0.42375	-0.940476	-0.421245	-0.690476
chr3R	21349058	0.041	0	0.053	NA	NA	NA	0.028	0.028	0.061	0.02	0.05	0.09	NA	NA	NA	0.2	0.132	0.029	0.109	0.029	0.041	0.022	0.054	0	0.059	0.04	0.037	0.074	0.053	0.016	-0.273256	-1.22674	0.00581395	-1.29487	0.39458	NA	NA	NA	NA	NA	-0.575581	-0.575581	0.19186	-1.04761	0.61277	-0.761628	-0.0639535	0.866279
chr2R	10565755	0	0.025	0.013	NA	NA	NA	0.111	0.14	0.017	0.045	0.074	0	NA	NA	NA	0.214	0.097	0.133	0.034	0.077	0.063	0.051	0.19	0.044	0.054	0.027	0.103	0.219	0.021	0.096	-1.22222	-0.825397	-1.01587	-4.71679	0.001	NA	NA	NA	NA	NA	0.539683	1	-0.952381	0.35432	0.90056	-0.507937	-0.047619	-1.22222
chr2R	2498359	0.228	0.242	0.153	NA	NA	NA	0.182	0.171	0.149	0.168	0.255	0.093	0.083	0.107	0.053	NA	NA	NA	0.111	0.122	0.298	0.143	0.148	0.132	0.121	0.112	0.185	0.135	0.09	0.151	1.34503	1.59064	0.0292398	2.13077	0.21777	NA	NA	NA	NA	NA	0.538012	0.345029	-0.0409357	1.09872	0.57786	0.292398	1.81871	-1.02339
chr2R	10330795	0.085	0.075	0.101	0.019	0.004	0.005	0.057	0.079	0.063	0.084	0.088	0.094	NA	NA	NA	0.106	0.117	0.092	0.104	0.076	0.072	0.043	0.047	0.065	0.16	0.081	0.074	0.062	0.141	0.063	0.251852	-0.0338624	0.708995	1.13416	0.41803	-1.63386	-2.06243	-2.03386	-10.1459	0	-0.548148	0.0804233	-0.37672	-1.10211	0.57965	0.22328	0.337566	0.508995
chr3R	16096662	0.045	0.024	0.041	0.006	0.085	0.094	0.074	0.056	0.074	0.098	0.101	0.104	0.067	0.109	0.023	0.065	0.085	0.069	0.062	0.074	0.081	0.075	0.06	0.067	0.05	0.076	0.069	0.066	0.077	0.059	-0.994203	-1.90725	-1.16812	-4.48077	0.03112	-2.68986	0.744928	1.13623	-0.24387	0.92938	0.266667	-0.515942	0.266667	0.01927	0.99494	1.31014	1.44058	1.57101
chr3R	9430877	0.049	0.033	0.012	NA	NA	NA	0.1	0.027	0.033	0.136	0.069	0.02	NA	NA	NA	0.105	0.141	0.07	0	0.043	0	NA	NA	NA	0.049	0.074	0.037	0.036	0	0	-0.00566893	-0.386621	-0.886621	-1.38402	0.32369	NA	NA	NA	NA	NA	1.20862	-0.529478	-0.386621	0.18662	0.95482	2.06576	0.470522	-0.696145
chr3L	2940919	0.126	0.074	0.096	0.114	0.195	0.189	0.164	0.139	0.144	0.124	0.114	0.135	NA	NA	NA	0.109	0.077	0.121	0.057	0.068	0.081	0.094	0.08	0.066	0.06	0.083	0.095	0.064	0.064	0.068	0.58577	-0.782651	-0.203704	-0.33218	0.847	0.269981	2.40156	2.24366	2.6126	0.38025	1.58577	0.927875	1.05945	4.72772	0.0458	0.533138	0.269981	0.822612
chr3R	18355198	0.262	0.293	0.3	0.399	0.351	0.469	NA	NA	NA	0.53	0.418	0.483	NA	NA	NA	0.274	0.188	0.285	0.161	0.305	0.142	0.213	0.251	0.19	0.274	0.294	0.318	0.35	0.328	0.305	-0.470361	-0.150773	-0.0786082	-1.00103	0.46065	0.94201	0.447165	1.66366	2.80756	0.257	NA	NA	NA	NA	NA	2.29253	1.13789	1.80799
chr3R	28598794	0.304	0.302	0.337	NA	NA	NA	0.696	0.674	0.664	0.595	0.596	0.631	NA	NA	NA	0.661	0.538	0.625	0.541	0.494	0.541	0.497	0.481	0.414	0.334	0.427	0.465	0.314	0.368	0.431	-1.53241	-1.54828	-1.2705	-7.58046	0	NA	NA	NA	NA	NA	1.5787	1.4041	1.32474	7.67537	0	0.777116	0.785053	1.06283
chrX	16471319	0.02	0.013	0.017	0.148	0.208	0.187	0.139	0.191	0.176	0.133	0.13	0.139	NA	NA	NA	0.205	0.22	0.182	0.066	0.095	0.077	0.123	0.118	0.123	0.144	0.15	0.125	0.086	0.08	0.115	-1.89815	-2.02315	-1.95172	-13.567	0	0.387566	1.45899	1.08399	2.93588	0.23178	0.226852	1.15542	0.887566	2.4541	0.30457	0.119709	0.0661376	0.226852
chr3R	19753764	0.873	0.865	0.849	0.795	0.881	0.866	0.96	0.943	0.923	0.936	0.921	0.944	0.866	0.737	0.816	0.884	0.929	0.906	0.874	0.888	0.891	0.807	0.84	0.832	0.807	0.803	0.78	0.796	0.817	0.826	0.20303	0.0575758	-0.233333	0.0413	0.98225	-1.21515	0.348485	0.0757576	-0.55989	0.83803	1.78485	1.47576	1.11212	6.08291	0.02131	1.34848	1.07576	1.49394
chr2L	12463887	NA	NA	NA	NA	NA	NA	0.038	0	0.109	0.132	0.029	0.143	NA	NA	NA	0.026	0.089	0.053	0.04	0.056	0	0.15	0.074	0	0.013	0.013	0.021	0.185	0.16	0.1	NA	NA	NA	NA	NA	NA	NA	NA	NA	NA	-0.528822	-1.19549	0.716792	-0.63876	0.79165	1.1203	-0.686717	1.31328
chr3R	20949130	0.025	0.068	0.045	NA	NA	NA	0.11	0.051	0.083	0.11	0.054	0.027	0	0.104	0	0.05	0.089	0.067	0.074	0.035	0.011	0.063	0.022	0	0.049	0.056	0.048	0.089	0.127	0.137	-0.895712	0.235867	-0.369396	-0.98713	0.51096	NA	NA	NA	NA	NA	1.34113	-0.211501	0.630604	1.3337	0.57098	1.34113	-0.132554	-0.84308
chr3L	7666636	0.336	0.267	0.29	0.38	0.446	0.409	0.299	0.305	0.38	0.326	0.352	0.342	0.373	0.32	0.398	0.385	0.345	0.395	0.331	0.364	0.36	0.298	0.313	0.257	0.52	0.435	0.433	0.299	0.27	0.319	-0.263842	-1.43333	-1.0435	-2.57266	0.14359	0.481921	1.60056	0.973446	3.00969	0.23709	-0.89096	-0.789266	0.481921	-0.91535	0.70275	-0.433333	0.00734463	-0.162147
chr2R	19566903	0.1	0.08	0.043	NA	NA	NA	0.143	0.098	0.081	0.018	0.047	0.052	0	0.077	0	0.066	0.043	0.094	0.122	0.106	0.033	0	0	0.049	0	0.09	0.076	0.026	0.047	0.021	1.1	0.6	-0.325	1.09936	0.48063	NA	NA	NA	NA	NA	2.175	1.05	0.625	2.88548	0.33546	-0.95	-0.225	-0.1
chrX	11949882	0.7	0.737	0.716	0.477	0.438	0.46	0.42	0.425	0.507	0.404	0.392	0.385	0.468	0.597	0.532	0.456	0.454	0.443	0.351	0.392	0.4	0.415	0.416	0.335	0.484	0.541	0.506	0.356	0.332	0.337	2.24025	2.58931	2.39119	16.905	0	0.136478	-0.231447	-0.0238994	-0.19008	0.93533	-0.401258	-0.354088	0.419497	-0.37079	0.89069	-0.552201	-0.665409	-0.731447
chrX	14829821	0.21	0.199	0.156	NA	NA	NA	0.224	0.179	0.322	0.264	0.239	0.265	NA	NA	NA	0.227	0.207	0.217	0.225	0.271	0.267	0.209	0.224	0.19	0.305	0.279	0.29	0.237	0.241	0.27	-0.705208	-0.980208	-2.05521	-3.10119	0.11143	NA	NA	NA	NA	NA	-0.355208	-1.48021	2.09479	0.09196	0.9783	0.644792	0.0197917	0.669792
chrX	1373588	0.047	0.035	0.048	0.055	0.083	0.07	0.081	0.067	0.085	0.098	0.093	0.087	0.047	0.086	0.032	0.084	0.073	0.059	0.056	0.069	0.048	0.074	0.056	0.048	0.077	0.079	0.078	0.054	0.051	0.053	-1.10392	-1.8098	-1.0451	-4.72365	0.01844	-0.633333	1.01373	0.24902	0.4494	0.88349	0.896078	0.072549	1.13137	2.04535	0.41267	1.89608	1.60196	1.24902
chr2R	15264096	0.264	0.282	0.278	NA	NA	NA	NA	NA	NA	0.409	0.432	0.454	0.152	0.119	0.048	0.256	0.244	0.258	0.323	0.32	0.313	0.271	0.334	0.318	0.208	0.31	0.258	NA	NA	NA	-0.155522	0.0359676	-0.00658561	-0.18353	0.90962	NA	NA	NA	NA	NA	NA	NA	NA	NA	NA	1.38703	1.63171	1.86575
chr2L	14091478	0.267	0.435	0.235	NA	NA	NA	0.647	0.659	0.55	0.681	0.744	0.741	NA	NA	NA	NA	NA	NA	0.635	0.654	0.709	0.517	0.696	0.598	0.662	0.642	0.577	0.58	0.717	0.681	-2.45798	-1.22269	-2.69328	-5.27976	0.06634	NA	NA	NA	NA	NA	0.336134	0.42437	-0.377101	0.41186	0.87462	0.586134	1.04937	1.02731
chrX	11704188	0.242	0.204	0.208	0.19	0.198	0.008	NA	NA	NA	0.271	0.424	0.445	NA	NA	NA	0.143	0.182	0.176	0.262	0.291	0.285	0.086	0.24	0.134	0.194	0.206	0.2	0.17	0.22	0.318	0.231431	-0.181612	-0.138134	-0.12401	0.93692	-0.333786	-0.24683	-2.31205	-1.5625	0.53967	NA	NA	NA	NA	NA	0.546649	2.20969	2.43795
chrX	11970546	0.079	0.083	0.084	0.146	0.148	0.146	0.125	0.122	0.139	0.125	0.112	0.116	0.092	0.091	0.131	0.105	0.12	0.123	0.1	0.112	0.1	0.102	0.106	0.098	0.142	0.158	0.131	0.065	0.061	0.067	-1.22949	-1.07564	-1.03718	-6.25808	0	1.34744	1.42436	1.34744	8.36062	0	0.539744	0.424359	1.07821	2.68019	0.20545	0.539744	0.0397436	0.19359
chr2R	17374876	0.065	0.052	0.055	0.051	0.049	0.052	0.025	0.038	0.048	0.03	0.044	0.039	0.078	0.073	0.097	0.046	0.03	0.046	0.028	0.053	0.047	0.027	0.03	0.035	0.08	0.082	0.077	0.044	0.039	0.048	0.818519	0.0962963	0.262963	1.44965	0.30243	0.0407407	-0.0703704	0.0962963	0.11463	0.95504	-1.4037	-0.681481	-0.125926	-1.94597	0.43452	-1.12593	-0.348148	-0.625926
chr2R	10280918	0.025	0.012	0.025	0.005	0	0.01	0.11	0.014	0.145	0.08	0.118	0.123	0.007	0.017	0.009	0.098	0.008	0.073	0.044	0.103	0.066	0.116	0.1	0.095	0.011	0.077	0.064	0.002	0.009	0.005	-0.594928	-0.877536	-0.594928	-3.45879	0.0084	-1.02971	-1.13841	-0.921014	-5.62748	0.00027	1.2529	-0.834058	2.01377	1.03495	0.67336	0.600725	1.42681	1.53551
chr2L	14083516	0.845	0.866	0.867	0.711	0.735	0.777	0.768	0.786	0.798	0.769	0.771	0.752	0.786	0.811	0.804	0.792	0.79	0.793	0.822	0.79	0.797	0.802	0.761	0.723	0.765	0.756	0.764	0.786	0.792	0.777	1.70857	2.30857	2.33714	9.4241	0.00254	-2.12	-1.43429	-0.234286	-2.42239	0.38176	-0.491429	0.0228571	0.365714	-0.11839	0.97124	-0.462857	-0.405714	-0.948571
chrX	15111879	0.077	0.117	0.157	NA	NA	NA	0.143	0.217	0.24	0.197	0.215	0.204	NA	NA	NA	0.231	0.207	0.251	0.164	0.131	0.197	0.091	0.137	0.071	0.257	0.227	0.137	0.166	0.16	0.124	-1.78459	-1.02987	-0.275157	-2.41987	0.17091	NA	NA	NA	NA	NA	-0.539308	0.856918	1.29088	1.02665	0.66052	0.47956	0.819182	0.611635
chr3R	19238197	0.137	0.069	0.116	0.291	0.296	0.438	0.198	0.174	0.177	0.208	0.211	0.189	0.309	0.299	0.24	0.215	0.233	0.214	0.119	0.194	0.174	0.159	0.177	0.136	0.316	0.342	0.319	0.104	0.082	0.125	-0.843529	-1.64353	-1.09059	-4.38326	0.02226	0.968235	1.02706	2.69765	2.93916	0.33487	-0.125882	-0.408235	-0.372941	-1.50134	0.44951	-0.00823529	0.0270588	-0.231765
chr3L	4369185	0.002	0.005	0	0.009	0.002	0	0	0.005	0.003	0.005	0.009	0.009	0.001	0.004	0	0.005	0	0.004	0	0.008	0	0	0.005	0.002	0.003	0.002	0.002	0.004	0	0.003	-0.355556	0.644444	-1.02222	-0.52155	0.75764	1.97778	-0.355556	-1.02222	0.23979	0.92938	-1.02222	0.644444	-0.0222222	-0.28438	0.92539	0.644444	1.97778	1.97778
chrX	16473638	0.009	0.003	0.01	0.022	0.139	0.084	0.067	0.056	0.163	0.015	0.017	0.014	0.071	0.059	0	0.027	0.013	0.019	0.021	0.034	0.03	0.08	0.061	0.061	0.109	0.131	0.111	0.052	0.032	0.033	-0.986822	-1.12636	-0.963566	-5.70779	0	-0.684496	2.03643	0.757364	0.96724	0.67209	0.362016	0.106202	2.59457	1.39998	0.5744	-0.847287	-0.800775	-0.870543
chrX	14999868	NA	NA	NA	NA	NA	NA	0.691	0.781	0.808	0.697	0.695	0.674	NA	NA	NA	0.935	0.944	0.817	0.735	0.679	0.647	0.677	0.848	0.871	0.771	0.748	0.738	0.875	0.771	0.717	NA	NA	NA	NA	NA	NA	NA	NA	NA	NA	-0.90084	0.157983	0.47563	-0.21274	0.95049	-0.830252	-0.853782	-1.10084
chr3R	12516932	0.292	0.189	0.194	NA	NA	NA	0.17	0.245	0.33	0.311	0.315	0.361	NA	NA	NA	0.269	0.228	0.202	0.198	0.234	0.245	0.146	0.197	0.221	0.203	0.301	0.298	0.261	0.269	0.206	0.850758	-1.02197	-0.931061	-0.64688	0.695	NA	NA	NA	NA	NA	-1.36742	-0.00378788	1.54167	0.07487	0.98242	1.19621	1.26894	2.1053
chr3L	24160340	0	0.036	0	NA	NA	NA	0.029	0.039	0.056	0.127	0.037	0.047	NA	NA	NA	0.032	0	0.135	0.103	0.143	0.138	NA	NA	NA	0.065	0.024	0	0.048	0.2	0.069	-1.14978	-0.495238	-1.14978	-3.3446	0.02958	NA	NA	NA	NA	NA	-0.622511	-0.440693	-0.131602	-1.57373	0.42864	1.15931	-0.477056	-0.295238
chr3R	12164347	0.138	0.126	0.139	0.202	0.232	0.185	0.096	0.123	0.166	0.124	0.16	0.133	0.15	0.134	0.204	0.135	0.138	0.175	0.106	0.108	0.112	0.121	0.11	0.103	0.091	0.088	0.087	0.101	0.098	0.083	0.154955	-0.169369	0.181982	0.26182	0.87021	1.88468	2.6955	1.42523	5.53879	0.11627	-0.98018	-0.25045	0.911712	-0.20128	0.95274	-0.223423	0.74955	0.0198198
chr3R	17897257	0.2	0	0.067	NA	NA	NA	0.071	0.088	0.019	0.063	0.097	0.161	NA	NA	NA	0.014	0.043	0	0.064	0.111	0	0.031	0.058	0.034	0.052	0.091	0.18	0.085	0	0.091	2.4537	-1.25	-0.00925926	0.41131	0.81524	NA	NA	NA	NA	NA	0.0648148	0.37963	-0.898148	-0.38368	0.89069	-0.0833333	0.546296	1.73148
chr4	356773	0	0.096	0	NA	NA	NA	0.087	0.104	0.085	0.2	0.1	0.079	NA	NA	NA	0.119	0.212	0.014	0.086	0.07	0.033	0	0.035	0	0.019	0.049	0.079	0.057	0.05	0.087	-1.25833	0.487121	-1.25833	-1.24303	0.44411	NA	NA	NA	NA	NA	0.323485	0.632576	0.287121	1.8245	0.35246	2.37803	0.559848	0.17803
chr4	100557	0.248	0.201	0.246	0.179	0.378	0.288	0.295	0.265	0.306	0.3	0.318	0.317	0.256	0.264	0.312	0.28	0.283	0.268	0.235	0.286	0.29	0.245	0.253	0.228	0.298	0.281	0.266	0.225	0.238	0.256	-0.583333	-1.82018	-0.635965	-2.51329	0.16354	-2.39912	2.83772	0.469298	0.22095	0.93075	0.653509	-0.135965	0.942982	1.41675	0.54475	0.785088	1.25877	1.23246
chr3R	15400211	0.04	0.043	0.077	0.154	0.046	0.063	0.11	0.128	0.068	0.06	0.066	0.017	0.095	0.103	0.074	0.089	0.096	0.017	0.082	0.061	0.035	0.049	0.125	0.034	0.117	0.103	0.13	0.05	0.043	0.12	-1.01389	-0.930556	0.0138889	-1.85969	0.23883	2.15278	-0.847222	-0.375	0.36297	0.90005	0.930556	1.43056	-0.236111	1.4835	0.54897	-0.458333	-0.291667	-1.65278
chr3R	9451939	0.143	0.104	0.077	0.222	0.319	0.224	0.14	0.162	0.142	0.211	0.208	0.132	0.031	0.176	0.2	0.153	0.127	0.168	0.171	0.136	0.12	0.17	0.117	0.138	0.133	0.124	0.081	0.228	0.14	0.214	-0.255152	-0.964242	-1.45515	-2.48385	0.15259	1.18121	2.94485	1.21758	3.28399	0.30113	-0.309697	0.090303	-0.273333	-0.75403	0.72507	0.981212	0.926667	-0.455152
chrX	13844079	0.013	0.057	0	NA	NA	NA	0.057	0.116	0.036	0.149	0.108	0.101	0	0.031	0.045	0.115	0.018	0.031	0.021	0.069	0.014	0.077	0.027	0.033	0.088	0.054	0.071	0.019	0.12	0	-0.986772	0.0608466	-1.2963	-1.81313	0.26531	NA	NA	NA	NA	NA	0.0608466	1.46561	-0.439153	0.67163	0.78556	2.25132	1.27513	1.10847
chr2R	25256648	0.206	0.113	0.108	NA	NA	NA	0.37	0.372	0.196	0.341	0.359	0.358	NA	NA	NA	0.468	0.299	0.294	0.183	0.22	0.072	0.292	0.241	0.178	0.031	0.2	0.181	0.392	0.364	0.2	-0.414394	-1.25985	-1.3053	-3.1234	0.06838	NA	NA	NA	NA	NA	1.07652	1.0947	-0.505303	1.10124	0.63582	0.812879	0.976515	0.967424
chrX	8403319	0.711	0.741	0.695	NA	NA	NA	NA	NA	NA	0.741	0.769	0.822	NA	NA	NA	0.797	0.618	0.726	0.809	0.742	0.775	0.609	0.665	0.688	0.561	0.494	0.494	0.626	0.723	0.655	0.243271	0.569358	0.0693582	1.1501	0.39313	NA	NA	NA	NA	NA	NA	NA	NA	NA	NA	0.569358	0.873706	1.44979
chr3L	15861638	0.027	0.03	0.074	NA	NA	NA	0.194	0.186	0.029	0.292	0.3	0.379	NA	NA	NA	0.102	0.17	0.093	0.043	0.038	0.024	0.059	0.087	0	0.176	0.259	0.211	0.171	0.107	0.243	-1.07039	-1.04126	-0.614078	-3.88881	0.0068	NA	NA	NA	NA	NA	0.550971	0.473301	-1.05097	-0.01785	0.99494	1.50243	1.5801	2.34709
chrX	6109871	0.134	0.115	0.152	0.187	0.189	0.22	0.147	0.123	0.167	0.135	0.15	0.141	0.206	0.173	0.163	0.23	0.26	0.22	0.108	0.124	0.14	0.152	0.153	0.148	0.146	0.143	0.125	0.112	0.086	0.124	-0.55812	-1.0453	-0.0965812	-1.84685	0.21777	0.800855	0.852137	1.64701	3.65198	0.13977	-0.224786	-0.840171	0.288034	-0.7467	0.75546	-0.532479	-0.147863	-0.378632
chrX	17930733	0.733	0.764	0.742	NA	NA	NA	0.485	0.474	0.507	0.489	0.5	0.493	NA	NA	NA	0.333	0.332	0.34	0.546	0.578	0.561	0.506	0.557	0.516	0.599	0.606	0.621	0.503	0.414	0.497	1.80531	2.07965	1.88496	12.1024	0	NA	NA	NA	NA	NA	-0.389381	-0.486726	-0.19469	-1.62696	0.41593	-0.353982	-0.256637	-0.318584
chr3R	31844215	0.194	0.201	0.168	0.252	0.298	0.33	0.248	0.22	0.248	0.243	0.284	0.245	0.299	0.228	0.122	0.231	0.215	0.232	0.188	0.201	0.222	0.19	0.168	0.147	0.246	0.195	0.207	0.162	0.196	0.178	-0.534783	-0.382609	-1.1	-2.52225	0.09594	0.726087	1.72609	2.42174	3.47237	0.26062	0.63913	0.0304348	0.63913	1.68654	0.42597	0.530435	1.42174	0.573913
chr4	1041451	0.307	0.387	0.256	0.261	0.343	0.204	0.271	0.226	0.222	0.301	0.277	0.328	NA	NA	NA	0.2	0.217	0.368	0.328	0.264	0.196	NA	NA	NA	0.373	0.275	0.304	0.31	0.292	0.235	0.47197	1.92652	-0.455303	1.01985	0.53135	-0.364394	1.12652	-1.40076	-0.31765	0.90912	-0.182576	-1.00076	-1.07348	-2.36222	0.31905	0.362879	-0.0734848	0.853788
chr2R	24006555	0.773	0.84	0.784	0.688	0.738	0.854	0.78	0.762	0.809	0.831	0.812	0.779	NA	NA	NA	0.77	0.791	0.751	0.817	0.818	0.808	0.746	0.698	0.703	0.658	0.679	0.626	0.75	0.774	0.773	0.171296	1.36772	0.367725	1.67443	0.28591	-1.34656	-0.453704	1.61772	-0.07599	0.9719	0.296296	-0.0251323	0.814153	1.24182	0.55924	1.20701	0.867725	0.278439
chrX	21629725	0.443	0.402	0.405	0.508	0.419	0.358	0.599	0.515	0.538	0.654	0.687	0.678	0.287	0.252	0.173	0.524	0.525	0.534	0.557	0.541	0.547	0.413	0.488	0.489	0.452	0.462	0.435	0.366	0.469	0.455	-0.258772	-0.618421	-0.592105	-2.32766	0.07432	0.311404	-0.469298	-1.00439	-0.99679	0.65244	1.10965	0.372807	0.574561	2.56531	0.24384	1.59211	1.88158	1.80263
chrX	4352385	0.035	0.088	0.049	NA	NA	NA	0.026	0.035	0	0.103	0.104	0.093	0	0.029	0	0.179	0.02	0.036	0.092	0.122	0.073	0.018	0.097	0	0.048	0.05	0.047	0.058	0.045	0	-0.422559	0.781987	-0.104377	0.22778	0.89285	NA	NA	NA	NA	NA	-0.627104	-0.422559	-1.21801	-2.68029	0.22342	1.1229	1.14562	0.895623
chr3L	2926925	0.156	0.102	0.087	0.176	0.167	0	0.196	0.174	0.132	0.128	0.204	0.247	0.077	0.096	0	0.105	0.255	0.065	0.159	0.138	0.047	0.065	0.194	0.065	0.12	0.218	0.145	0.192	0.256	0.106	0.298039	-0.496078	-0.716667	-0.91775	0.54192	0.592157	0.459804	-1.99608	-0.40532	0.89009	0.886275	0.562745	-0.054902	1.50873	0.50497	-0.113725	1.00392	1.63627
chr2R	2519742	0.194	0.192	0.077	NA	NA	NA	0.218	0.229	0.235	0.39	0.269	0.261	NA	NA	NA	0.267	0.229	0.231	0.274	0.116	0.226	0.254	0.258	0.18	0.244	0.195	0.129	0.237	0.121	0.194	-0.373016	-0.404762	-2.23016	-1.7669	0.30546	NA	NA	NA	NA	NA	0.00793651	0.18254	0.277778	0.70872	0.74374	2.7381	0.81746	0.690476
chr2R	17377122	NA	NA	NA	0.545	0.596	0.603	NA	NA	NA	0.373	0.417	0.398	NA	NA	NA	0.291	0.311	0.239	0.404	0.406	0.298	0.113	0.188	0.227	0.4	0.407	0.326	0.279	0.3	0.254	NA	NA	NA	NA	NA	1.57569	1.99032	2.04723	9.76393	0.00027	NA	NA	NA	NA	NA	0.177313	0.535037	0.380565
chr3R	4301248	NA	NA	NA	0.171	0.2	0.068	0.126	0.057	0.133	0.218	0.161	0.115	NA	NA	NA	0.053	0.106	0.154	0.096	0.101	0.121	0.087	0.048	0.08	0.086	0.047	0.09	0.091	0.073	0.096	NA	NA	NA	NA	NA	1.41296	2.05741	-0.875926	1.0833	0.65033	0.412963	-1.12037	0.568519	-0.09022	0.9783	2.45741	1.19074	0.168519
chr2L	14090656	0.009	0.018	0.034	0	0.01	0	0.009	0.055	0.01	0.096	0.096	0.136	0.012	0	0.039	0.052	0.026	0.027	0.026	0.027	0.026	0.019	0.02	0	0.032	0.03	0.026	0.08	0.109	0.019	-0.757843	-0.493137	-0.022549	-1.58469	0.25656	-1.02255	-0.728431	-1.02255	-4.63666	0.00261	-0.757843	0.595098	-0.728431	-0.67297	0.78412	1.80098	1.80098	2.97745
chr2L	16174152	0.355	0.295	0.348	NA	NA	NA	0.691	0.696	0.857	0.793	0.789	0.797	0.694	0.839	0.793	0.891	0.836	0.816	0.558	0.672	0.668	0.67	0.71	0.657	0.907	0.818	0.827	0.643	0.63	0.677	-2.21795	-2.60256	-2.26282	-15.4223	0	NA	NA	NA	NA	NA	-0.0641026	-0.0320513	1	0.82346	0.72507	0.589744	0.564103	0.615385
chr3R	9769425	0.255	0.306	0.279	0.223	0.315	0.17	0.242	0.227	0.199	0.224	0.247	0.243	0.137	0.171	0.155	0.212	0.193	0.197	0.21	0.207	0.199	0.138	0.181	0.158	0.201	0.201	0.165	0.175	0.152	0.188	1.12121	2.2803	1.66667	5.00207	0.03854	0.393939	2.48485	-0.810606	0.78183	0.75166	0.825758	0.484848	-0.151515	1.21984	0.57408	0.416667	0.939394	0.848485
chr3L	2941425	0.42	0.408	0.391	NA	NA	NA	0.458	0.4	0.378	0.468	0.466	0.468	0.385	0.316	0.256	0.359	0.346	0.36	0.335	0.388	0.407	0.348	0.382	0.318	0.35	0.409	0.391	0.398	0.365	0.378	0.765432	0.515432	0.161265	1.92826	0.15495	NA	NA	NA	NA	NA	1.5571	0.348765	-0.109568	1.24676	0.58549	1.76543	1.72377	1.76543
chr3L	24159507	0.114	0.275	0.145	NA	NA	NA	0.145	0.209	0.25	0.26	0.305	0.309	NA	NA	NA	0.164	0.127	0.206	0.111	0.279	0.19	0.082	0.258	0.061	0.203	0.132	0.169	NA	NA	NA	-1.0582	1.17791	-0.627646	-0.2717	0.87669	NA	NA	NA	NA	NA	-0.627646	0.261243	0.830688	0.36468	0.89578	0.969577	1.59458	1.65013
chr4	1134861	0.339	0.279	0.304	0.541	0.58	0.519	0.53	0.504	0.521	0.565	0.605	0.611	0.445	0.413	0.536	0.535	0.553	0.534	0.478	0.533	0.521	0.435	0.432	0.403	0.529	0.551	0.537	0.435	0.411	0.45	-1.8126	-2.54431	-2.23943	-9.60884	0.00315	0.650813	1.12642	0.38252	2.70571	0.19475	0.516667	0.199593	0.406911	1.84456	0.34111	0.943496	1.4313	1.50447
chr3R	24707423	0.766	0.736	0.757	0.602	0.711	0.671	0.819	0.78	0.782	0.827	0.831	0.826	0.665	0.522	0.599	0.787	0.797	0.803	0.782	0.802	0.799	0.737	0.8	0.766	0.77	0.777	0.769	0.68	0.688	0.728	0.270721	-0.134685	0.149099	0.44385	0.77369	-1.9455	-0.472523	-1.01306	-2.71159	0.32928	0.986937	0.45991	0.486937	2.71703	0.18036	1.09505	1.1491	1.08153
chrX	16471229	0.164	0.125	0.182	NA	NA	NA	0.506	0.604	0.585	0.403	0.428	0.391	0.52	0.422	0.546	0.848	0.89	0.839	0.247	0.308	0.261	0.458	0.388	0.363	0.504	0.49	0.462	0.297	0.273	0.412	-1.44444	-1.64757	-1.35069	-8.02157	0	NA	NA	NA	NA	NA	0.336806	0.847222	0.748264	2.72764	0.15865	-0.199653	-0.0694444	-0.262153
chr3R	4365384	0.289	0.216	0.225	0.368	0.405	0.269	0.342	0.316	0.304	0.344	0.35	0.344	0.357	0.253	0.346	0.309	0.321	0.32	0.325	0.305	0.284	0.341	0.292	0.26	0.338	0.336	0.348	0.253	0.251	0.226	-0.41087	-1.99783	-1.80217	-2.94177	0.14607	1.30652	2.11087	-0.845652	1.05722	0.65809	0.741304	0.176087	-0.0847826	0.96777	0.65134	0.784783	0.915217	0.784783
chrX	17930659	0.04	0.039	0.051	0.011	0.084	0.064	0.049	0.049	0.062	0.067	0.061	0.087	0.175	0.165	0.005	0.069	0.056	0.051	0.046	0.061	0.07	0.051	0.09	0.075	0.066	0.08	0.076	0.05	0.059	0.056	-0.75	-0.779412	-0.426471	-3.16748	0.01754	-1.60294	0.544118	-0.0441176	-0.61043	0.81908	-0.485294	-0.485294	-0.102941	-1.66327	0.41593	0.0441176	-0.132353	0.632353
chr3L	9124570	0.046	0.109	0.052	NA	NA	NA	0.086	0.103	0.05	0.122	0.121	0.213	NA	NA	NA	0.169	0.053	0.015	0.096	0.093	0.061	0.022	0.052	0.091	0.11	0.115	0.103	0.098	0.147	0.145	-1.05797	0.311594	-0.927536	-1.29823	0.40625	NA	NA	NA	NA	NA	-0.188406	0.181159	-0.971014	-0.90672	0.68671	0.594203	0.572464	2.57246
chr3L	9833484	0.09	0.145	0.104	0.071	0.119	0.034	0.133	0.052	0.11	0.108	0.116	0.112	0.141	0.119	0.068	0.093	0.111	0.097	0.136	0.137	0.125	0.091	0.074	0.077	0.074	0.117	0.096	0.133	0.109	0.131	-0.522222	1.51481	-0.0037037	0.5699	0.73903	-1.22593	0.551852	-2.5963	-1.30542	0.59173	1.07037	-1.92963	0.218519	-0.26004	0.93708	0.144444	0.440741	0.292593
chrX	9278576	0.181	0.151	0.18	0.234	0.222	0.173	0.281	0.263	0.304	0.331	0.341	0.33	0.213	0.121	0.117	0.303	0.285	0.311	0.184	0.205	0.18	0.226	0.263	0.213	0.239	0.265	0.245	0.14	0.187	0.236	-0.803226	-1.2871	-0.819355	-4.30053	0.00593	0.0516129	-0.141935	-0.932258	-1.04428	0.62569	0.809677	0.519355	1.18065	3.38763	0.11292	1.61613	1.77742	1.6
chr2R	2519724	0.081	0.189	0.17	NA	NA	NA	0.203	0.198	0.149	0.225	0.167	0.21	NA	NA	NA	0.233	0.128	0.12	0.164	0.181	0.156	0.071	0.103	0.038	0.235	0.177	0.163	0.111	0.136	0.063	-1.33256	0.667438	0.315586	-0.20288	0.90958	NA	NA	NA	NA	NA	0.926698	0.834105	-0.0733025	1.63787	0.4873	1.3341	0.260031	1.05633
chr3R	16633369	0.265	0.333	0.291	0.265	0.359	0.264	0.25	0.396	0.38	0.5	0.34	0.407	NA	NA	NA	0.468	0.421	0.333	NA	NA	NA	0.397	0.377	0.396	0.302	0.414	0.261	0.29	0.259	0.421	-1.19073	-0.232981	-0.824531	-2.3857	0.12535	-1.19073	0.133216	-1.20481	-1.73718	0.47898	-1.402	0.654343	0.428991	-0.17622	0.95678	2.11913	-0.13439	0.809272
chr3R	11392949	0.125	0.136	0.104	0.055	0.127	0.2	0.079	0.093	0.241	0.119	0.148	0.162	0.235	0.146	0.165	0.152	0.173	0.212	0.063	0.078	0.102	0.078	0.161	0.149	0.122	0.098	0.118	NA	NA	NA	-0.205247	0.0239198	-0.642747	-1.04738	0.45357	-1.66358	-0.16358	1.35725	-0.1968	0.93877	-1.16358	-0.871914	2.21142	0.06016	0.983	-0.330247	0.27392	0.565586
chrX	16509684	0.66	0.768	0.714	0.194	0.22	0.128	0.13	0.103	0.177	0.061	0.065	0.061	0.178	0.089	0.103	0.044	0.034	0.043	0.056	0.126	0.11	0.142	0.182	0.115	0.265	0.262	0.231	0.098	0.074	0.117	2.5266	3.10106	2.81383	17.4237	0.00352	0.0478723	0.18617	-0.303191	-0.10159	0.96271	-0.292553	-0.43617	-0.0425532	-1.21445	0.54475	-0.659574	-0.638298	-0.659574
chrX	14829776	0.022	0.019	0.022	0.063	0.027	0.059	0.037	0.021	0.057	0.015	0.027	0.016	0.155	0.016	0.145	0.019	0.014	0.034	0.038	0.034	0.022	0.044	0.032	0.019	0.014	0.023	0.041	0.028	0.033	0.041	-0.481818	-0.572727	-0.481818	-2.78941	0.02964	0.760606	-0.330303	0.639394	0.99202	0.65049	-0.0272727	-0.512121	0.578788	0.0389	0.98627	-0.693939	-0.330303	-0.663636
chr2R	14355520	0.151	0.108	0.124	0.191	0.148	0.154	0.31	0.219	0.226	0.232	0.281	0.256	0.054	0.06	0.001	0.129	0.188	0.175	0.266	0.264	0.265	0.141	0.197	0.2	0.158	0.154	0.157	0.181	0.28	0.212	-0.446948	-1.05258	-0.82723	-3.2354	0.03037	0.116432	-0.489202	-0.404695	-1.03056	0.60564	1.79249	0.510798	0.60939	2.37408	0.38001	0.693897	1.38404	1.03192
chr2R	13531504	NA	NA	NA	0.952	1	1	1	1	1	1	1	1	0.967	1	0.909	NA	NA	NA	0.971	0.962	0.925	0.988	0.976	1	0.913	1	0.967	1	0.958	1	NA	NA	NA	NA	NA	-0.91954	0.735632	0.735632	0.35234	0.90005	0.735632	0.735632	0.735632	3.69937	0.03561	0.735632	0.735632	0.735632
chr4	100530	0.031	0.016	0.025	0.057	0.079	0.024	0.066	0.061	0.088	0.188	0.206	0.207	NA	NA	NA	0.051	0.065	0.057	0.054	0.069	0.063	0.054	0.062	0.058	0.096	0.06	0.051	0.076	0.072	0.073	-0.904321	-1.21682	-1.02932	-5.2574	0.00024	-0.362654	0.095679	-1.05015	-1.2443	0.55205	-0.175154	-0.279321	0.283179	-0.22914	0.94125	2.36651	2.74151	2.76235
chr3L	24159496	0.081	0.225	0.09	NA	NA	NA	0.145	0.091	0.185	0.218	0.217	0.286	NA	NA	NA	0.115	0.111	0.182	0.135	0.186	0.157	0.051	0.164	0.059	0.123	0.14	0.169	NA	NA	NA	-1.17323	1.30952	-1.01806	-0.40979	0.81448	NA	NA	NA	NA	NA	-0.0697865	-1.00082	0.619869	-0.32834	0.90925	1.18883	1.17159	2.36125
chr2R	946817	0.043	0.16	0.119	NA	NA	NA	0.073	0.06	0.111	0.022	0.113	0.162	NA	NA	NA	0.038	0.152	0.211	0.034	0.149	0.063	0	0.083	0.071	0.14	0.071	0.079	0.094	0.138	0.053	-0.986111	1.30801	0.504085	0.44384	0.79414	NA	NA	NA	NA	NA	-0.397876	-0.652778	0.347222	-0.70064	0.76556	-1.39788	0.386438	1.34722
chr2R	24051555	0.024	0.014	0.034	0.007	0.026	0.083	0.059	0.051	0.036	0.071	0.087	0.076	0.071	0.116	0.136	0.124	0.102	0.123	0.035	0.033	0.035	0.058	0.043	0.033	0.056	0.057	0.065	0.042	0.029	0.056	-1.07273	-1.37576	-0.769697	-4.54519	0.00604	-1.58788	-1.01212	0.715152	-0.97112	0.6677	-0.0121212	-0.254545	-0.709091	-1.24134	0.55354	0.351515	0.836364	0.50303
chr2L	5206020	NA	NA	NA	0.259	0.187	0.149	0.442	0.306	0.304	0.46	0.435	0.348	0.209	0.087	0.048	NA	NA	NA	0.314	0.266	0.308	0.239	0.152	0.192	NA	NA	NA	0.356	0.32	0.221	NA	NA	NA	NA	NA	-0.0718695	-0.738536	-1.09039	-1.8973	0.38025	1.62257	0.363316	0.344797	1.86046	0.45052	1.78924	1.55776	0.752205
chrX	14932945	0.241	0.235	0.244	0.101	0.05	0	0.123	0.101	0.024	0.081	0.115	0.103	NA	NA	NA	0.091	0.056	0.071	0.106	0.092	0.085	0.03	0.08	0.048	0.066	0.075	0.071	0.08	0.073	0.092	2.53704	2.43359	2.58876	24.9559	0	0.123244	-0.756066	-1.61814	-1.55102	0.53192	0.502554	0.123244	-1.20434	-0.38699	0.89069	-0.221584	0.364623	0.157727
chr3R	4301214	0.128	0.038	0.066	NA	NA	NA	0.08	0.108	0.145	0.088	0.082	0.091	NA	NA	NA	0.123	0.17	0.15	0.111	0.071	0.188	0.102	0.115	0.029	0.217	0.091	0.159	0.133	0.161	0.029	0.344618	-1.53038	-0.947049	-1.36386	0.40177	NA	NA	NA	NA	NA	-0.655382	-0.0720486	0.698785	-0.02392	0.9943	-0.488715	-0.613715	-0.426215
chr3R	31844748	0.059	0.053	0.043	0.106	0.107	0.146	0.122	0.126	0.115	0.193	0.205	0.206	0.092	0.057	0.179	0.132	0.127	0.141	0.087	0.106	0.11	0.11	0.094	0.082	0.154	0.114	0.114	0.11	0.09	0.122	-1.40813	-1.55447	-1.79837	-8.51338	0	-0.261789	-0.237398	0.713821	0.20928	0.93075	0.128455	0.226016	-0.0422764	0.52745	0.81319	1.86016	2.15285	2.17724
chr3L	2925255	0.731	0.678	0.744	0.826	0.769	0.764	0.815	0.76	0.807	0.764	0.782	0.777	0.637	0.63	0.604	0.78	0.789	0.782	0.571	0.703	0.702	0.632	0.65	0.572	0.755	0.739	0.713	0.724	0.631	0.697	0.188732	-0.557746	0.371831	0.00297	0.99776	1.52676	0.723944	0.653521	3.14983	0.18725	1.37183	0.597183	1.25915	3.86525	0.12147	0.653521	0.907042	0.83662
chr2L	14089249	0.218	0.143	0.207	0.294	0.173	0.16	0.4	0.322	0.271	0.337	0.288	0.296	NA	NA	NA	NA	NA	NA	0.25	0.293	0.126	0.469	0.409	0.348	0.323	0.284	0.329	NA	NA	NA	-0.745484	-1.60755	-0.871921	-3.52559	0.03774	0.128079	-1.26273	-1.41215	-1.81897	0.4643	1.34647	0.449918	-0.136289	1.29722	0.57098	0.622332	0.0591133	0.151067
chrX	19641592	0.138	0.145	0.135	0.162	0.18	0.265	0.232	0.187	0.202	0.222	0.247	0.332	NA	NA	NA	0.176	0.202	0.147	0.196	0.175	0.192	0.173	0.175	0.174	0.122	0.141	0.134	0.102	0.157	0.145	-0.873457	-0.727623	-0.935957	-4.33168	0.00127	-0.373457	0.00154321	1.77238	0.75756	0.75499	1.08488	0.147377	0.459877	1.8165	0.42375	0.876543	1.39738	3.16821
chr2R	13923957	0.111	0.064	0	NA	NA	NA	0.043	0.129	0.045	0.129	0.043	0.186	0.143	0.161	0.27	0.226	0.314	0.16	0.086	0.088	0.1	NA	NA	NA	0.114	0.092	0.019	0.056	0.089	0.106	-0.0619369	-0.697072	-1.56194	-1.80748	0.26444	NA	NA	NA	NA	NA	-0.980856	0.181306	-0.953829	-1.49477	0.53539	0.181306	-0.980856	0.951577
chr2L	20872840	0.161	0.198	0.159	0.133	0.161	0.266	0.188	0.141	0.119	0.232	0.231	0.242	0.124	0.095	0.139	0.062	0.078	0.076	0.115	0.143	0.138	0.124	0.122	0.127	0.133	0.103	0.108	0.113	0.138	0.12	0.368027	1.12313	0.327211	2.05861	0.17371	-0.203401	0.368027	2.51088	1.17164	0.62569	0.919048	-0.0401361	-0.489116	0.31259	0.91561	1.81701	1.7966	2.02109
chr3R	18355194	0.453	0.485	0.476	0.471	0.606	0.471	0.515	0.446	0.32	0.639	0.543	0.629	0.316	0.306	0.431	0.529	0.456	0.482	NA	NA	NA	0.326	0.452	0.377	0.425	0.489	0.474	0.535	0.412	0.455	-0.124031	0.248062	0.143411	0.40734	0.79333	0.0852713	1.65504	0.0852713	1.21575	0.59801	0.596899	-0.205426	-1.67054	-0.68997	0.78412	2.03876	0.922481	1.92248
chrX	18170111	0.122	0.122	0.124	0.131	0.14	0.156	0.106	0.095	0.128	0.128	0.132	0.128	0.155	0.11	0.183	0.115	0.095	0.121	0.093	0.112	0.111	0.12	0.122	0.12	0.144	0.117	0.127	0.101	0.1	0.111	-0.0157895	-0.0157895	0.0894737	0.10089	0.94953	0.457895	0.931579	1.77368	2.72045	0.30113	-0.857895	-1.43684	0.3	-1.34812	0.57311	0.3	0.510526	0.3
chr3R	9450112	0.066	0.047	0.01	NA	NA	NA	0.1	0.032	0.059	0.159	0.059	0.188	0.043	0.024	0	NA	NA	NA	0.071	0.103	0.111	0	0	0.154	0.129	0.068	0.068	NA	NA	NA	-0.0943396	-0.45283	-1.15094	-1.65192	0.25541	NA	NA	NA	NA	NA	0.54717	-0.735849	-0.226415	-0.35627	0.89739	1.66038	-0.226415	2.20755
chr2L	20346120	0.234	0.206	0.206	0.154	0.264	0.305	0.472	0.507	0.486	0.489	0.514	0.503	0.28	0.228	0.4	0.464	0.493	0.465	0.293	0.314	0.359	0.321	0.32	0.281	0.288	0.315	0.284	0.259	0.268	0.268	-1.01258	-1.27673	-1.27673	-6.29596	0	-1.7673	-0.72956	-0.342767	-2.25197	0.38176	1.2327	1.56289	1.36478	7.42859	0	1.39308	1.62893	1.52516
chr2R	8876533	0.072	0.057	0.106	NA	NA	NA	NA	NA	NA	0.127	0.123	0.13	NA	NA	NA	0.215	0.051	0.12	0.09	0.091	0.109	0.175	0.12	0.12	0.115	0.184	0.148	0.08	0.08	0.053	-0.968254	-1.3254	-0.15873	-2.26532	0.15617	NA	NA	NA	NA	NA	NA	NA	NA	NA	NA	0.34127	0.246032	0.412698
chr3L	4430207	0.082	0.117	0.129	NA	NA	NA	0.152	0.137	0.113	0.196	0.151	0.234	0.171	0.169	0.264	0.25	0.207	0.226	0.253	0.162	0.074	0.095	0.155	0.067	0.111	0.25	0.078	0.178	0.246	0.156	-1.36358	-0.780247	-0.580247	-3.25051	0.04677	NA	NA	NA	NA	NA	-0.196914	-0.446914	-0.846914	-1.93898	0.35246	0.53642	-0.21358	1.16975
chr3R	13692418	0.041	0.022	0.051	NA	NA	NA	0.107	0.076	0.09	0.1	0.122	0.13	NA	NA	NA	0.165	0.185	0.112	0.064	0.072	0.058	0.092	0.103	0.1	0.12	0.096	0.09	0.006	0.148	0.096	-1.28252	-1.74593	-1.03862	-5.33155	0.00486	NA	NA	NA	NA	NA	0.327236	-0.428862	-0.0873984	-0.22317	0.94358	0.156504	0.693089	0.888211
chr2R	4427790	0.029	0.091	0.031	NA	NA	NA	0.015	0.057	0.043	0.086	0.09	0.082	NA	NA	NA	0.063	0.079	0.13	0.127	0.087	0.052	0.05	0.068	0.114	0.061	0.097	0.034	0.194	0.045	0.15	-1.19817	0.314024	-1.14939	-1.42085	0.3785	NA	NA	NA	NA	NA	-1.53963	-0.515244	-0.856707	-2.96348	0.21429	0.192073	0.289634	0.0945122
chr4	1041306	0.092	0.122	0.035	0.047	0.064	0.075	0.121	0.076	0.08	0.168	0.198	0.027	0.083	0.087	0.046	0.093	0.099	0.097	0.158	0.142	0.088	0.125	0.108	0	0.093	0.063	0.057	0.106	0.092	0.025	0.072093	0.769767	-1.25349	-0.24366	0.8904	-0.974419	-0.57907	-0.323256	-2.51785	0.2068	0.746512	-0.3	-0.206977	0.22655	0.94472	1.83953	2.53721	-1.43953
chr2R	24911109	0.48	0.373	0.457	0.466	0.499	0.506	0.474	0.494	0.551	0.404	0.414	0.441	0.516	0.392	0.44	0.534	0.532	0.534	0.412	0.479	0.52	0.399	0.408	0.347	0.519	0.519	0.535	0.313	0.288	0.36	0.37277	-1.13427	0.0488263	-0.52805	0.75288	0.175587	0.640376	0.738967	2.16442	0.26849	0.288263	0.569953	1.37277	2.17608	0.38367	-0.697653	-0.556808	-0.176526
chrX	11970556	0.326	0.318	0.308	0.262	0.349	0.309	0.247	0.24	0.269	0.309	0.334	0.33	0.264	0.222	0.311	0.315	0.278	0.312	0.187	0.262	0.233	0.24	0.262	0.186	0.344	0.335	0.324	0.202	0.203	0.226	1.00204	0.838776	0.634694	4.07726	0.00288	-0.304082	1.47143	0.655102	1.22851	0.59585	-0.610204	-0.753061	-0.161224	-2.09122	0.32111	0.655102	1.16531	1.08367
chr3L	4586714	0.043	0.025	0.032	0.07	0.128	0.175	0.135	0.116	0.131	0.114	0.129	0.123	0.129	0.213	0.116	0.142	0.13	0.145	0.079	0.119	0.111	0.122	0.123	0.102	0.176	0.161	0.163	0.09	0.091	0.094	-1.8187	-2.25772	-2.08699	-11.6656	0	-1.16016	0.254472	1.40081	0.23958	0.92938	0.425203	-0.0382114	0.327642	1.0664	0.58273	-0.0869919	0.278862	0.13252
chr3R	5236329	0.181	0.261	0.215	0.244	0.283	0.256	NA	NA	NA	0.209	0.241	0.229	NA	NA	NA	0.206	0.264	0.18	0.189	0.19	0.196	0.141	0.208	0.161	0.182	0.187	0.193	0.191	0.175	0.196	-0.754762	1.53095	0.216667	0.5419	0.75194	1.04524	2.15952	1.3881	4.61763	0.11327	NA	NA	NA	NA	NA	0.0452381	0.959524	0.616667
chr2R	13886458	0.035	0.084	0.118	0.043	0.089	0.183	0.069	0.063	0.152	0.102	0.053	0.12	0.149	0.043	0.094	0	0.173	0.099	0.048	0.048	0.106	0.045	0.154	0.143	0.061	0.088	0	0.012	0.085	0.083	-1.03611	-0.0152778	0.693056	-0.24524	0.88861	-0.869444	0.0888889	2.04722	0.53367	0.85489	-0.327778	-0.452778	1.40139	0.36451	0.89991	0.359722	-0.661111	0.734722
chrX	1690573	0.191	0.153	0.149	0.317	0.341	0.438	0.336	0.312	0.332	0.345	0.391	0.365	0.308	0.364	0.256	0.345	0.346	0.35	0.276	0.328	0.323	0.239	0.268	0.243	0.394	0.376	0.356	0.248	0.224	0.241	-1.63095	-2.17381	-2.23095	-9.171	0.00136	0.169048	0.511905	1.89762	1.69971	0.50474	0.440476	0.097619	0.383333	1.48102	0.46056	0.569048	1.22619	0.854762
chr3L	4429967	0.345	0.459	0.469	NA	NA	NA	NA	NA	NA	0.531	0.374	0.347	NA	NA	NA	0.407	0.305	0.381	0.329	0.313	0.208	0.292	0.224	0.265	0.348	0.365	0.254	0.305	0.418	0.316	-0.00602773	1.43701	1.56359	2.10651	0.21877	NA	NA	NA	NA	NA	NA	NA	NA	NA	NA	2.3484	0.361061	0.0192887
chrX	11704179	0.095	0.13	0.109	0.172	0.094	0.013	NA	NA	NA	0.162	0.238	0.233	0.006	0.004	0.008	0.073	0.127	0.095	0.089	0.151	0.153	0.028	0.101	0.075	0.07	0.121	0.118	0.09	0.055	0.101	-0.0901235	0.49321	0.14321	0.73692	0.60773	1.19321	-0.10679	-1.45679	-0.17528	0.94184	NA	NA	NA	NA	NA	1.02654	2.29321	2.20988
chr3R	20037752	0.166	0.084	0.128	NA	NA	NA	0.116	0.108	0.182	0.211	0.238	0.233	NA	NA	NA	0.303	0.304	0.313	0.131	0.211	0.186	0.325	0.407	0.329	0.266	0.26	0.266	0.256	0.299	0.29	-0.837449	-1.84979	-1.30658	-4.26251	0.03268	NA	NA	NA	NA	NA	-1.45473	-1.5535	-0.639918	-3.88353	0.13781	-0.281893	0.0514403	-0.0102881
chr2R	17375057	0.384	0.382	0.358	0.353	0.385	0.391	0.226	0.242	0.423	0.367	0.396	0.372	0.451	0.385	0.506	0.303	0.267	0.275	0.334	0.397	0.395	0.237	0.238	0.179	0.522	0.496	0.456	0.29	0.255	0.32	0.358238	0.335249	0.059387	1.23165	0.34961	0.00191571	0.369732	0.438697	1.22232	0.54069	-1.45785	-1.27395	0.806513	-0.95021	0.7045	0.162835	0.496169	0.220307
chr2R	24885850	0.043	0.027	0.042	0.02	0.007	0.007	0.059	0.045	0.058	0.124	0.12	0.134	NA	NA	NA	0.071	0.122	0.089	0.056	0.054	0.055	0.016	0.118	0.054	0.011	0.072	0.065	0.052	0.03	0.072	-0.462462	-0.894895	-0.489489	-2.71734	0.04337	-1.08408	-1.43544	-1.43544	-6.57575	0.00027	-0.03003	-0.408408	-0.0570571	-0.74353	0.72697	1.72673	1.61862	1.997
chr2L	18182220	0.198	0.192	0.203	NA	NA	NA	0.252	0.283	0.345	0.334	0.382	0.351	NA	NA	NA	0.335	0.269	0.328	0.233	0.299	0.3	0.193	0.25	0.174	0.42	0.395	0.369	0.302	0.227	0.273	-1.30133	-1.38829	-1.22886	-7.0025	0	NA	NA	NA	NA	NA	-0.51872	-0.0694444	0.829106	0.19936	0.95201	0.669686	1.36534	0.916063
chr3R	12517451	0.122	0.081	0.091	NA	NA	NA	0.093	0.116	0.158	0.2	0.238	0.217	0.086	0.046	0.005	0.147	0.15	0.152	0.107	0.136	0.131	0.073	0.095	0.091	0.172	0.155	0.171	0.168	0.177	0.166	-0.178063	-0.966524	-0.774217	-2.26051	0.13088	NA	NA	NA	NA	NA	-0.735755	-0.293447	0.514245	-0.45468	0.86239	1.32194	2.05271	1.64886
chrX	17932760	0.03	0.012	0	0.04	0.075	0	0	0.018	0	0.026	0.01	0.008	0.059	0.074	0.163	0	0.009	0	0.01	0	0.009	0.043	0.009	0	0.018	0.037	0	0.027	0.041	0	0.178431	-0.35098	-0.703922	-0.9935	0.49648	0.472549	1.50196	-0.703922	0.70643	0.77786	-0.703922	-0.17451	-0.703922	-2.19115	0.29113	0.0607843	-0.409804	-0.468627
chr3L	16715847	0.063	0.048	0.033	0.127	0.157	0.166	0.12	0.122	0.083	0.084	0.11	0.1	0.222	0.114	0.172	0.105	0.129	0.114	0.078	0.084	0.088	0.083	0.078	0.111	0.114	0.113	0.084	0.098	0.088	0.097	-1.16667	-1.57207	-1.97748	-5.97667	0.00891	0.563063	1.37387	1.61712	3.55843	0.17956	0.373874	0.427928	-0.626126	0.16304	0.95852	-0.599099	0.103604	-0.166667
chr2L	6779407	0.114	0.035	0.089	0.067	0.093	0.062	0.129	0.177	0.006	0.095	0.104	0.106	NA	NA	NA	0.242	0.262	0.194	0.03	0.038	0.045	0.108	0.08	0.114	0.051	0.046	0.049	0.061	0.074	0.096	0.310261	-0.984821	-0.099575	-0.66128	0.68119	-0.460231	-0.0340012	-0.542198	-1.44366	0.47217	0.556163	1.34305	-1.46023	0.19165	0.95482	-0.00121433	0.146327	0.179114
chrX	20773442	0.626	0.666	0.604	NA	NA	NA	0.593	0.605	0.574	0.674	0.675	0.65	NA	NA	NA	0.545	0.64	0.567	0.634	0.6	0.624	0.598	0.588	0.577	0.638	0.554	0.553	0.593	0.564	0.56	0.557692	1.58333	-0.00641026	1.57865	0.32951	NA	NA	NA	NA	NA	-0.288462	0.0192308	-0.775641	-1.21214	0.56275	1.78846	1.8141	1.17308
chr2R	23399795	0.048	0.075	0.061	0.077	0.103	0.004	0.163	0.141	0.107	0.139	0.19	0.185	0.148	0.022	0.026	0.142	0.126	0.143	0.087	0.115	0.117	0.071	0.112	0.089	0.097	0.118	0.102	0.106	0.1	0.063	-1.24015	-0.626515	-0.944697	-3.93276	0.01296	-0.581061	0.00984848	-2.24015	-1.48952	0.54913	1.37348	0.873485	0.100758	2.07197	0.41672	0.82803	1.98712	1.87348
chr3R	27673172	0.148	0.136	0.122	0.403	0.3	0.28	0.284	0.257	0.263	0.298	0.286	0.31	0.273	0.323	0.348	0.295	0.309	0.327	0.235	0.238	0.255	0.267	0.281	0.235	0.289	0.329	0.314	0.227	0.129	0.177	-1.76667	-1.94848	-2.16061	-11.2967	0	2.09697	0.536364	0.233333	1.74866	0.49847	0.293939	-0.115152	-0.0242424	0.23826	0.93704	0.506061	0.324242	0.687879
chr3L	9833301	0.32	0.396	0.316	0.37	0.335	0.364	0.317	0.341	0.509	0.397	0.402	0.397	NA	NA	NA	0.314	0.291	0.297	0.364	0.422	0.388	0.239	0.35	0.364	0.301	0.322	0.305	0.4	0.394	0.354	-0.649196	0.784766	-0.724668	-0.41279	0.80933	0.2942	-0.366177	0.180992	0.13684	0.94774	-0.7058	-0.25297	2.91684	0.63668	0.80154	0.803634	0.897973	0.803634
chr2L	13487465	0.563	0.652	0.598	NA	NA	NA	0.553	0.483	0.557	0.566	0.493	0.51	NA	NA	NA	0.5	0.447	0.4	0.42	0.458	0.422	0.588	0.464	0.561	0.6	0.634	0.524	0.422	0.568	0.619	0.52662	1.76273	1.01273	3.00501	0.10109	NA	NA	NA	NA	NA	0.387731	-0.584491	0.443287	0.22952	0.94358	0.568287	-0.445602	-0.209491
chr3R	23848537	0.338	0.36	0.336	0.506	0.423	0.517	0.695	0.67	0.736	0.586	0.587	0.597	0.541	0.428	0.375	0.546	0.559	0.543	0.517	0.581	0.557	0.518	0.583	0.563	0.571	0.54	0.517	0.494	0.498	0.512	-2.00496	-1.77092	-2.02624	-12.1426	0	-0.21773	-1.10071	-0.100709	-1.40393	0.53856	1.79291	1.52695	2.22908	7.89672	0.01843	0.633333	0.643972	0.750355
chr3R	4301154	0.215	0.188	0.171	0.212	0.34	0.347	0.243	0.147	0.171	0.224	0.178	0.157	0.286	0.22	0.111	0.182	0.152	0.202	0.196	0.139	0.13	0.136	0.197	0.264	0.145	0.183	0.136	0.087	0.188	0.146	0.420556	-0.0294444	-0.312778	0.09823	0.9498	0.370556	2.50389	2.62056	2.72844	0.37556	0.887222	-0.712778	-0.312778	-0.09839	0.97628	0.570556	-0.196111	-0.546111
chr2L	4310609	0.018	0	0	NA	NA	NA	0.065	0.119	0.075	0.15	0.106	0.081	NA	NA	NA	0.071	0.057	0.185	0.036	0.042	0.035	0	0.093	0	0.014	0.065	0.043	0.057	0.063	0	-0.818576	-1.19358	-1.19358	-4.87699	0.00089	NA	NA	NA	NA	NA	0.16059	1.28559	0.368924	1.67051	0.4873	1.93142	1.01476	0.493924
chr2R	17376935	0	0	0	0.087	0.205	0.093	0	0	0	0	0	0	NA	NA	NA	0	0	0	0	0	0	0	0	0	0	0	0	0	0	0	-0.324074	-0.324074	-0.324074	-1.65173	0.19858	1.6532	4.33502	1.78956	3.34441	0.32928	-0.324074	-0.324074	-0.324074	-1.65173	0.41267	-0.324074	-0.324074	-0.324074
chr2L	411895	0.891	0.937	0.907	0.83	0.748	0.798	0.951	0.931	0.893	0.953	0.957	0.954	NA	NA	NA	0.88	0.894	0.889	0.927	0.905	0.925	0.858	0.911	0.896	0.801	0.809	0.8	0.759	0.862	0.815	0.232099	0.998765	0.498765	2.07599	0.14942	-0.784568	-2.15123	-1.3179	-3.62307	0.20778	1.2321	0.898765	0.265432	2.53862	0.29064	1.26543	1.3321	1.2821
chr2L	13485127	0.92	0.866	0.813	NA	NA	NA	0.708	0.725	0.688	0.741	0.724	0.724	NA	NA	NA	0.713	0.689	0.57	0.714	0.691	0.64	NA	NA	NA	0.682	0.733	0.589	0.673	0.674	0.653	2.6801	1.98779	1.3083	5.51996	0.048	NA	NA	NA	NA	NA	-0.037851	0.180098	-0.294261	-0.20008	0.95049	0.385226	0.167277	0.167277
chr3L	27987000	0.03	0.054	0.043	NA	NA	NA	0.145	0.066	0.065	0.15	0.131	0.189	0	0.072	0	0.085	0.225	0.036	0.064	0.031	0.163	NA	NA	NA	0.098	0.012	0.1	0.182	0.094	0.088	-0.958333	-0.564891	-0.745219	-3.40121	0.01136	NA	NA	NA	NA	NA	0.926913	-0.368169	-0.384563	0.13474	0.96714	1.00888	0.697404	1.64822
chr2R	24914794	0.603	0.63	0.612	NA	NA	NA	0.545	0.617	0.571	0.627	0.688	0.641	0.728	0.583	0.565	0.525	0.526	0.552	0.558	0.62	0.624	0.629	0.596	0.566	0.621	0.659	0.61	0.603	0.569	0.582	0.0249597	0.611916	0.220612	1.15549	0.39884	NA	NA	NA	NA	NA	-1.23591	0.329308	-0.670692	-1.17377	0.60919	0.546699	1.87279	0.851047
chr3R	31046504	0.329	0.13	0.164	NA	NA	NA	0.005	0.087	0	0.206	0.362	0.231	NA	NA	NA	0.242	0.195	0.122	NA	NA	NA	0.114	0.218	0.118	0.272	0.238	0.238	0.324	0.288	0.201	1.40129	-0.671627	-0.31746	0.23376	0.89285	NA	NA	NA	NA	NA	-1.97371	-1.11954	-2.02579	-5.74639	0.09111	0.12004	1.74504	0.380456
chrX	17926472	0.049	0.073	0.009	0.148	0.161	0.093	0.049	0.152	0.073	0.119	0.194	0.086	0.027	0.158	0.087	0.129	0.083	0.046	0.074	0.097	0.051	0.103	0.113	0.02	0.134	0.062	0.045	0.122	0.104	0	-0.827083	-0.327083	-1.66042	-2.40554	0.17261	1.23542	1.50625	0.0895833	2.21213	0.38916	-0.827083	1.31875	-0.327083	0.09001	0.9783	0.63125	2.19375	-0.05625
chr2L	9814580	NA	NA	NA	NA	NA	NA	0.114	0.138	0.122	0.222	0.176	0.096	NA	NA	NA	0.104	0.259	0.217	0.127	0.097	0.062	0.092	0.117	0.123	0.118	0.106	0.115	0.167	0.067	0.034	NA	NA	NA	NA	NA	NA	NA	NA	NA	NA	-0.250674	0.202156	-0.0997305	-0.19564	0.9505	1.78706	0.919137	-0.590296
chr2R	12448686	0.124	0.115	0.101	0.1	0.191	0.034	0.241	0.192	0.155	0.295	0.315	0.302	0.266	0.068	0.072	0.276	0.257	0.289	0.106	0.155	0.158	0.193	0.175	0.136	0.24	0.245	0.209	0.182	0.242	0.266	-0.857143	-0.974026	-1.15584	-5.20414	0.00017	-1.16883	0.012987	-2.02597	-1.90306	0.47522	0.662338	0.025974	-0.454545	0.2265	0.94472	1.36364	1.62338	1.45455
chr2L	3762336	0.036	0.025	0.022	0.082	0.086	0.006	0.069	0.055	0.104	0.061	0.057	0.073	0.137	0.027	0.131	0.079	0.086	0.065	0.063	0.064	0.074	0.069	0.058	0.062	0.076	0.069	0.073	0.053	0.042	0.065	-1.05833	-1.45119	-1.55833	-6.37646	0.00056	0.584524	0.727381	-2.12976	-0.31968	0.90912	0.120238	-0.379762	1.37024	0.73942	0.76899	-0.165476	-0.308333	0.263095
chr2L	13188337	0.401	0.45	0.383	0.574	0.59	0.47	0.66	0.562	0.555	0.695	0.707	0.713	0.373	0.384	0.377	0.61	0.569	0.585	0.536	0.564	0.563	0.553	0.549	0.534	0.504	0.462	0.445	0.445	0.5	0.548	-1.34421	-0.828421	-1.53368	-4.87743	0.01049	0.476842	0.645263	-0.617895	0.41994	0.88696	1.38211	0.350526	0.276842	1.82395	0.46311	1.75053	1.87684	1.94
chr2R	2563377	0.298	0.233	0.23	NA	NA	NA	0.156	0.345	0.323	0.333	0.292	0.143	NA	NA	NA	NA	NA	NA	0.204	0.162	0.161	0.167	0.13	0.12	0.164	0.179	0.188	0.22	0.096	0.077	1.27632	0.421053	0.381579	2.10556	0.15833	NA	NA	NA	NA	NA	-0.592105	1.89474	1.60526	1.38878	0.57414	1.73684	1.19737	-0.763158
chr2R	2519659	0.132	0.082	0.104	NA	NA	NA	0.148	0.043	0.129	0.14	0.171	0.131	0.042	0.133	0.047	0.047	0.151	0.077	0.138	0.105	0.078	0.036	0.1	0.148	0.127	0.143	0.129	0.077	0.12	0.047	0.684259	-0.565741	-0.0157407	0.09119	0.95434	NA	NA	NA	NA	NA	1.08426	-1.54074	0.609259	0.06876	0.98242	0.884259	1.65926	0.659259
chrX	5086527	0.133	0.154	0.151	NA	NA	NA	0.31	0.424	0.322	0.351	0.382	0.34	0.211	0.286	0.196	0.312	0.361	0.25	NA	NA	NA	0.358	0.248	0.217	0.345	0.376	0.318	NA	NA	NA	-1.8885	-1.6324	-1.66899	-9.98641	0	NA	NA	NA	NA	NA	0.270035	1.66028	0.416376	1.81607	0.46722	0.770035	1.14808	0.635889
chr2L	5358965	0.031	0.006	0.206	NA	NA	NA	0.064	0.087	0.171	0.134	0.183	0.242	0.018	0.009	0.007	0.038	0.037	0.033	0.004	0.076	0.033	0.006	0.081	0.009	0.016	0.088	0.047	0.003	0.003	0.108	-0.499171	-0.872305	2.11277	0.28965	0.87061	NA	NA	NA	NA	NA	-0.0066335	0.33665	1.59038	1.36158	0.57098	1.03814	1.76949	2.65008
chrX	6107611	0.176	0.135	0.144	0.184	0.252	0.077	0.201	0.182	0.261	0.215	0.207	0.221	0.185	0.122	0.174	0.146	0.178	0.154	0.176	0.199	0.203	0.17	0.203	0.167	0.209	0.222	0.212	0.097	0.113	0.158	-0.05	-1.02619	-0.811905	-1.96063	0.2067	0.140476	1.75952	-2.40714	-0.15336	0.94774	0.545238	0.0928571	1.97381	1.61892	0.53713	0.878571	0.688095	1.02143
chr3R	19238845	0.053	0.022	0.046	0.137	0.099	0.094	0.104	0.12	0.081	0.16	0.158	0.157	0.063	0.122	0	0.061	0.074	0.088	0.055	0.068	0.074	0.068	0.058	0.059	0.07	0.107	0.099	0.048	0.037	0.069	-0.735897	-1.53077	-0.915385	-3.84811	0.03393	1.41795	0.44359	0.315385	2.01971	0.40104	0.571795	0.982051	-0.0179487	1.61563	0.49407	2.00769	1.95641	1.93077
chr3L	9151835	0.023	0.027	0.022	0.018	0.099	0.082	0.078	0.053	0.092	0.074	0.077	0.076	0.132	0.047	0.113	0.058	0.11	0.086	0.044	0.059	0.062	0.088	0.078	0.074	0.156	0.107	0.106	0.074	0.067	0.064	-1.62083	-1.49583	-1.65208	-9.89845	0	-1.77708	0.754167	0.222917	-0.37329	0.90005	0.0979167	-0.683333	0.535417	-0.04524	0.98612	-0.0270833	0.0666667	0.0354167
chrX	11954277	0.488	0.528	0.509	NA	NA	NA	0.695	0.699	0.773	0.774	0.79	0.772	0.615	0.585	0.673	0.572	0.57	0.604	0.733	0.714	0.767	0.565	0.603	0.564	0.655	0.691	0.711	0.576	0.623	0.633	-1.83312	-1.37335	-1.59174	-7.99222	0	NA	NA	NA	NA	NA	0.54619	0.592167	1.44274	2.70113	0.27175	1.45424	1.63814	1.43125
chr3R	11392947	0.067	0.045	0.087	0.113	0.032	0.013	0.027	0.073	0.036	0.088	0.089	0.075	0.057	0	0.011	0.156	0.095	0.06	0.062	0.046	0.038	0.242	0.092	0.143	0.092	0.016	0.029	0.111	0.082	0.04	-0.0727891	-0.521769	0.335374	-0.29787	0.85849	0.865986	-0.787075	-1.17483	-0.61847	0.81565	-0.889116	0.0496599	-0.705442	-1.62693	0.49168	0.355782	0.37619	0.0904762
chrX	17930948	0.2	0.2	0.099	NA	NA	NA	0.306	0.385	0.447	0.51	0.51	0.398	NA	NA	NA	0.474	0.345	0.355	0.375	0.25	0.186	0.298	0.311	0.344	0.427	0.462	0.368	0.295	0.265	0.393	-1.36338	-1.36338	-2.33454	-5.20126	0.03037	NA	NA	NA	NA	NA	-0.344151	0.415465	1.01162	0.90454	0.69716	1.61739	1.61739	0.540465
chr3L	2941364	0.814	0.685	0.729	NA	NA	NA	0.836	0.77	0.77	0.842	0.83	0.846	NA	NA	NA	0.723	0.717	0.747	0.725	0.791	0.76	0.758	0.771	0.806	0.747	0.785	0.749	0.807	0.763	0.731	1.00194	-1.99806	-0.974806	-0.83089	0.61208	NA	NA	NA	NA	NA	1.51357	-0.0213178	-0.0213178	1.00323	0.66656	1.6531	1.37403	1.74612
chr2L	6682191	0.159	0.137	0.142	NA	NA	NA	0.281	0.283	0.271	0.244	0.29	0.258	NA	NA	NA	0.291	0.27	0.315	0.187	0.238	0.238	0.259	0.257	0.233	0.359	0.328	0.319	0.18	0.15	0.24	-1.46736	-1.83403	-1.75069	-9.02548	0	NA	NA	NA	NA	NA	0.565972	0.599306	0.399306	2.47413	0.18036	-0.0506944	0.715972	0.182639
chrX	5396519	0.255	0.241	0.167	0.048	0.002	0.021	NA	NA	NA	0.318	0.308	0.409	0.002	0.005	0	0.307	0.349	0.253	0.27	0.278	0.235	NA	NA	NA	0.306	0.311	0.232	0.297	0.323	0.403	0.248092	0.141221	-0.423664	-0.04135	0.98225	-1.33206	-1.68321	-1.53817	-7.85295	0	NA	NA	NA	NA	NA	0.729008	0.652672	1.42366
chr3R	17882766	0.088	0.09	0.055	NA	NA	NA	0.097	0.061	0.115	0.066	0.079	0.076	0.271	0.113	0.079	0.08	0.071	0.083	0.054	0.092	0.06	0.098	0.083	0.096	0.126	0.101	0.092	0.112	0.053	0.061	-0.0703704	-0.0203704	-0.89537	-1.03049	0.48198	NA	NA	NA	NA	NA	0.15463	-0.74537	0.60463	0.01149	0.99494	-0.62037	-0.29537	-0.37037
chr2L	2790828	0.073	0.055	0.042	0.179	0.104	0.206	0.108	0.096	0.103	0.064	0.077	0.128	0.109	0.091	0.019	0.121	0.069	0.08	0.064	0.125	0.037	0.086	0.106	0.054	0.117	0.065	0.145	0.134	0.101	0.048	-0.500813	-0.939837	-1.25691	-3.41662	0.03905	2.08455	0.255285	2.74309	2.47796	0.3951	0.352846	0.0601626	0.230894	1.08142	0.5744	-0.720325	-0.403252	0.84065
chr3R	24675663	0.951	0.966	0.949	0.841	0.784	0.864	0.971	0.956	0.937	0.941	0.942	0.946	0.777	0.742	0.782	0.909	0.897	0.919	0.906	0.896	0.897	0.912	0.927	0.905	0.845	0.921	0.898	0.819	0.855	0.84	1.00273	1.24863	0.969945	5.65164	9e-05	-0.800546	-1.73497	-0.423497	-2.5248	0.3412	1.3306	1.0847	0.773224	4.71268	0.02347	0.838798	0.855191	0.920765
chr2R	2498347	0.63	0.571	0.578	NA	NA	NA	0.706	0.732	0.558	NA	NA	NA	NA	NA	NA	0.629	0.645	0.597	0.56	0.603	0.558	0.468	0.537	0.556	0.667	0.531	0.513	0.648	0.603	0.641	0.528345	-0.408163	-0.297052	-0.17545	0.9169	NA	NA	NA	NA	NA	1.73469	2.14739	-0.614512	1.43885	0.57098	NA	NA	NA
chr3L	7654672	0.058	0.054	0.057	0.072	0.128	0.146	0.16	0.135	0.127	0.128	0.144	0.145	NA	NA	NA	0.128	0.141	0.154	0.087	0.096	0.101	0.113	0.086	0.077	0.061	0.117	0.092	0.068	0.1	0.094	-1.5081	-1.6331	-1.53935	-9.23344	0	-1.0706	0.679398	1.2419	0.43875	0.88504	1.6794	0.898148	0.648148	3.2566	0.20545	0.679398	1.1794	1.21065
chr4	340381	0.143	0.033	0.085	NA	NA	NA	0.11	0.027	0.072	0.196	0.159	0.203	NA	NA	NA	0.183	0.021	0.04	0.133	0.097	0.058	NA	NA	NA	0.019	0.047	0.152	0.026	0.18	0	0.74652	-0.945788	-0.145788	-0.24382	0.88797	NA	NA	NA	NA	NA	0.238828	-1.0381	-0.345788	-0.99401	0.65134	1.5619	0.992674	1.6696
chrX	21629727	0.298	0.328	0.292	0.265	0.305	0.437	0.397	0.3	0.329	0.406	0.418	0.436	0.298	0.172	0.206	0.303	0.363	0.319	0.304	0.313	0.327	0.291	0.307	0.263	0.258	0.281	0.282	0.186	0.276	0.285	-0.158854	0.309896	-0.252604	-0.1401	0.93006	-0.674479	-0.0494792	2.01302	0.57275	0.83803	1.38802	-0.127604	0.325521	1.19707	0.60248	1.52865	1.71615	1.9974
chr3L	3070062	NA	NA	NA	0	0.125	0	0.079	0.074	0.019	0.128	0.14	0.12	0	0.06	0	0.058	0.027	0.122	0.015	0.046	0.107	0.013	0.03	0.042	0.011	0	0.049	0.071	0.039	0.161	NA	NA	NA	NA	NA	-1.161	1.39002	-1.161	-0.39994	0.89009	0.451247	0.349206	-0.773243	0.02275	0.9943	1.45125	1.69615	1.28798
chr3L	5746772	0.115	0.09	0.108	0.214	0.198	0.223	0.244	0.22	0.259	0.247	0.236	0.234	0.239	0.167	0.121	0.242	0.249	0.256	0.178	0.212	0.217	0.171	0.177	0.181	0.233	0.218	0.209	0.175	0.159	0.177	-1.86593	-2.42148	-2.02148	-10.4679	0.00024	0.334074	-0.0214815	0.534074	1.18975	0.54913	1.00074	0.467407	1.33407	3.23863	0.18299	1.06741	0.822963	0.778519
chr3L	26003264	NA	NA	NA	NA	NA	NA	0.143	0.017	0.136	0.082	0.169	0.095	NA	NA	NA	0.182	0.208	0.129	0.054	0.082	0.12	0	0.06	0	0.174	0.138	0.103	0.121	0.159	0.097	NA	NA	NA	NA	NA	NA	NA	NA	NA	NA	0.6132	-1.59733	0.490393	-0.25371	0.93825	-0.456976	1.06934	-0.228906
chr2L	13487492	0.112	0.13	0.155	0.077	0.25	0.143	0.037	0.072	0.12	0.074	0.095	0.192	NA	NA	NA	0.189	0	0.029	0.222	0.198	0.097	0.022	0.042	0.029	0.077	0.082	0.138	0.177	0.058	0.048	0.0892256	0.361953	0.740741	1.55194	0.25097	-0.441077	2.18013	0.558923	1.09268	0.64388	-1.04714	-0.516835	0.210438	-1.20039	0.58271	-0.486532	-0.16835	1.30135
chr3L	26012768	0	0.011	0	0.047	0	0.082	0.068	0.068	0.049	0.035	0.107	0.064	0	0.052	0	0.045	0.019	0.055	0.047	0.081	0.041	0.063	0.111	0.196	0.017	0.037	0.032	0.096	0.038	0.036	-1.21707	-0.94878	-1.21707	-5.91687	0	-0.0707317	-1.21707	0.782927	-0.30509	0.90912	0.441463	0.441463	-0.0219512	1.23922	0.54475	-0.363415	1.39268	0.343902
chr2R	24910752	0.1	0.184	0.197	0.162	0.174	0.113	0.164	0.165	0.167	0.149	0.145	0.14	0.215	0.178	0.18	0.161	0.151	0.16	0.143	0.138	0.149	0.152	0.168	0.146	0.215	0.157	0.201	0.189	0.141	0.17	-2.40256	0.828205	1.32821	-0.07714	0.96584	-0.0179487	0.44359	-1.90256	-0.73701	0.7647	0.0589744	0.0974359	0.174359	0.59397	0.78556	-0.517949	-0.671795	-0.864103
chr3L	4585859	0.404	0.378	0.253	0.778	0.859	0.833	0.713	0.676	0.613	0.765	0.717	0.649	NA	NA	NA	NA	NA	NA	0.663	0.685	0.553	0.511	0.479	0.509	0.644	0.632	0.531	0.75	0.652	0.789	-1.51361	-1.69048	-2.54082	-6.15651	0.02446	1.03061	1.58163	1.40476	5.8435	0.00261	0.588435	0.336735	-0.0918367	1.02754	0.60936	0.942177	0.615646	0.153061
chr3R	21324672	0.015	0.018	0	NA	NA	NA	0.133	0.137	0.095	0.078	0.053	0.076	NA	NA	NA	0.087	0.13	0.051	0.093	0.084	0.035	0.011	0.022	0	0.048	0.039	0.018	0.032	0.013	0	-0.879845	-0.810078	-1.22868	-4.36053	0.00245	NA	NA	NA	NA	NA	1.86434	1.95736	0.98062	5.05881	0.10873	0.585271	0.00387597	0.53876
chr2R	24882751	0.097	0.089	0.088	0.094	0.197	0.216	0.248	0.245	0.185	0.315	0.336	0.309	0.165	0.098	0.052	0.24	0.263	0.239	0.153	0.192	0.179	0.194	0.157	0.158	0.203	0.184	0.157	0.108	0.147	0.168	-1.2219	-1.33619	-1.35048	-7.58494	0	-1.26476	0.206667	0.478095	-0.37209	0.90002	0.935238	0.892381	0.0352381	1.94219	0.41672	1.89238	2.19238	1.80667
chr2L	2757157	0	0	0.161	0.167	0.167	0.068	0.029	0.019	0	0.01	0.01	0	0	0	0	0.14	0.292	0.268	0.24	0.289	0.173	NA	NA	NA	0.221	0.291	0.194	0	0	0	-0.922222	-0.922222	0.541414	-0.91771	0.5655	0.59596	0.59596	-0.30404	0.89723	0.66568	-0.658586	-0.749495	-0.922222	-3.85272	0.02262	-0.831313	-0.831313	-0.922222
chr3L	2941312	0.196	0.239	0.181	0.132	0.222	0.292	0.095	0.156	0.243	0.099	0.1	0.09	NA	NA	NA	0.135	0.164	0.111	0.127	0.092	0.082	0.17	0.171	0.191	0.184	0.082	0.093	0.22	0.162	0.172	0.721561	1.48942	0.453704	2.68156	0.11533	-0.421296	1.18585	2.43585	1.41654	0.55205	-1.08201	0.00727513	1.56085	0.22969	0.9488	-1.01058	-0.992725	-1.1713
chrX	3861498	0.247	0.155	0.049	0.235	0.222	0.167	0.216	0.194	0.115	0.196	0.186	0.246	NA	NA	NA	0.113	0.101	0.119	0.203	0.144	0.341	0.104	0.135	0.043	0.155	0.18	0.236	0.182	0.092	0.156	1.21766	-0.197721	-1.82849	-0.33591	0.85174	1.03305	0.833048	-0.0131054	1.80361	0.43167	0.740741	0.402279	-0.813105	0.23847	0.94358	0.433048	0.279202	1.20228
chr4	1042975	0.038	0.028	0.065	0.118	0.069	0.079	0.028	0.054	0.06	0.096	0.041	0.071	0.152	0.046	0.039	0.047	0.145	0.021	0.06	0.031	0.033	0.068	0.076	0.154	0.083	0.05	0.064	0.06	0.091	0.207	-0.80155	-1.03411	-0.173643	-2.28485	0.14308	1.05891	-0.0806202	0.151938	1.04043	0.63257	-1.03411	-0.429457	-0.289922	-2.13156	0.34111	0.547287	-0.731783	-0.0341085
chr2L	14089204	0.438	0.507	0.45	1	0.909	1	0.878	0.866	0.813	0.922	0.821	0.927	0.952	0.851	1	NA	NA	NA	0.847	0.851	0.889	0.854	0.8	0.81	0.714	0.75	0.792	NA	NA	NA	-2.50247	-2.04852	-2.42352	-14.7223	0.00017	1.1949	0.596217	1.1949	3.82306	0.04652	0.39227	0.313322	-0.0353618	0.93878	0.63803	0.681743	0.0172697	0.714638
chrX	16460640	0.019	0.027	0	0.174	0.085	0	0.11	0.088	0.029	0.092	0.134	0.092	NA	NA	NA	0.045	0.078	0.021	0.029	0.035	0.02	0.097	0.169	0.107	0.1	0.08	0.15	0.081	0.054	0.041	-1.1142	-0.947531	-1.51003	-5.12734	0.0023	2.11497	0.260802	-1.51003	0.30511	0.90968	0.781636	0.323302	-0.905864	0.1362	0.96714	0.406636	1.28164	0.406636
chr2R	2498339	0.133	0.209	0.18	NA	NA	NA	0.163	0.084	0.049	0.192	0.292	0.11	0	0.082	0.017	0.063	0.028	0.096	0.128	0.12	0.082	NA	NA	NA	0.085	0.171	0.071	0.169	0.052	0.048	0.348039	1.46569	1.03922	2.76822	0.10679	NA	NA	NA	NA	NA	0.789216	-0.372549	-0.887255	-0.32778	0.91016	1.21569	2.68627	0.00980392
chr2R	2246718	0.017	0.051	0.056	NA	NA	NA	0.078	0.067	0.058	0.152	0.103	0.097	NA	NA	NA	0.036	0	0.04	0.083	0.063	0.054	0	0.023	0	0.161	0.083	0.045	NA	NA	NA	-1.00775	-0.217054	-0.100775	-1.35044	0.34487	NA	NA	NA	NA	NA	0.410853	0.155039	-0.0542636	0.67942	0.7569	2.13178	0.992248	0.852713
chr2R	23491269	0.072	0.086	0.067	0.144	0.167	0.214	0.259	0.208	0.233	0.248	0.261	0.258	NA	NA	NA	0.178	0.133	0.155	0.202	0.206	0.218	0.131	0.15	0.158	0.106	0.111	0.1	0.12	0.154	0.162	-1.66147	-1.41585	-1.74919	-8.68133	0	-0.398311	0.00519818	0.82976	0.38756	0.89009	1.61923	0.724496	1.16309	4.01855	0.11421	1.42625	1.65432	1.60169
chrX	11493461	0.029	0.045	0.019	NA	NA	NA	0.13	0.028	0.059	0.153	0.2	0.296	NA	NA	NA	0.019	0	0	0.113	0.014	0.011	0.069	0.047	0	0.056	0.066	0.059	0	0.136	0	-0.493634	-0.271412	-0.632523	-2.06162	0.11214	NA	NA	NA	NA	NA	0.909144	-0.507523	-0.0769676	0.25745	0.93704	1.22859	1.88137	3.2147
chrX	16473610	0.009	0.006	0.014	0.036	0.117	0.041	0.063	0.055	0.145	0.016	0.012	0.008	0.054	0.006	0.005	0.021	0.011	0.018	0.019	0.03	0.034	0.09	0.057	0.062	0.099	0.118	0.102	0.046	0.028	0.035	-0.953509	-1.03246	-0.82193	-5.02718	0.00024	-0.242982	1.8886	-0.111404	0.79295	0.74132	0.467544	0.257018	2.62544	1.59491	0.54475	-0.769298	-0.874561	-0.979825
chr2L	13487696	0.049	0.044	0.008	NA	NA	NA	0.095	0.108	0.058	0.165	0.099	0.096	NA	NA	NA	0.207	0.208	0.215	0.077	0.113	0.051	0.19	0.141	0.045	0.081	0.089	0.097	NA	NA	NA	-0.974173	-1.05892	-1.66909	-4.6159	0.00873	NA	NA	NA	NA	NA	-0.194512	0.0258273	-0.82163	-1.0695	0.60045	0.991929	-0.126715	-0.177563
chr2R	17371285	NA	NA	NA	NA	NA	NA	0.052	0.084	0.038	0.048	0.105	0.063	NA	NA	NA	0.028	0.022	0	0.054	0.074	0.019	0.022	0.086	0	0.106	0.088	0.051	0.174	0.139	0.074	NA	NA	NA	NA	NA	NA	NA	NA	NA	NA	-0.260244	0.483942	-0.585825	-0.34421	0.89991	-0.353267	0.972315	-0.00442968
chrX	17978739	0.087	0.091	0	NA	NA	NA	0.029	0.141	0.023	0.019	0.05	0	NA	NA	NA	0.108	0.043	0.047	0.018	0.083	0	NA	NA	NA	0.137	0.118	0.037	0.089	0.154	0	0.537415	0.619048	-1.2381	-0.04843	0.98162	NA	NA	NA	NA	NA	-0.646259	1.63946	-0.768707	0.10658	0.97285	-0.85034	-0.217687	-1.2381
chr3R	8816006	0.327	0.37	0.217	NA	NA	NA	0.323	0.302	0.154	0.33	0.327	0.289	0.173	0.194	0.313	0.378	0.247	0.267	0.226	0.289	0.277	NA	NA	NA	0.33	0.422	0.324	0.412	0.36	0.345	0.39372	1.01691	-1.20048	0.11474	0.94803	NA	NA	NA	NA	NA	0.335749	0.031401	-2.11353	-0.83166	0.74306	0.437198	0.39372	-0.157005
chrX	16472661	0.008	0.017	0.025	NA	NA	NA	0.086	0.111	0.116	0.026	0.034	0.091	0	0.082	0.015	0.142	0.044	0.07	0.045	0.1	0.009	0.185	0.035	0.079	0.053	0.054	0.085	0.061	0.057	0.018	-1.20539	-1.00084	-0.819024	-4.86193	0.00067	NA	NA	NA	NA	NA	0.56734	1.13552	1.24916	3.76567	0.09697	-0.796296	-0.614478	0.680976
chrX	3859966	0.079	0.063	0.035	NA	NA	NA	NA	NA	NA	0.068	0.079	0.078	NA	NA	NA	0.124	0.14	0.064	0.128	0.105	0.045	0.086	0.023	0.037	0.092	0.079	0.052	0.022	0.153	0	0.127381	-0.272619	-0.972619	-1.06479	0.46768	NA	NA	NA	NA	NA	NA	NA	NA	NA	NA	-0.147619	0.127381	0.102381
chr2R	14355589	0.036	0.038	0.042	0.115	0.112	0.109	0.073	0.057	0.077	0.048	0.066	0.082	0.007	0.004	0.154	0.04	0.058	0.038	0.066	0.062	0.068	0.041	0.036	0.058	0.037	0.046	0.054	0.042	0.052	0.055	-0.745161	-0.680645	-0.551613	-3.5153	0.00649	1.80323	1.70645	1.60968	10.6785	0	0.448387	-0.0677419	0.577419	1.25227	0.54897	-0.358065	0.222581	0.73871
chr3R	31599016	0.034	0.121	0.088	0.208	0.131	0.053	0.094	0.03	0.048	0.075	0.097	0.048	0	0.066	0.057	0.118	0.015	0.06	0.015	0.037	0	0.062	0.079	0	0.051	0.03	0.051	0.036	0.059	0.036	-0.590152	1.38712	0.637121	0.87261	0.58919	3.36439	1.61439	-0.158333	1.73791	0.52735	0.773485	-0.681061	-0.27197	-0.13919	0.96714	0.341667	0.841667	-0.27197
chrX	1378278	0.075	0.051	0.057	0.012	0.036	0.072	0.157	0.168	0.197	0.179	0.186	0.184	NA	NA	NA	0.092	0.101	0.088	0.088	0.082	0.081	0.061	0.066	0.089	0.071	0.058	0.057	0.067	0.105	0.06	-0.389267	-0.879063	-0.756614	-2.91028	0.03352	-1.67498	-1.18519	-0.450491	-3.03586	0.24041	1.2842	1.50869	2.10053	6.0561	0.0489	1.73318	1.87604	1.83522
chr3R	24692528	0.068	0.014	0	NA	NA	NA	0.098	0.085	0.063	0.02	0.044	0.01	NA	NA	NA	0.141	0.083	0.067	0	0.059	0.043	0.128	0.033	0	0.159	0.123	0.047	0.094	0.13	0.096	0.0239362	-1.125	-1.42287	-1.9528	0.23906	NA	NA	NA	NA	NA	0.662234	0.385638	-0.0824468	1.15079	0.57362	-0.99734	-0.486702	-1.21011
chr2R	2498348	0.109	0.114	0.224	NA	NA	NA	0.141	0.037	0.082	0.129	0.168	0.037	0.111	0.066	0	0.137	0.091	0.099	0.068	0.083	0.022	0.175	0.12	0	0.089	0.082	0.066	0.13	0.081	0	0.33059	0.423182	2.46022	1.67277	0.33698	NA	NA	NA	NA	NA	0.923182	-1.00274	-0.16941	-0.15648	0.96024	0.70096	1.42318	-1.00274
chr2R	12921246	0.313	0.313	0.316	NA	NA	NA	0.555	0.556	0.433	0.571	0.523	0.563	0.189	0.343	0.261	0.42	0.448	0.458	0.404	0.364	0.395	0.415	0.343	0.423	0.301	0.313	0.299	0.258	0.242	0.335	-0.677707	-0.677707	-0.64886	-3.50276	0.00788	NA	NA	NA	NA	NA	1.64922	1.65883	0.47614	3.2433	0.26682	1.80306	1.34152	1.72614
chr3R	4297517	0.19	0.195	0.218	0.198	0.19	0.212	0.144	0.142	0.201	0.141	0.172	0.173	0.182	0.201	0.281	0.229	0.231	0.224	0.134	0.138	0.144	0.123	0.091	0.105	0.152	0.198	0.187	0.142	0.114	0.118	0.410853	0.527132	1.06202	2.59673	0.07869	0.596899	0.410853	0.922481	2.82983	0.11434	-0.658915	-0.705426	0.666667	-0.52314	0.84045	-0.728682	-0.00775194	0.0155039
chr2R	7579706	0.182	0.256	0.211	0.3	0.306	0.224	0.532	0.517	0.376	0.51	0.511	0.528	0.15	0.158	0.149	0.396	0.44	0.457	0.365	0.314	0.338	0.307	0.382	0.33	0.137	0.268	0.215	0.207	0.208	0.21	-1.08172	-0.484946	-0.847849	-3.39044	0.02437	-0.130108	-0.0817204	-0.743011	-1.19767	0.55205	1.74086	1.61989	0.482796	3.23055	0.27895	1.56344	1.57151	1.7086
chr2L	4318481	0.099	0.087	0.048	NA	NA	NA	0.114	0.127	0.12	0.096	0.127	0.097	NA	NA	NA	0.172	0.198	0.064	0.044	0.2	0.069	NA	NA	NA	0.059	0.136	0.156	0.111	0.104	0.295	-0.364532	-0.571429	-1.24384	-2.33413	0.1171	NA	NA	NA	NA	NA	-0.105911	0.118227	-0.00246305	0.01418	0.99494	-0.416256	0.118227	-0.399015
chr2R	9884160	0.076	0.075	0.094	0.102	0.064	0.165	0.186	0.131	0.183	0.172	0.171	0.165	0.072	0.148	0.098	0.203	0.237	0.223	0.091	0.084	0.092	0.11	0.126	0.112	0.127	0.107	0.092	0.067	0.072	0.088	-1.00903	-1.02986	-0.634028	-4.1792	0.00354	-0.467361	-1.25903	0.845139	-0.50583	0.86742	1.28264	0.136806	1.22014	2.32385	0.37717	0.990972	0.970139	0.845139
chr2R	11603447	0	0.057	0.073	NA	NA	NA	0.095	0.095	0.102	0.093	0.06	0.038	NA	NA	NA	0.033	0.054	0.024	0.194	0.18	0.157	0.118	0.068	0.045	0.125	0.209	0.085	0.099	0.098	0.039	-1.68318	-0.607704	-0.305818	-2.09518	0.20855	NA	NA	NA	NA	NA	0.109277	0.109277	0.241352	0.72418	0.73681	0.0715409	-0.551101	-0.966195
chr3L	4369184	NA	NA	NA	NA	NA	NA	0.857	0.739	0.739	0.843	0.774	0.856	NA	NA	NA	0.64	0.767	0.634	0.714	0.707	0.676	0.633	0.754	0.817	0.712	0.661	0.625	0.903	0.723	0.885	NA	NA	NA	NA	NA	NA	NA	NA	NA	NA	1.3098	-0.0784314	-0.0784314	0.85207	0.71729	1.1451	0.333333	1.29804
chr3L	9124202	0.067	0.22	0.183	NA	NA	NA	0.174	0.273	0.233	0.569	0.439	0.556	NA	NA	NA	NA	NA	NA	0.235	0.333	0.225	0.308	0.216	0.139	0.167	0.167	0.136	0.179	0.313	0.16	-1.44531	-0.25	-0.539062	-1.99572	0.19994	NA	NA	NA	NA	NA	-0.609375	0.164062	-0.148438	-0.67266	0.76899	2.47656	1.46094	2.375
chr2L	4308806	0.091	0.051	0.073	0.198	0.267	0.257	0.278	0.268	0.269	0.28	0.27	0.284	0.244	0.214	0.222	0.426	0.433	0.419	0.157	0.217	0.201	0.242	0.219	0.206	0.255	0.258	0.258	0.221	0.181	0.189	-1.73255	-2.20314	-1.94431	-10.4719	0	-0.473725	0.338039	0.220392	0.09603	0.96486	0.467451	0.349804	0.361569	2.08648	0.26682	0.49098	0.373333	0.538039
chr4	100558	0.104	0.093	0.097	0.05	0.163	0.075	0.117	0.11	0.132	0.131	0.137	0.128	0.133	0.108	0.015	0.106	0.11	0.119	0.103	0.125	0.11	0.102	0.114	0.091	0.137	0.132	0.119	0.106	0.107	0.122	-0.217284	-0.624691	-0.476543	-2.06176	0.11444	-2.21728	1.9679	-1.29136	-0.44576	0.88504	0.264198	0.00493827	0.819753	1.27781	0.55354	0.782716	1.00494	0.671605
chrX	11968768	0.495	0.434	0.428	0.594	0.632	0.557	0.758	0.696	0.695	0.795	0.778	0.811	0.537	0.496	0.474	0.706	0.715	0.729	0.705	0.646	0.684	0.676	0.662	0.687	0.598	0.668	0.642	0.61	0.723	0.675	-1.47063	-2.07459	-2.13399	-7.9205	0.00317	-0.490429	-0.114191	-0.856766	-1.83028	0.38025	1.13333	0.519472	0.509571	2.78422	0.19444	1.49967	1.33135	1.65809
chr3R	21312456	0.577	0.591	0.409	NA	NA	NA	0.452	0.364	0.475	0.356	0.436	0.263	0.64	0.6	0.607	NA	NA	NA	0.814	0.696	0.788	0.316	0.42	0.314	0.239	0.322	0.368	0.28	0.353	0.359	0.722479	0.808899	-0.314558	1.08013	0.47477	NA	NA	NA	NA	NA	-0.0491255	-0.592335	0.0928498	-0.66155	0.77188	-0.641718	-0.147891	-1.21579
chrX	4352383	NA	NA	NA	NA	NA	NA	0.09	0.128	0.038	0.051	0.122	0.227	0	0.127	0	0.132	0.235	0.111	0.015	0.112	0.073	0.074	0.152	0	0.215	0.15	0.131	0.189	0.191	0.045	NA	NA	NA	NA	NA	NA	NA	NA	NA	NA	-0.262911	0.2723	-0.995305	-0.86489	0.70762	-0.812207	0.187793	1.66667
chr4	128685	0	0	0	NA	NA	NA	0.028	0	0.026	0.159	0.086	0.078	0	0.011	0	0	0.085	0.039	0.081	0.036	0.043	0.046	0.014	0	0.024	0.011	0	0.02	0.088	0	-0.830959	-0.830959	-0.830959	-4.39149	0.00127	NA	NA	NA	NA	NA	-0.11301	-0.830959	-0.164292	-1.30388	0.54475	3.24596	1.37417	1.16904
chr2R	21621075	0.414	0.495	0.433	NA	NA	NA	0.525	0.492	0.549	0.551	0.552	0.573	NA	NA	NA	0.478	0.51	0.498	0.491	0.495	0.505	NA	NA	NA	0.387	0.478	0.422	0.322	0.363	0.391	-0.887446	0.339827	-0.599567	-0.9923	0.50715	NA	NA	NA	NA	NA	0.794372	0.294372	1.15801	2.47907	0.25046	1.18831	1.20346	1.52165
chr2R	14297994	0.103	0.091	0.096	0.191	0.195	0.205	0.23	0.251	0.184	0.263	0.22	0.243	0.164	0.102	0.107	0.262	0.228	0.261	0.182	0.165	0.192	0.186	0.155	0.148	0.128	0.15	0.124	0.132	0.128	0.136	-1.34088	-1.5673	-1.47296	-8.47442	0	0.319497	0.394969	0.583648	2.20034	0.20778	1.05535	1.45157	0.187421	2.37295	0.3702	1.67799	0.866667	1.30063
chr3R	21033938	0.005	0.005	0.025	0.205	0.037	0.005	NA	NA	NA	0.113	0.127	0.159	0.003	0.005	0.037	0.171	0.183	0.081	0.018	0.023	0.034	0.03	0.022	0.023	0.033	0.048	0.044	0.005	0.01	0.035	-0.833951	-0.833951	-0.500617	-3.37013	0.01146	2.49938	-0.300617	-0.833951	0.48689	0.8819	NA	NA	NA	NA	NA	0.966049	1.19938	1.73272
chrX	11939764	0.111	0.104	0.086	NA	NA	NA	0.264	0.275	0.298	0.291	0.308	0.291	NA	NA	NA	0.254	0.26	0.257	0.233	0.245	0.26	0.261	0.239	0.19	0.353	0.309	0.338	0.188	0.156	0.195	-1.84643	-1.94643	-2.20357	-12.1376	0	NA	NA	NA	NA	NA	0.339286	0.496429	0.825	2.31687	0.21429	0.725	0.967857	0.725
chr2L	9809888	0.054	0.174	0.241	NA	NA	NA	0.095	0.1	0.061	0.136	0.101	0.097	NA	NA	NA	0.011	0.175	0.024	0.088	0.014	0.024	NA	NA	NA	0.176	0.164	0.099	0.205	0.117	0.06	-0.80506	1.06994	2.11682	1.05084	0.52442	NA	NA	NA	NA	NA	-0.164435	-0.0863095	-0.695685	-1.14852	0.57098	0.47619	-0.0706845	-0.133185
chr2R	17375028	0.144	0.169	0.142	0.154	0.125	0.202	0.097	0.132	0.13	0.124	0.141	0.135	0.194	0.185	0.325	0.122	0.112	0.138	0.169	0.185	0.189	0.103	0.082	0.078	0.282	0.268	0.236	0.104	0.101	0.11	-0.20226	0.221469	-0.236158	-0.31816	0.84336	-0.0327684	-0.524294	0.780791	0.1922	0.93877	-0.99887	-0.40565	-0.439548	-2.45811	0.2384	-0.541243	-0.253107	-0.354802
chr3L	991441	0.1	0.145	0.054	NA	NA	NA	0.208	0.111	0.111	0.143	0.196	0.245	0.077	0.143	0.045	0.181	0.089	0.095	0.22	0.138	0.283	NA	NA	NA	0.067	0.029	0.049	0.075	0.048	0.027	-0.285119	0.357738	-0.942262	-0.74986	0.62298	NA	NA	NA	NA	NA	1.25774	-0.127976	-0.127976	0.73933	0.76288	0.329167	1.08631	1.78631
chrX	11955524	0.216	0.157	0.076	NA	NA	NA	0.343	0.254	0.235	0.256	0.364	0.324	NA	NA	NA	0.272	0.245	0.275	0.206	0.258	0.173	0.181	0.204	0.034	0.341	0.368	0.324	NA	NA	NA	-0.315615	-1.00166	-1.94352	-2.42234	0.17261	NA	NA	NA	NA	NA	1.16113	0.126246	-0.0946844	1.00183	0.65134	0.149502	1.40532	0.940199
chrX	9574655	0.306	0.227	0.269	NA	NA	NA	0.541	0.47	0.472	0.601	0.648	0.656	NA	NA	NA	0.418	0.512	0.561	0.421	0.458	0.482	0.301	0.404	0.312	0.448	0.377	0.398	0.23	0.335	0.383	-1.0105	-1.67437	-1.32143	-5.43535	0.00306	NA	NA	NA	NA	NA	0.964286	0.367647	0.384454	2.15103	0.30146	1.46849	1.86345	1.93067
chr4	1042904	0.054	0.057	0.018	0.075	0.127	0	0.057	0.118	0.099	0.062	0.02	0.046	0.132	0.093	0.147	0.057	0.012	0.011	0.068	0.074	0.012	0.07	0.06	0	0.074	0.041	0.086	0.035	0.038	0.04	-0.142982	-0.0640351	-1.09035	-1.23787	0.4134	0.409649	1.77807	-1.56404	0.23376	0.92952	-0.0640351	1.54123	1.04123	1.81737	0.49407	0.0675439	-1.03772	-0.353509
chr2L	8201522	0.186	0.093	0.116	0.03	0.004	0.015	0.117	0.115	0.21	0.106	0.148	0.095	NA	NA	NA	0.12	0.096	0.157	0.101	0.176	0.175	0.274	0.332	0.214	0.139	0.235	0.167	NA	NA	NA	0.57182	-0.651864	-0.349232	-0.3754	0.8221	-1.48081	-1.82292	-1.67818	-9.08452	0	-0.336075	-0.36239	0.88761	0.15223	0.96024	-0.480811	0.0718202	-0.625548
chr2L	16179463	0.972	0.912	0.914	NA	NA	NA	0.888	0.895	0.97	0.884	0.887	0.879	0.997	0.997	0.907	0.994	0.873	0.957	0.783	0.844	0.868	0.896	0.948	0.897	0.997	0.977	0.968	0.887	0.904	0.934	1.00783	-0.146011	-0.10755	0.64726	0.68554	NA	NA	NA	NA	NA	-0.60755	-0.472934	0.969373	-0.07586	0.98242	-0.684473	-0.626781	-0.780627
chr3R	5594099	0.091	0.107	0.101	0.153	0.156	0.072	0.216	0.169	0.156	0.205	0.225	0.187	0.163	0.139	0.28	0.152	0.169	0.153	0.132	0.123	0.122	0.2	0.197	0.243	0.215	0.192	0.17	0.144	0.163	0.122	-1.58478	-1.23696	-1.36739	-7.45283	0	-0.236957	-0.171739	-1.99783	-1.41991	0.55205	1.13261	0.11087	-0.171739	0.89342	0.70644	0.893478	1.32826	0.502174
chr3R	21312637	NA	NA	NA	0.2	0	0	0.744	0.752	0.661	0.132	0.146	0.115	0.02	0.017	0	NA	NA	NA	0.048	0.074	0.092	0.074	0.089	0.114	0.137	0.081	0.113	0.025	0.089	0.058	NA	NA	NA	NA	NA	0.194763	-0.722668	-0.722668	-1.2377	0.55205	2.69018	2.72687	2.30944	20.409	0.01839	-0.117164	-0.0529434	-0.195145
chr3L	4585849	0.104	0.112	0.045	0.333	0.297	0.145	0.178	0.156	0.103	0.255	0.288	0.15	NA	NA	NA	0.152	0.25	0.122	0.211	0.132	0.114	0.084	0.186	0.066	0.14	0.198	0.205	0.18	0.211	0.12	-0.914815	-0.800529	-1.75767	-3.5932	0.0578	2.35661	1.84233	-0.329101	1.72309	0.52461	0.142328	-0.171958	-0.929101	-0.93184	0.67336	1.24233	1.71376	-0.257672
chr2R	19225658	0.088	0.069	0.107	0.146	0.181	0.268	0.226	0.184	0.218	0.254	0.266	0.256	0.148	0.104	0.299	0.229	0.232	0.2	0.141	0.17	0.158	0.185	0.202	0.17	0.132	0.165	0.158	0.09	0.096	0.145	-1.49548	-1.81751	-1.17345	-6.43004	0.00201	-0.512429	0.080791	1.55537	0.64441	0.80469	0.843503	0.131638	0.70791	2.09126	0.34111	1.31808	1.52147	1.35198
chrX	924277	0.247	0.185	0.197	0.555	0.469	0.636	0.35	0.293	0.346	0.442	0.441	0.468	0.286	0.193	0.363	0.384	0.466	0.404	0.216	0.299	0.27	0.366	0.349	0.325	0.273	0.311	0.279	0.271	0.251	0.25	-0.864486	-1.44393	-1.33178	-5.21417	0.00363	2.01402	1.21028	2.77103	4.6813	0.17956	0.0981308	-0.434579	0.0607477	-0.38103	0.88802	0.957944	0.948598	1.20093
chr3R	24708329	0.217	0.211	0.139	0.189	0.243	0.314	0.163	0.208	0.162	0.184	0.225	0.308	0.259	0.218	0.255	0.198	0.162	0.221	0.135	0.171	0.15	0.047	0.167	0.119	0.247	0.222	0.183	0.284	0.204	0.154	0.327976	0.220833	-1.06488	-0.38927	0.81957	-0.172024	0.792262	2.06012	1.47481	0.54913	-0.63631	0.167262	-0.654167	-1.22795	0.57098	-0.26131	0.470833	1.95298
chr4	1042620	0.041	0.011	0.009	0.211	0.085	0.113	0.05	0.053	0.036	0.083	0.031	0.027	0	0.013	0.012	0.041	0.04	0.034	0.047	0	0.011	0.028	0.029	0	0.013	0.067	0	0.013	0.083	0.02	0.0224806	-0.675194	-0.721705	-1.62369	0.25919	3.97597	1.04574	1.6969	2.78134	0.37743	0.231783	0.30155	-0.0937984	0.68508	0.7569	0.999225	-0.210078	-0.303101
chr2R	17375042	0.008	0.021	0.003	0.043	0.056	0.04	0.006	0.006	0.003	0.007	0.005	0.006	NA	NA	NA	0.004	0.011	0.007	0.04	0.067	0.055	0.003	0.004	0.012	0.119	0.094	0.096	0.007	0.004	0.001	-0.574635	-0.180696	-0.72615	-2.04821	0.12981	0.485971	0.87991	0.395062	2.51911	0.16092	-0.635241	-0.635241	-0.72615	-3.44916	0.0489	-0.604938	-0.665544	-0.635241
chr2L	8177947	0.037	0.04	0.07	NA	NA	NA	0.177	0.132	0.002	0.159	0.206	0.175	NA	NA	NA	0.258	0.223	0.089	0.056	0.093	0.062	0.007	0.006	0.009	0	0.11	0.083	0.038	0.08	0.043	-0.713401	-0.67286	-0.267455	-2.31443	0.08094	NA	NA	NA	NA	NA	1.17849	0.570383	-1.18637	0.28847	0.92539	0.935248	1.57038	1.15146
chr2L	9809350	0.431	0.525	0.367	NA	NA	NA	0.465	0.661	0.538	0.498	0.487	0.49	NA	NA	NA	NA	NA	NA	0.521	0.6	0.517	0.418	0.354	0.258	0.374	0.57	0.498	0.443	0.361	0.485	-0.423862	0.609105	-1.12716	-0.65105	0.68572	NA	NA	NA	NA	NA	-0.0502355	2.10361	0.751962	1.63422	0.53585	0.312402	0.191523	0.22449
chrX	2628866	0.109	0.059	0.087	0.083	0.108	0.206	0.197	0.156	0.098	0.285	0.289	0.339	0.097	0.071	0.024	0.173	0.148	0.188	0.144	0.192	0.173	0.119	0.131	0.168	0.092	0.21	0.184	0.099	0.095	0.131	-0.564286	-1.27857	-0.878571	-3.54099	0.03037	-0.935714	-0.578571	0.821429	-0.4485	0.88349	0.692857	0.107143	-0.721429	0.06358	0.98242	1.95	2.00714	2.72143
chr2L	9807941	0.54	0.415	0.429	NA	NA	NA	0.467	0.475	0.586	0.333	0.349	0.336	NA	NA	NA	0.551	0.533	0.515	0.249	0.355	0.33	0.348	0.321	0.222	0.567	0.583	0.6	0.352	0.286	0.343	1.0508	-0.0456871	0.0771199	0.98708	0.51096	NA	NA	NA	NA	NA	0.410453	0.480629	1.45431	2.20764	0.36697	-0.764985	-0.624635	-0.73867
chr3L	9833459	0.168	0.172	0.142	0.116	0.211	0.103	0.196	0.158	0.194	0.2	0.18	0.185	0.145	0.149	0.123	0.2	0.178	0.154	0.191	0.202	0.188	0.17	0.139	0.116	0.103	0.18	0.158	0.24	0.165	0.183	0.0313131	0.152525	-0.756566	-0.6061	0.69694	-1.54444	1.33434	-1.93838	-0.76055	0.76053	0.879798	-0.271717	0.819192	1.24649	0.57786	1.00101	0.394949	0.546465
chr3R	8386758	0.123	0.096	0.08	0.068	0.104	0.224	0.138	0.119	0.133	0.206	0.186	0.191	0.064	0.138	0.005	0.174	0.24	0.166	0.118	0.14	0.164	0.117	0.153	0.117	0.155	0.142	0.14	0.154	0.126	0.13	-0.298582	-0.87305	-1.21348	-2.64909	0.10576	-1.46879	-0.702837	1.85035	-0.11659	0.96135	0.0205674	-0.383688	-0.0858156	-0.69077	0.75546	1.46738	1.04184	1.14823
chrX	3860692	0.034	0.011	0.048	NA	NA	NA	NA	NA	NA	0.109	0.074	0.122	0	0.076	0.038	0.042	0.107	0.129	0.145	0.091	0.048	NA	NA	NA	0.169	0.093	0.061	0.039	0.07	0.115	-0.981602	-1.50433	-0.66342	-3.63131	0.02933	NA	NA	NA	NA	NA	NA	NA	NA	NA	NA	0.722944	-0.0725108	1.0184
chrX	2217806	0.519	0.541	0.491	0.48	0.669	0.515	NA	NA	NA	0.527	0.606	0.61	0.451	0.317	0.4	0.432	0.602	0.494	0.36	0.427	0.416	0.48	0.572	0.532	0.493	0.429	0.408	0.328	0.365	0.475	0.457216	0.710089	0.135377	1.77987	0.18181	0.00893997	2.18135	0.411239	1.40093	0.55205	NA	NA	NA	NA	NA	0.54917	1.45722	1.50319
chr3L	4586039	0.069	0.085	0.011	0	0	0	0.049	0.035	0.063	0.155	0.17	0.143	0.031	0.035	0.065	0.091	0.042	0.019	0.082	0.109	0.08	0.043	0.063	0.039	0.101	0.071	0.043	0.101	0.03	0.127	0.0874074	0.442963	-1.20148	-0.46231	0.79019	-1.44593	-1.44593	-1.44593	-8.98641	0	-0.357037	-0.668148	-0.0459259	-1.46556	0.49407	1.99852	2.33185	1.73185
chr2R	13809607	0.097	0.1	0.145	NA	NA	NA	0.329	0.306	0.356	0.281	0.278	0.264	NA	NA	NA	0.357	0.235	0.279	0.184	0.262	0.288	0.106	0.237	0.156	0.609	0.491	0.47	0.131	0.12	0.186	-1.28223	-1.25879	-0.907227	-5.31211	0.00037	NA	NA	NA	NA	NA	0.530273	0.350586	0.741211	2.37647	0.19664	0.155273	0.131836	0.0224609
chrX	16475638	0.025	0.011	0.018	0.096	0.156	0.16	0.088	0.09	0.162	0.087	0.088	0.078	0.171	0.184	0.107	0.071	0.066	0.081	0.039	0.09	0.095	0.134	0.12	0.086	0.159	0.126	0.137	0.086	0.072	0.089	-1.68333	-2.00152	-1.84242	-10.8849	0	-0.069697	1.29394	1.38485	1.89898	0.46005	-0.251515	-0.206061	1.4303	0.61245	0.80313	-0.274242	-0.251515	-0.478788
chr4	1042892	0.009	0.049	0.019	0.073	0.014	0	0.048	0.056	0.037	0.09	0.078	0.038	0.083	0.074	0.174	0.069	0.057	0.035	0.058	0.065	0.043	0.032	0.073	0.028	0.053	0.072	0.011	0.095	0.085	0.019	-1.3402	-0.163725	-1.04608	-2.33815	0.17074	0.542157	-1.19314	-1.6049	-1.21984	0.60564	-0.193137	0.0421569	-0.516667	-0.9449	0.64326	1.04216	0.689216	-0.487255
chr3R	10195426	0.941	0.873	0.847	0.944	0.907	1	0.884	0.934	0.872	0.919	0.98	0.945	0.985	0.912	0.891	0.943	0.883	0.923	0.972	0.972	0.897	0.919	0.955	0.929	0.937	0.948	0.931	0.885	0.989	0.943	0.324561	-1.46491	-2.14912	-1.60555	0.35833	0.403509	-0.570175	1.87719	0.86012	0.71603	-1.17544	0.140351	-1.49123	-1.74833	0.50052	-0.254386	1.35088	0.429825
chr3L	2926944	0.039	0.137	0.2	0	0	0	0.063	0.042	0.04	0.021	0.041	0.051	0.047	0	0.02	0.01	0.039	0	0.016	0.032	0	0	0.015	0.022	0.013	0.016	0	0.037	0.011	0.015	0.192857	2.52619	4.02619	2.23339	0.25097	-0.735714	-0.735714	-0.735714	-4.1146	0.00605	0.764286	0.264286	0.216667	1.72315	0.41593	-0.235714	0.240476	0.478571
chrX	17097065	0.043	0.043	0.023	0.007	0.078	0.049	0.025	0.026	0.026	0.052	0.057	0.032	0.099	0	0.003	0.02	0.044	0.022	0.08	0.209	0.123	0.044	0.04	0.05	0.016	0.043	0.028	0.088	0.028	0.024	-0.107317	-0.107317	-0.595122	-1.1468	0.40103	-0.985366	0.746341	0.0390244	-0.13684	0.95261	-0.546341	-0.521951	-0.521951	-2.89974	0.09716	0.112195	0.234146	-0.37561
chr3R	16065967	0.157	0.095	0.238	NA	NA	NA	0.288	0.254	0.325	0.277	0.311	0.369	0.008	0.004	0.104	0.055	0.059	0.055	0.011	0.07	0.108	0.028	0.073	0.042	0.136	0.092	0.084	0.008	0.005	0.044	0.313313	-0.245245	1.04304	0.9677	0.5269	NA	NA	NA	NA	NA	1.49349	1.18719	1.82683	6.4552	0.012	1.39439	1.7007	2.22322
chr4	454079	0.045	0.063	0.025	0.118	0.153	0.309	0	0.119	0.074	0.092	0.079	0.048	0.077	0.063	0.019	0.1	0.066	0.075	0.029	0.066	0.065	0.026	0.086	0.067	0.021	0.045	0.091	0.132	0	0.15	-0.547701	-0.237356	-0.892529	-2.23503	0.11557	0.71092	1.31437	4.00402	2.18978	0.45477	-1.32356	0.728161	-0.0477011	-0.37768	0.89578	0.262644	0.0385057	-0.495977
chr2R	17374881	0.072	0.072	0.09	0.102	0.061	0.108	0.053	0.052	0.047	0.054	0.058	0.056	0.141	0.087	0.213	0.054	0.045	0.052	0.055	0.065	0.071	0.066	0.044	0.043	0.131	0.109	0.108	0.065	0.038	0.062	-0.102703	-0.102703	0.383784	0.25368	0.87539	0.708108	-0.4	0.87027	0.97836	0.65932	-0.616216	-0.643243	-0.778378	-3.67969	0.02689	-0.589189	-0.481081	-0.535135
chr3L	4178112	0	0	0.061	NA	NA	NA	0.133	0.192	0.136	0.176	0.091	0.022	NA	NA	NA	0	0	0.012	0.069	0.061	0.037	NA	NA	NA	0.174	0.087	0	0	0	0.125	-1.00806	-1.00806	-0.0695971	-2.02854	0.17619	NA	NA	NA	NA	NA	1.0381	1.94579	1.08425	4.32415	0.10781	1.69963	0.391941	-0.669597
chr3R	27673289	0.531	0.396	0.494	0.621	0.799	0.819	0.712	0.746	0.738	0.702	0.708	0.702	0.856	0.693	0.736	0.744	0.751	0.743	0.656	0.722	0.675	0.644	0.656	0.581	0.764	0.773	0.757	0.601	0.629	0.747	-1.65486	-3.06111	-2.04028	-5.68926	0.05053	-0.717361	1.13681	1.34514	0.9559	0.67209	0.230556	0.584722	0.501389	2.10938	0.26783	0.126389	0.188889	0.126389
chrX	17952717	0.024	0.019	0.022	0.038	0.054	0.068	0.027	0.032	0.049	0.016	0.02	0.018	0.045	0.057	0.051	0.137	0.14	0.13	0.016	0.026	0.03	0.052	0.053	0.035	0.068	0.044	0.042	0.049	0.036	0.046	-0.731313	-0.882828	-0.791919	-4.4239	0.00089	-0.307071	0.177778	0.60202	0.52796	0.83803	-0.640404	-0.488889	0.0262626	-1.43164	0.50052	-0.973737	-0.852525	-0.913131
chr3L	13929952	0.165	0.148	0.103	0.108	0.096	0.124	0.233	0.251	0.227	0.3	0.288	0.321	0.199	0.113	0.097	0.242	0.269	0.233	0.201	0.221	0.208	0.177	0.213	0.232	0.22	0.235	0.25	0.152	0.128	0.193	-0.536022	-0.810215	-1.53602	-3.00267	0.09152	-1.45538	-1.64892	-1.19731	-7.14351	0.00027	0.560753	0.851075	0.463978	2.98712	0.09716	1.6414	1.44785	1.98011
chr2L	8178242	0.163	0.159	0.184	0.019	0.039	0.208	0.26	0.225	0.254	0.274	0.295	0.283	0.168	0.131	0.066	0.251	0.28	0.295	0.12	0.156	0.138	0.165	0.158	0.136	0.17	0.188	0.176	0.117	0.137	0.154	-0.224883	-0.281221	0.070892	-0.68769	0.62372	-2.25305	-1.97136	0.40892	-1.64022	0.53722	1.14131	0.648357	1.05681	4.23704	0.03198	1.3385	1.63427	1.46526
chr3R	4301246	0.211	0.128	0.149	NA	NA	NA	0.214	0.12	0.169	0.119	0.083	0.216	NA	NA	NA	0.278	0.177	0.12	0.191	0.239	0.163	0.152	0.188	0.129	0.241	0.224	0.209	0.17	0.275	0.198	0.584167	-1.07583	-0.655833	-0.79672	0.61208	NA	NA	NA	NA	NA	0.644167	-1.23583	-0.255833	-0.54782	0.83145	-1.25583	-1.97583	0.684167
chrX	16505431	0.155	0.128	0.14	NA	NA	NA	0.147	0.216	0.127	0.152	0.174	0.155	NA	NA	NA	0.129	0.103	0.099	0.161	0.141	0.05	0.138	0.136	0.229	0.17	0.163	0.256	0.14	0.225	0.134	0.0492424	-0.564394	-0.291667	-1.04376	0.44904	NA	NA	NA	NA	NA	-0.132576	1.43561	-0.587121	0.41794	0.88598	-0.0189394	0.481061	0.0492424
chr2L	2757155	0	0	0.183	0.136	0.107	0.115	0.01	0.029	0.01	0	0.01	0	0	0.024	0	0.091	0.152	0.225	0.186	0.173	0.191	0.047	0.029	0.158	0.138	0.163	0.173	0	0	0	-1.00427	-1.00427	1.34188	-0.30662	0.86136	0.739316	0.367521	0.470085	2.53165	0.13977	-0.876068	-0.632479	-0.876068	-4.12311	0.01446	-1.00427	-0.876068	-1.00427
chr2R	13517347	0.212	0.294	0.192	0.272	0.202	0.309	0.248	0.228	0.23	0.232	0.229	0.236	0.233	0.213	0.261	0.23	0.216	0.197	0.274	0.257	0.264	0.227	0.243	0.222	0.25	0.253	0.239	0.256	0.25	0.25	-1.10128	2.05256	-1.87051	-0.28067	0.87539	1.20641	-1.4859	2.62949	0.71437	0.7802	0.283333	-0.485897	-0.408974	-0.70646	0.75827	-0.332051	-0.447436	-0.178205
chr3R	10195411	0.067	0.028	0.009	0.151	0.126	0	0.034	0.009	0.031	0.067	0.036	0.052	0	0.102	0.01	0.044	0.04	0.032	0.061	0.08	0.035	0	0.057	0	0.039	0.037	0.029	0.02	0.02	0.032	0.705556	-0.377778	-0.905556	-0.41603	0.80843	3.03889	2.34444	-1.15556	1.19999	0.62569	-0.211111	-0.905556	-0.294444	-1.75931	0.42101	0.705556	-0.155556	0.288889
chrX	15058391	0.23	0.167	0.217	0.409	0.492	0.563	0.426	0.378	0.35	0.387	0.412	0.389	0.382	0.398	0.355	0.454	0.44	0.453	0.352	0.381	0.403	0.35	0.329	0.309	0.471	0.506	0.46	0.324	0.259	0.337	-1.7376	-2.47016	-1.88876	-8.39355	0.00441	0.343798	1.30891	2.1345	2.55903	0.36966	0.541473	-0.0166667	-0.342248	0.20523	0.95049	0.0879845	0.378682	0.11124
chr2L	8201337	0.32	0.275	0.276	NA	NA	NA	0.514	0.365	0.403	0.342	0.397	0.426	0.333	0.274	0.203	0.3	0.32	0.306	0.277	0.296	0.299	0.417	0.499	0.381	0.363	0.414	0.369	0.147	0.166	0.281	-0.140741	-0.670153	-0.658388	-1.97154	0.14643	NA	NA	NA	NA	NA	2.14161	0.388671	0.83573	2.24799	0.41791	0.118083	0.765142	1.10632
chrX	5630234	0.068	0.16	0.189	NA	NA	NA	0.298	0.205	0.151	0.341	0.384	0.404	NA	NA	NA	0.254	0.233	0.101	0.226	0.326	0.328	0.199	0.222	0.217	0.146	0.154	0.052	0.241	0.235	0.221	-1.74298	-0.70927	-0.383427	-2.32532	0.17383	NA	NA	NA	NA	NA	0.841292	-0.203652	-0.810393	-0.12287	0.97124	1.32444	1.80758	2.0323
chrX	5076763	0.09	0.06	0.086	NA	NA	NA	NA	NA	NA	0.294	0.301	0.293	NA	NA	NA	0.237	0.231	0.218	0.177	0.186	0.206	0.127	0.136	0.16	0.192	0.17	0.18	0.169	0.166	0.2	-1.47991	-1.94866	-1.54241	-8.03406	9e-05	NA	NA	NA	NA	NA	NA	NA	NA	NA	NA	1.70759	1.81696	1.69196
chr2L	8201539	0.421	0.305	0.254	NA	NA	NA	0.371	0.192	0.328	0.274	0.362	0.281	NA	NA	NA	0.337	0.335	0.356	0.172	0.355	0.35	0.45	0.614	0.517	0.487	0.469	0.399	0.403	0.269	0.448	0.564583	-0.595417	-1.10542	-0.79419	0.61208	NA	NA	NA	NA	NA	0.0645833	-1.72542	-0.365417	-1.3224	0.5744	-0.905417	-0.0254167	-0.835417
chr2R	2519662	NA	NA	NA	NA	NA	NA	0.281	0.277	0.217	0.352	0.317	0.265	NA	NA	NA	0.262	0.314	0.189	0.162	0.271	0.158	0.211	0.192	0.115	0.254	0.268	0.209	0.209	0.182	0.276	NA	NA	NA	NA	NA	NA	NA	NA	NA	NA	0.755337	0.686371	-0.348112	0.96936	0.65901	1.97947	1.37603	0.479475
chr2L	8119964	0.02	0.041	0.213	NA	NA	NA	0.018	0.056	0.022	0.088	0.089	0.135	NA	NA	NA	0.059	0.057	0.045	0.122	0.061	0.119	0.053	0.043	0.079	0.036	0.075	0.075	0.011	0.014	0.054	-1.02315	-0.556481	3.26574	0.4692	0.79236	NA	NA	NA	NA	NA	-1.06759	-0.223148	-0.978704	-2.46053	0.28275	0.487963	0.510185	1.53241
chr3L	5188011	0.167	0.054	0	0.033	0	0	0.052	0.108	0.096	0.11	0.101	0.09	0	0.073	0.058	0.061	0.113	0.104	0.072	0.048	0.024	0.034	0.009	0.018	0.07	0.05	0.068	0.081	0.079	0.017	2.61789	-0.138211	-1.45528	0.31299	0.86136	-0.650407	-1.45528	-1.45528	-4.03402	0.11197	-0.186992	1.17886	0.886179	1.51332	0.54475	1.22764	1.00813	0.739837
chr3L	7051583	0.998	1	0.996	0.998	0.998	0.998	0.997	0.993	0.999	0.998	0.998	0.998	0.99	0.995	0.998	0.997	0.996	0.997	0.998	0.996	0.996	0.997	0.999	0.997	0.997	0.999	0.996	0.999	1	0.997	0.416667	1.41667	-0.583333	0.76005	0.63866	0.416667	0.416667	0.416667	2.29919	0.18432	-0.0833333	-2.08333	0.916667	-0.51387	0.85111	0.416667	0.416667	0.416667
chrX	17942257	0	0.019	0.049	NA	NA	NA	0.058	0.077	0.026	0.069	0.024	0.026	NA	NA	NA	0.105	0.127	0	0.018	0.167	0	NA	NA	NA	0.135	0.091	0.056	0.045	0	0	-1.08333	-0.6875	-0.0625	-1.82997	0.20855	NA	NA	NA	NA	NA	0.125	0.520833	-0.541667	0.10012	0.97285	0.354167	-0.583333	-0.541667
chr3L	9162281	0.108	0.148	0.064	NA	NA	NA	0.179	0.253	0.157	0.355	0.429	0.432	NA	NA	NA	0.272	0.273	0.109	0.273	0.293	0.169	0.209	0.196	0.111	0.184	0.188	0.064	0.29	0.286	0.415	-1.12618	-0.748821	-1.54127	-4.1545	0.01754	NA	NA	NA	NA	NA	-0.456368	0.241745	-0.663915	-0.92696	0.6664	1.20401	1.90212	1.93042
chr2R	15871916	0.085	0.053	0.048	0.045	0.026	0.022	NA	NA	NA	0.298	0.263	0.302	0.008	0.017	0.003	0.115	0.082	0.102	0.133	0.168	0.175	0.088	0.1	0.113	0.108	0.162	0.121	0.126	0.12	0.151	-0.34646	-0.751524	-0.814815	-2.76443	0.04169	-0.852789	-1.0933	-1.14393	-5.18144	0.00071	NA	NA	NA	NA	NA	2.34974	1.9067	2.40038
chr2L	13218312	0.23	0.248	0.244	0.241	0.267	0.319	0.515	0.416	0.475	0.492	0.536	0.542	0.004	0.007	0.204	0.363	0.185	0.346	0.382	0.413	0.371	0.17	0.297	0.259	0.278	0.325	0.348	0.312	0.304	0.429	-0.667176	-0.529771	-0.560305	-3.14949	0.01428	-0.583206	-0.384733	0.0122137	-1.31456	0.52735	1.5084	0.752672	1.20305	4.42557	0.08383	1.33282	1.6687	1.7145
chr2L	11796345	0.047	0.048	0.046	0.068	0.089	0.103	0.142	0.13	0.116	0.122	0.122	0.124	0.044	0.053	0.056	0.096	0.114	0.125	0.091	0.092	0.086	0.072	0.081	0.083	0.066	0.054	0.059	0.053	0.065	0.083	-1.28736	-1.25287	-1.32184	-7.61355	0	-0.563218	0.16092	0.643678	0.22029	0.92952	1.98851	1.57471	1.09195	5.51086	0.08383	1.29885	1.29885	1.36782
chrX	17930658	0.953	0.966	0.951	NA	NA	NA	0.906	0.93	0.894	0.928	0.922	0.935	0.97	0.886	1	0.873	0.832	0.884	0.905	0.918	0.914	0.878	0.907	0.905	0.893	0.889	0.926	0.852	0.852	0.864	1.16764	1.50975	1.11501	6.04869	0.00017	NA	NA	NA	NA	NA	-0.0692008	0.562378	-0.38499	0.11402	0.97124	0.509747	0.351852	0.693957
chr3L	9162289	0.145	0.145	0.039	NA	NA	NA	0.234	0.242	0.172	0.444	0.465	0.409	NA	NA	NA	0.25	0.314	0.125	0.176	0.288	0.156	0.195	0.077	0.079	0.145	0.181	0.065	NA	NA	NA	-0.52502	-0.52502	-1.42333	-2.49688	0.11321	NA	NA	NA	NA	NA	0.229217	0.297014	-0.296207	0.27919	0.91808	2.00888	2.18684	1.71227
chr3R	15413254	0.185	0.226	0.239	NA	NA	NA	0.431	0.295	0.306	0.39	0.407	0.413	0.169	0.074	0.037	0.274	0.192	0.32	0.281	0.264	0.279	0.221	0.207	0.2	0.196	0.245	0.221	0.141	0.189	0.202	-0.640781	-0.19992	-0.0601354	-1.20466	0.37875	NA	NA	NA	NA	NA	2.00438	0.542015	0.660295	2.36068	0.40004	1.56352	1.74632	1.81083
chr3R	15296683	0.133	0.087	0.097	NA	NA	NA	NA	NA	NA	0.1	0.125	0.069	0	0	0	0	0.048	0.061	0.206	0.044	0.077	NA	NA	NA	0	0	0	0.164	0.02	0	1.23968	0.473016	0.639683	2.6911	0.06843	NA	NA	NA	NA	NA	NA	NA	NA	NA	NA	0.689683	1.10635	0.173016
chrX	5086607	0.038	0.009	0.047	0.089	0.115	0.013	0.08	0.075	0.104	0.019	0.019	0.054	0.051	0.111	0.069	0.072	0.077	0.058	0.045	0.053	0.044	0.031	0.099	0.178	0.09	0.063	0.065	0.104	0.089	0.15	-0.851754	-1.61491	-0.614912	-3.18342	0.08046	0.490351	1.17456	-1.50965	0.06942	0.97355	0.253509	0.12193	0.885088	1.49543	0.50015	-1.35175	-1.35175	-0.430702
chr3R	7192775	0.527	0.62	0.553	NA	NA	NA	NA	NA	NA	0.792	0.805	0.791	NA	NA	NA	0.717	0.754	0.735	0.586	0.618	0.767	0.624	0.704	0.687	0.689	0.607	0.621	0.507	0.55	0.617	-1.4836	-0.450265	-1.19471	-3.15484	0.06755	NA	NA	NA	NA	NA	NA	NA	NA	NA	NA	1.46085	1.60529	1.44974
chr3R	4301117	0.07	0.071	0.054	0.069	0.077	0.149	0.05	0.078	0.029	0.03	0.025	0.017	0	0.068	0.149	0.079	0.099	0.064	0.032	0.051	0.088	0.036	0.103	0.011	0.075	0.09	0.111	0.033	0.018	0.069	0.189815	0.217593	-0.25463	0.21859	0.89285	0.162037	0.384259	2.38426	1.48484	0.54913	-0.365741	0.412037	-0.949074	-0.75239	0.7569	-0.921296	-1.06019	-1.28241
chrX	5229235	0.052	0.051	0.054	0.121	0.091	0.074	0.068	0.078	0.097	0.069	0.071	0.084	0.136	0.068	0.265	0.081	0.091	0.09	0.036	0.066	0.059	0.105	0.095	0.102	0.14	0.108	0.105	0.061	0.057	0.087	-0.895935	-0.920325	-0.847154	-4.98479	0.00024	0.786992	0.0552846	-0.35935	0.45628	0.8819	-0.505691	-0.261789	0.201626	-0.7191	0.75222	-0.481301	-0.43252	-0.115447
chr4	100559	0.136	0.111	0.113	0.073	0.088	0.151	0.144	0.118	0.169	0.127	0.118	0.133	0.071	0.108	0.011	0.12	0.118	0.126	0.104	0.11	0.113	0.124	0.111	0.109	0.098	0.105	0.099	0.09	0.106	0.125	0.894048	0.00119048	0.072619	1.02587	0.48971	-1.35595	-0.820238	1.42976	-0.31648	0.90912	1.17976	0.25119	2.07262	2.33474	0.41672	0.572619	0.25119	0.786905
chr2R	10108180	0.018	0	0.044	0.058	0.065	0.017	0.064	0.039	0.059	0.025	0.051	0.033	0	0.099	0.05	0.168	0.225	0.144	0.025	0.025	0.008	0.008	0.068	0.008	0	0.009	0.009	0.034	0.037	0.008	-0.560784	-0.913725	-0.0509804	-1.74969	0.23012	0.223529	0.360784	-0.580392	0.00405	0.99728	0.341176	-0.14902	0.243137	0.63013	0.78412	-0.423529	0.0862745	-0.266667
chr3L	4586053	0.15	0.179	0.054	NA	NA	NA	0.262	0.241	0.247	0.258	0.267	0.286	NA	NA	NA	NA	NA	NA	0.25	0.206	0.213	0.222	0.33	0.13	0.204	0.347	0.244	0.214	0.206	0.125	-1.07143	-0.632035	-2.52597	-2.71177	0.1667	NA	NA	NA	NA	NA	0.625541	0.307359	0.398268	1.87752	0.34111	0.564935	0.701299	0.989177
chr4	356722	NA	NA	NA	NA	NA	NA	0.082	0.16	0.096	0.2	0.231	0.357	NA	NA	NA	0.048	0.149	0.048	0.103	0.104	0.25	0.091	0.229	0.167	0.191	0.138	0.044	0.176	0.164	0.227	NA	NA	NA	NA	NA	NA	NA	NA	NA	NA	-0.948052	0.0649351	-0.766234	-1.60241	0.48605	0.584416	0.987013	2.62338
chr2R	2498356	0.724	0.729	0.659	NA	NA	NA	0.69	0.711	0.514	0.758	0.722	0.575	0.618	0.575	0.667	0.549	0.687	0.65	0.58	0.614	0.512	0.5	0.552	0.647	0.655	0.566	0.473	0.686	0.735	0.544	1.21445	1.27618	0.41198	3.14832	0.06914	NA	NA	NA	NA	NA	0.794696	1.05396	-1.37814	0.22113	0.95049	1.6342	1.18976	-0.625057
chr2L	19509577	0.12	0.062	0.077	0.197	0.167	0.221	0.151	0.139	0.137	0.153	0.164	0.173	0.12	0.053	0.156	0.149	0.171	0.165	0.136	0.147	0.134	0.14	0.129	0.169	0.116	0.209	0.189	0.149	0.1	0.142	-0.644737	-2.17105	-1.77632	-3.48293	0.10957	1.38158	0.592105	2.01316	3.29116	0.25319	0.171053	-0.144737	-0.197368	-0.26951	0.92019	0.223684	0.513158	0.75
chrX	17932749	0.029	0.073	0.026	0.16	0.315	0.225	0.112	0.175	0.104	0.211	0.198	0.21	0.056	0.229	0.063	0.193	0.246	0.123	0.151	0.18	0.11	0.132	0.178	0.182	0.248	0.205	0.19	0.202	0.097	0.234	-1.92609	-1.28841	-1.96957	-6.91645	0.00475	-0.0275362	2.21884	0.914493	1.69854	0.52012	-0.723188	0.189855	-0.83913	-1.32504	0.55924	0.711594	0.523188	0.697101
chr3R	16096665	0.059	0.034	0.045	0.044	0.133	0.046	0.088	0.071	0.112	0.137	0.137	0.147	0.106	0.029	0.04	0.078	0.102	0.111	0.098	0.112	0.091	0.085	0.118	0.091	0.093	0.115	0.092	0.084	0.093	0.101	-0.960417	-1.74167	-1.39792	-5.25809	0.01146	-1.42917	1.35208	-1.36667	-0.57199	0.83803	-0.0541667	-0.585417	0.695833	0.0493	0.98567	1.47708	1.47708	1.78958
chr2R	14058045	0.07	0.06	0.08	0.085	0.122	0.097	0.212	0.209	0.262	0.145	0.151	0.153	0.019	0.016	0	0.11	0.171	0.138	0.066	0.108	0.094	0.073	0.134	0.126	0.13	0.101	0.091	0.094	0.076	0.091	-0.704762	-0.883333	-0.52619	-3.4604	0.00891	-0.436905	0.22381	-0.222619	-0.56884	0.8127	1.83095	1.77738	2.72381	6.90732	0.09602	0.634524	0.741667	0.777381
chr2L	5206233	0.133	0.068	0.063	0.181	0.121	0.041	NA	NA	NA	NA	NA	NA	0.104	0.032	0.033	0.237	0.351	0.175	0.217	0.148	0.071	0.234	0.158	0.036	0.135	0.098	0	0.2	0.071	0.167	0.0599593	-0.732724	-0.793699	-1.55328	0.27935	0.645325	-0.0863821	-1.06199	-0.35127	0.90005	NA	NA	NA	NA	NA	NA	NA	NA
chr4	1041389	0.182	0.092	0.103	NA	NA	NA	0.148	0.115	0.145	0.075	0.126	0.062	0	0.122	0.172	0.125	0.135	0.036	0.097	0.145	0.102	0.182	0.2	0.13	0.088	0.1	0.092	NA	NA	NA	1.44384	-0.512681	-0.273551	0.3821	0.82565	NA	NA	NA	NA	NA	0.70471	-0.0126812	0.639493	1.5574	0.47285	-0.882246	0.226449	-1.16486
chr2L	16175156	0.226	0.045	0.19	NA	NA	NA	0.299	0.254	0.196	0.4	0.25	0.24	NA	NA	NA	NA	NA	NA	0.222	0.241	0.057	0.155	0.155	0	0.259	0.259	0.167	0.246	0.242	0.082	0.293564	-1.69545	-0.102041	-0.89384	0.57581	NA	NA	NA	NA	NA	1.09576	0.601256	-0.0361068	1.56454	0.49407	2.20565	0.5573	0.44741
chrX	10746488	0.264	0.271	0.206	0.171	0.263	0.15	0.354	0.214	0.252	0.378	0.388	0.42	0.115	0.028	0.208	0.302	0.325	0.302	0.21	0.194	0.232	0.217	0.238	0.228	0.195	0.285	0.236	0.169	0.232	0.217	0.273333	0.360833	-0.451667	0.20502	0.904	-0.889167	0.260833	-1.15167	-1.38116	0.54913	1.39833	-0.351667	0.123333	0.77467	0.7569	1.69833	1.82333	2.22333
chr3R	21040307	0.004	0.003	0.101	NA	NA	NA	0.409	0.356	0.421	0.353	0.261	0.307	NA	NA	NA	NA	NA	NA	0.028	0.067	0.038	0	0.014	0.074	0.044	0.1	0.108	0.046	0.09	0.042	-0.932931	-0.939973	-0.249832	-2.43896	0.09151	NA	NA	NA	NA	NA	1.91918	1.54594	2.00369	9.48215	0	1.52482	0.876928	1.20087
chrX	5630213	0.045	0.019	0.022	NA	NA	NA	NA	NA	NA	0.105	0.178	0.109	NA	NA	NA	0.042	0.053	0.024	0.04	0.182	0.17	0.028	0.029	0.03	0.011	0.05	0.055	0.036	0.033	0.037	-0.317161	-0.807727	-0.751123	-2.48114	0.06546	NA	NA	NA	NA	NA	NA	NA	NA	NA	NA	0.814915	2.19227	0.890386
chr2R	24727633	0.013	0.011	0.01	NA	NA	NA	0.054	0.087	0	0.151	0.068	0.113	NA	NA	NA	0.078	0.147	0.023	0.029	0.039	0.049	0.083	0.022	0	0.077	0.081	0	0	0.056	0.047	-0.897287	-0.943798	-0.967054	-4.70365	0.00084	NA	NA	NA	NA	NA	0.0562016	0.823643	-1.19961	-0.19233	0.95476	2.31202	0.381783	1.42829
chr2L	5184866	0.208	0.294	0.207	0.202	0.236	0.223	0.504	0.375	0.322	0.472	0.465	0.463	0.239	0.254	0.146	0.406	0.395	0.391	0.285	0.293	0.298	0.269	0.293	0.31	0.208	0.213	0.207	0.169	0.214	0.238	-0.888542	0.00729167	-0.898958	-1.82227	0.23431	-0.951042	-0.596875	-0.732292	-3.74138	0.01503	2.19479	0.851042	0.298958	2.08964	0.45116	1.86146	1.78854	1.76771
chrX	16480704	0.046	0.058	0.02	NA	NA	NA	0.06	0.141	0.04	0.052	0.054	0.039	NA	NA	NA	0.149	0.047	0.013	0.031	0.061	0.029	0.025	0.103	0	0.179	0.113	0.133	0.182	0.145	0	-0.466667	-0.248485	-0.939394	-2.03623	0.14359	NA	NA	NA	NA	NA	-0.212121	1.26061	-0.575758	0.29695	0.91826	-0.357576	-0.321212	-0.593939
chr3R	10245425	0.587	0.515	0.568	0.617	0.67	0.654	0.66	0.639	0.671	0.669	0.669	0.665	0.668	0.617	0.665	0.648	0.664	0.649	0.578	0.605	0.596	0.621	0.594	0.572	0.638	0.595	0.593	0.622	0.58	0.621	-0.940171	-2.78632	-1.42735	-3.31393	0.13095	-0.17094	1.18803	0.777778	1.47859	0.53722	0.931624	0.393162	1.21368	3.01404	0.19444	1.16239	1.16239	1.05983
chr3L	5745060	0.071	0.061	0.035	NA	NA	NA	0.162	0.158	0.145	0.171	0.179	0.118	NA	NA	NA	0.262	0.186	0.143	0.154	0.143	0.081	0.206	0.08	0.093	0.172	0.091	0.136	0.14	0.121	0.083	-1.21487	-1.41095	-1.92075	-6.0437	0.00357	NA	NA	NA	NA	NA	0.569444	0.491013	0.236111	1.92686	0.33028	0.745915	0.902778	-0.293301
chrX	16482683	0.053	0.031	0.04	0.222	0.225	0.265	0.229	0.232	0.239	0.227	0.228	0.235	0.288	0.315	0.284	0.267	0.272	0.269	0.142	0.157	0.159	0.206	0.18	0.169	0.219	0.21	0.207	0.146	0.148	0.15	-2.10667	-2.42095	-2.29238	-15.5665	0	0.307619	0.350476	0.921905	2.0667	0.31484	0.407619	0.450476	0.550476	2.5057	0.16359	0.379048	0.393333	0.493333
chr2R	4427799	0	0.043	0.062	NA	NA	NA	0.072	0.096	0.071	0.03	0.109	0.105	NA	NA	NA	0.157	0.25	0.068	0.051	0.058	0	NA	NA	NA	0.096	0.053	0.044	0.024	0.023	0	-1.20068	-0.432823	-0.0935374	-1.6243	0.26852	NA	NA	NA	NA	NA	0.085034	0.513605	0.0671769	0.86344	0.67336	-0.664966	0.745748	0.67432
chr3L	20379678	0.1	0.099	0.117	NA	NA	NA	0.301	0.259	0.247	0.371	0.352	0.339	NA	NA	NA	0.263	0.212	0.294	0.227	0.227	0.237	0.178	0.207	0.17	0.288	0.274	0.227	0.19	0.191	0.24	-1.8838	-1.89789	-1.64437	-10.7811	0	NA	NA	NA	NA	NA	0.947183	0.355634	0.18662	1.73309	0.41852	1.9331	1.66549	1.48239
chr3L	13467446	0.091	0.076	0.096	0.189	0.176	0.176	NA	NA	NA	0.406	0.471	0.448	NA	NA	NA	0.423	0.515	0.446	0.249	0.276	0.311	0.282	0.293	0.276	0.297	0.416	0.447	NA	NA	NA	-1.61723	-1.73173	-1.57906	-9.54926	0	-0.869138	-0.968375	-0.968375	-4.44934	0.00588	NA	NA	NA	NA	NA	0.78735	1.28353	1.10796
chrX	8142136	0.038	0.037	0.039	0.002	0.068	0	0.085	0.107	0.085	0.074	0.108	0.104	0.084	0.022	0.074	0.117	0.091	0.098	0.075	0.081	0.076	0.063	0.074	0.042	0.099	0.071	0.06	0.05	0.047	0.058	-1.02184	-1.05632	-0.987356	-5.73119	0	-2.26322	0.0126437	-2.33218	-2.15363	0.44967	0.598851	1.35747	0.598851	2.93787	0.20796	0.21954	1.39195	1.25402
chr3R	4301258	0.241	0.079	0.124	0.171	0.282	0.12	0.245	0.126	0.11	0.168	0.202	0.144	0.25	0.197	0.372	0.268	0.329	0.213	0.218	0.282	0.186	0.169	0.169	0.12	0.296	0.25	0.149	0.158	0.22	0.129	0.591905	-1.72238	-1.07952	-1.14431	0.48892	-0.408095	1.17762	-1.13667	-0.1913	0.93948	0.649048	-1.05095	-1.27952	-0.97495	0.6903	-0.450952	0.0347619	-0.79381
chr3R	24096124	NA	NA	NA	NA	NA	NA	0.024	0.157	0	0.135	0.143	0.152	NA	NA	NA	0.156	0	0.037	0.045	0.075	0.222	0.029	0.024	0	0.1	0	0.125	0.159	0.146	0	NA	NA	NA	NA	NA	NA	NA	NA	NA	NA	-0.845411	1.08213	-1.19324	-0.4975	0.85302	0.763285	0.879227	1.00966
chr3R	6002952	0.036	0	0.017	0.111	0.09	0.117	0.061	0.071	0.03	0.065	0.082	0.083	0.104	0.029	0.019	0.114	0.118	0.088	0.028	0.047	0.06	0.009	0.057	0.048	0.046	0.076	0.026	0.096	0.069	0.018	-0.720588	-1.77941	-1.27941	-3.90459	0.05269	1.48529	0.867647	1.66176	4.89448	0.04797	0.0147059	0.308824	-0.897059	-0.50951	0.84045	0.132353	0.632353	0.661765
chr2L	9809297	0.677	0.781	0.668	NA	NA	NA	0.727	0.772	0.722	0.782	0.783	0.793	NA	NA	NA	0.713	0.684	0.709	0.794	0.765	0.8	0.451	0.465	0.444	0.803	0.69	0.709	0.48	0.653	0.59	-0.0756579	0.836623	-0.154605	0.58394	0.7095	NA	NA	NA	NA	NA	0.362939	0.757675	0.319079	2.0109	0.31342	0.845395	0.854167	0.941886
chr2R	8885231	0.234	0.175	0.324	NA	NA	NA	0.409	0.327	0.234	0.334	0.357	0.36	NA	NA	NA	0.335	0.297	0.321	0.267	0.354	0.331	0.424	0.349	0.329	0.335	0.452	0.4	0.262	0.169	0.246	-1.19583	-2.03869	0.089881	-1.83445	0.29112	NA	NA	NA	NA	NA	1.30417	0.132738	-1.19583	0.12144	0.97124	0.232738	0.56131	0.604167
chrX	2112355	0.118	0.123	0.098	0.119	0.122	0.117	0.218	0.19	0.164	0.248	0.244	0.229	0.112	0.059	0.181	0.154	0.169	0.175	0.133	0.154	0.137	0.178	0.138	0.136	0.108	0.149	0.117	0.137	0.134	0.158	-0.758915	-0.642636	-1.22403	-3.6749	0.0183	-0.735659	-0.665891	-0.782171	-3.9945	0.00739	1.56667	0.915504	0.310853	2.51914	0.34702	2.26434	2.17132	1.82248
chr2R	7502199	0.338	0.333	0.306	0.506	0.445	0.445	0.458	0.443	0.423	0.402	0.437	0.452	0.331	0.229	0.392	0.435	0.45	0.422	0.33	0.356	0.382	0.36	0.347	0.396	0.487	0.444	0.451	0.195	0.25	0.29	-0.611842	-0.677632	-1.03289	-3.60468	0.00966	1.59868	0.796053	0.796053	3.58898	0.13977	0.967105	0.769737	0.506579	3.45564	0.06926	0.230263	0.690789	0.888158
chr3L	24185116	0.038	0.154	0.112	NA	NA	NA	0.033	0.037	0.035	0.082	0.071	0.045	0.175	0.015	0	0.023	0	0.092	0.024	0.063	0.014	0.089	0.014	0	0	0.092	0.064	0.038	0.067	0.131	-0.379827	2.08826	1.19464	1.4577	0.39313	NA	NA	NA	NA	NA	-0.48621	-0.401103	-0.443656	-2.27739	0.20866	0.556344	0.322301	-0.23089
chr3R	4299391	0.247	0.111	0.088	NA	NA	NA	0.153	0.246	0.077	0.36	0.267	0.319	NA	NA	NA	0.231	0.339	0.218	0.252	0.234	0.214	0.096	0.123	0.089	0.191	0.163	0.188	0.313	0.154	0.156	0.565329	-1.11368	-1.39763	-1.13864	0.48198	NA	NA	NA	NA	NA	-0.595165	0.552984	-1.53344	-0.93282	0.70275	1.96039	0.812243	1.45422
chr3L	2941131	0.464	0.368	0.422	0.428	0.41	0.381	NA	NA	NA	0.545	0.547	0.556	NA	NA	NA	0.344	0.318	0.333	0.376	0.429	0.438	0.379	0.389	0.328	0.481	0.476	0.422	0.296	0.277	0.354	0.763889	-0.516111	0.203889	0.39175	0.81448	0.283889	0.0438889	-0.342778	-0.01898	0.99194	NA	NA	NA	NA	NA	1.84389	1.87056	1.99056
chr2R	16133655	0.267	0.289	0.417	0.045	0.034	0.034	NA	NA	NA	NA	NA	NA	0.05	0.112	0.064	0.167	0.328	0.274	0.182	0.239	0.214	0.186	0.119	0.232	0.176	0.198	0.135	0.208	0.3	0.268	0.787037	1.00926	2.30219	3.04886	0.12843	-1.45539	-1.5665	-1.5665	-8.76424	0	NA	NA	NA	NA	NA	NA	NA	NA
chr3R	4301166	0.127	0.03	0.074	0.071	0.135	0.132	0.127	0.064	0.071	0.092	0.099	0.071	NA	NA	NA	0.049	0.052	0.115	0.053	0.083	0.106	0.115	0.029	0.047	0.093	0.088	0.089	0.098	0.08	0.034	1.43967	-1.68937	-0.270012	-0.21048	0.90784	-0.366786	1.69773	1.60096	1.57082	0.53967	1.43967	-0.592593	-0.366786	0.26638	0.93704	0.310633	0.53644	-0.366786
chr3R	17874391	0.419	0.446	0.319	NA	NA	NA	0.395	0.438	0.329	0.944	0.926	0.955	0.538	0.515	0.61	0.542	0.5	0.479	0.366	0.512	0.449	0.467	0.506	0.382	NA	NA	NA	0.547	0.571	0.634	-0.654454	-0.499282	-1.22917	-2.86654	0.05859	NA	NA	NA	NA	NA	-0.792385	-0.545259	-1.1717	-3.3011	0.09716	2.36279	2.25934	2.42601
chrX	5630114	NA	NA	NA	0.749	0.769	0.927	NA	NA	NA	0.635	0.709	0.665	NA	NA	NA	0.865	0.883	0.87	0.64	0.694	0.714	0.746	0.702	0.706	0.865	0.678	0.679	0.825	0.778	0.796	NA	NA	NA	NA	NA	-0.0929972	0.142297	2.00112	1.13568	0.62569	NA	NA	NA	NA	NA	-1.43417	-0.563585	-1.08123
chr2R	13177308	0.31	0.335	0.332	0.29	0.365	0.236	0.461	0.42	0.281	0.449	0.456	0.461	NA	NA	NA	0.409	0.359	0.409	0.353	0.393	0.355	0.361	0.36	0.365	0.357	0.337	0.301	0.24	0.332	0.349	-0.806173	-0.389506	-0.439506	-2.42428	0.06739	-1.13951	0.110494	-2.03951	-1.76152	0.49847	1.71049	1.02716	-1.28951	0.58476	0.82057	1.51049	1.62716	1.71049
chr3L	7694236	NA	NA	NA	NA	NA	NA	0.086	0.123	0.109	0.167	0.25	0.092	NA	NA	NA	0.081	0.146	0.231	0.075	0.123	0.023	0.081	0.182	0.032	0.137	0.169	0.149	0.116	0.098	0.105	NA	NA	NA	NA	NA	NA	NA	NA	NA	NA	-0.665801	0.00692641	-0.247619	-1.08181	0.58271	0.806926	2.31602	-0.55671
chr3R	8242035	0.118	0.107	0.131	NA	NA	NA	0.202	0.206	0.118	0.189	0.203	0.208	0.124	0.067	0.083	0.164	0.143	0.161	0.191	0.175	0.166	0.11	0.116	0.16	0.089	0.087	0.097	0.082	0.093	0.131	-0.46081	-0.716624	-0.158484	-1.84334	0.16691	NA	NA	NA	NA	NA	1.49268	1.5857	-0.46081	1.40947	0.57098	1.19035	1.51593	1.63221
chr3L	2666151	0.291	0.195	0.263	0.234	0.305	0.2	0.347	0.338	0.37	0.361	0.367	0.373	0.278	0.19	0.242	0.278	0.25	0.258	0.25	0.31	0.302	0.24	0.268	0.216	0.356	0.403	0.409	0.265	0.213	0.257	0.0543011	-1.49409	-0.397312	-1.35916	0.39887	-0.865054	0.280108	-1.41344	-1.38035	0.55205	0.957527	0.812366	1.32849	4.63905	0.02217	1.18333	1.28011	1.37688
chrX	14272092	0.667	0.665	0.629	0.73	0.781	0.793	0.771	0.721	0.747	0.796	0.803	0.813	0.715	0.55	0.721	0.795	0.802	0.778	0.738	0.774	0.776	0.695	0.732	0.661	0.717	0.774	0.767	0.738	0.758	0.77	-1.2454	-1.27989	-1.90057	-5.88569	0.00583	-0.159195	0.720115	0.927011	1.41473	0.53856	0.547701	-0.314368	0.133908	0.42109	0.87263	0.978736	1.09943	1.27184
chr2R	10611464	0.032	0.024	0.026	0.041	0.154	0.131	0.062	0.04	0.095	0.088	0.1	0.082	0.104	0.08	0.002	0.064	0.058	0.038	0.057	0.064	0.049	0.053	0.072	0.072	0.062	0.058	0.058	0.051	0.032	0.037	-0.964583	-1.21458	-1.15208	-6.07709	0	-0.683333	2.84792	2.12917	1.46227	0.55205	-0.0270833	-0.714583	1.00417	0.18092	0.95596	0.785417	1.16042	0.597917
chrX	12644916	0.029	0.089	0.016	NA	NA	NA	0.106	0.094	0.089	0	0.063	0.013	NA	NA	NA	0.112	0.102	0	0.06	0	0	NA	NA	NA	0.079	0.067	0.082	0.095	0.161	0.083	-0.791126	0.572511	-1.08658	-0.89198	0.57074	NA	NA	NA	NA	NA	0.958874	0.686147	0.572511	3.11474	0.09588	-1.45022	-0.0183983	-1.15476
chr2L	11817946	0.102	0.102	0.108	0.101	0.186	0.139	0.129	0.108	0.13	0.082	0.087	0.081	0.037	0.106	0.14	0.101	0.107	0.109	0.089	0.099	0.084	0.131	0.11	0.061	0.152	0.144	0.132	0.092	0.051	0.101	-0.156667	-0.156667	0.0433333	-0.45977	0.76393	-0.19	2.64333	1.07667	1.56031	0.54373	0.743333	0.0433333	0.776667	1.84657	0.41593	-0.823333	-0.656667	-0.856667
chr3L	2259941	0.089	0.068	0.08	NA	NA	NA	0.216	0.28	0.171	0.047	0.031	0.036	NA	NA	NA	0.483	0.533	0.572	0.091	0.089	0.077	0.097	0.099	0.073	0.029	0.051	0.054	0.055	0.075	0.064	-0.35138	-0.485138	-0.408705	-1.98711	0.12535	NA	NA	NA	NA	NA	0.457537	0.86518	0.170913	1.84719	0.37717	-0.618896	-0.720807	-0.68896
chr2R	11450317	0.349	0.312	0.35	0.443	0.44	0.474	0.503	0.465	0.475	0.55	0.515	0.549	0.413	0.466	0.376	0.452	0.456	0.491	0.488	0.471	0.492	0.415	0.441	0.429	0.45	0.448	0.452	0.416	0.356	0.385	-1.69762	-2.35833	-1.67976	-7.7446	0.00441	-0.0190476	-0.072619	0.534524	0.57842	0.80775	1.05238	0.37381	0.552381	2.55913	0.22164	1.89167	1.26667	1.87381
chr3R	24708326	0.196	0.158	0.16	0.158	0.105	0.297	0.146	0.2	0.132	0.205	0.195	0.143	0.111	0.222	0.149	0.266	0.202	0.141	0.109	0.104	0.058	0.095	0.108	0.098	0.182	0.289	0.194	0.173	0.12	0.306	0.46129	-0.151613	-0.119355	0.24596	0.88102	-0.151613	-1.00645	2.09032	0.36647	0.90005	-0.345161	0.525806	-0.570968	-0.36886	0.89578	0.606452	0.445161	-0.393548
chr3L	16140395	0.14	0.118	0.104	NA	NA	NA	0.361	0.351	0.301	0.403	0.399	0.395	0.088	0.088	0.166	0.262	0.276	0.278	0.219	0.21	0.222	0.157	0.161	0.159	0.144	0.136	0.122	0.102	0.148	0.159	-0.69963	-0.91963	-1.05963	-4.28855	0.00187	NA	NA	NA	NA	NA	1.51037	1.41037	0.91037	5.31778	0.02217	1.93037	1.89037	1.85037
chr2R	15518712	0.097	0.116	0.084	0.172	0.243	0.216	0.157	0.197	0.157	0.305	0.296	0.331	NA	NA	NA	0.172	0.212	0.203	0.145	0.163	0.147	0.143	0.111	0.105	0.271	0.171	0.198	0.107	0.127	0.147	-1.23875	-0.946439	-1.43875	-5.57034	0.00062	-0.0849003	1.00741	0.592023	1.48184	0.51528	-0.31567	0.299715	-0.31567	-0.41505	0.87256	1.96125	1.82279	2.36125
chr4	454069	0.111	0.038	0.011	NA	NA	NA	0.045	0.138	0.1	0.152	0.095	0.168	0.068	0.151	0.045	0.123	0.167	0.05	0.12	0.184	0.085	0.048	0.118	0.148	0.153	0.074	0.096	0.102	0.074	0.154	0.144122	-1.44283	-2.02979	-1.84297	0.29593	NA	NA	NA	NA	NA	-1.29066	0.731079	-0.0950081	-0.39328	0.89069	1.03543	-0.203704	1.38325
chr3L	9161030	0.013	0.075	0.011	NA	NA	NA	0.103	0.073	0.02	0.085	0.053	0.096	NA	NA	NA	0.122	0.173	0.055	0.041	0.127	0.014	NA	NA	NA	0.066	0.056	0	0.042	0	0	-0.985507	0.362319	-1.02899	-1.23484	0.42344	NA	NA	NA	NA	NA	0.971014	0.318841	-0.833333	0.30347	0.91732	0.57971	-0.115942	0.818841
chr2L	13485158	0.133	0.13	0.058	NA	NA	NA	0.152	0.162	0.155	0.14	0.221	0.092	0	0.172	0.104	0.183	0.117	0.189	0.148	0.176	0.096	0.23	0.138	0.262	0.198	0.186	0.204	0.222	0.193	0.067	-0.342912	-0.394636	-1.63602	-1.89295	0.25097	NA	NA	NA	NA	NA	-0.0153257	0.157088	0.0363985	0.29651	0.91199	-0.222222	1.17433	-1.04981
chr3R	24708330	0.202	0.189	0.131	0.194	0.216	0.389	0.237	0.24	0.176	0.276	0.263	0.273	0.286	0.167	0.311	0.281	0.13	0.286	0.169	0.227	0.17	0.2	0.149	0.279	0.227	0.253	0.366	0.384	0.286	0.306	-0.581159	-0.769565	-1.61014	-2.96532	0.10195	-0.697101	-0.378261	2.12899	0.42746	0.88742	-0.073913	-0.0304348	-0.957971	-1.08237	0.61722	0.491304	0.302899	0.447826
chr4	454085	NA	NA	NA	0.429	0.385	0.477	0.079	0.246	0.205	0.314	0.314	0.186	0.176	0.296	0.146	0.121	0.25	0.19	0.224	0.306	0.149	0.129	0.146	0.049	NA	NA	NA	NA	NA	NA	NA	NA	NA	NA	NA	1.81472	1.41472	2.25108	7.1899	0.01701	-1.3671	0.151082	-0.221645	-1.07438	0.63359	0.769264	0.769264	-0.394372
chrX	11971853	0.82	0.823	0.803	0.741	0.698	0.776	0.824	0.788	0.831	0.762	0.764	0.762	NA	NA	NA	0.81	0.814	0.797	0.683	0.724	0.711	0.696	0.707	0.67	0.707	0.785	0.768	0.662	0.677	0.703	1.28162	1.33823	0.960867	5.75367	0.00017	-0.208945	-1.02027	0.451433	-0.61047	0.8119	1.35709	0.677848	1.48917	4.1065	0.10372	0.187282	0.225017	0.187282
chr2R	14741592	0.528	0.443	0.55	0.55	0.524	0.505	NA	NA	NA	0.442	0.44	0.452	NA	NA	NA	0.49	0.529	0.53	0.204	0.305	0.381	0.308	0.279	0.215	0.541	0.513	0.526	0.356	0.281	0.314	0.917411	0.158482	1.11384	2.26137	0.14518	1.11384	0.881696	0.712054	4.09301	0.00941	NA	NA	NA	NA	NA	0.149554	0.131696	0.238839
chr2L	13485148	0.311	0.307	0.229	NA	NA	NA	0.246	0.234	0.268	0.177	0.202	0.203	NA	NA	NA	0.377	0.221	0.25	0.248	0.154	0.051	0.286	0.232	0.276	0.217	0.235	0.239	0.204	0.232	0.066	1.22488	1.16605	0.0189951	2.03192	0.21121	NA	NA	NA	NA	NA	0.268995	0.0925245	0.592525	1.30269	0.52792	-0.745711	-0.378064	-0.363358
chr2L	11159893	0.298	0.25	0.309	NA	NA	NA	NA	NA	NA	0.32	0.395	0.338	NA	NA	NA	0.265	0.234	0.296	0.27	0.336	0.261	0.163	0.192	0.185	0.176	0.274	0.2	0.207	0.23	0.22	0.665873	-0.134127	0.849206	1.36215	0.34545	NA	NA	NA	NA	NA	NA	NA	NA	NA	NA	1.03254	2.28254	1.33254
chr3R	27674907	0.275	0.21	0.231	NA	NA	NA	0.368	0.469	0.399	0.365	0.416	0.372	0.384	0.289	0.398	0.407	0.371	0.394	0.39	0.474	0.443	0.301	0.402	0.394	0.42	0.479	0.458	0.463	0.385	0.361	-1.57571	-2.53159	-2.22277	-7.48078	0.01434	NA	NA	NA	NA	NA	-0.208061	1.27723	0.247821	1.00989	0.66052	-0.252179	0.497821	-0.149237
chr3R	13692593	0.216	0.258	0.251	0.323	0.249	0.437	NA	NA	NA	0.313	0.327	0.328	NA	NA	NA	0.311	0.315	0.342	0.278	0.294	0.277	0.282	0.304	0.278	0.288	0.286	0.242	0.357	0.316	0.31	-1.89205	-0.9375	-1.09659	-4.17039	0.03528	0.539773	-1.14205	3.13068	0.76796	0.75909	NA	NA	NA	NA	NA	0.3125	0.630682	0.653409
chrX	19727698	NA	NA	NA	0.846	0.852	0.842	0.756	0.75	0.742	0.862	0.818	0.88	NA	NA	NA	0.868	0.811	0.792	0.746	0.872	0.838	0.819	0.868	0.865	0.75	0.741	0.654	0.848	0.759	0.781	NA	NA	NA	NA	NA	0.690058	0.795322	0.619883	3.374	0.03166	-0.888889	-0.994152	-1.1345	-4.91552	0.00533	0.97076	0.19883	1.28655
chr2R	4407629	NA	NA	NA	NA	NA	NA	0	0.071	0.029	0.114	0.071	0.149	NA	NA	NA	0	0	0	0.044	0.077	0.018	0.031	0.073	0	0.036	0.125	0.017	0.154	0	0	NA	NA	NA	NA	NA	NA	NA	NA	NA	NA	-0.960952	0.459048	-0.380952	-0.70835	0.76899	1.31905	0.459048	2.01905
chr3L	4431761	NA	NA	NA	NA	NA	NA	0.771	0.865	0.755	0.849	0.845	0.865	0.94	0.759	0.867	NA	NA	NA	0.802	0.798	0.778	0.692	0.667	0.679	0.765	0.861	0.742	0.888	0.838	0.817	NA	NA	NA	NA	NA	NA	NA	NA	NA	NA	-0.443537	0.89932	-0.672109	-0.15241	0.96024	0.670748	0.613605	0.89932
chr2L	9724082	0.042	0.042	0.016	0.388	0.228	0.279	0.148	0.102	0.15	0.313	0.323	0.324	0.3	0.138	0.122	0.289	0.226	0.157	0.158	0.242	0.259	0.146	0.088	0.079	0.243	0.252	0.15	NA	NA	NA	-1.53817	-1.53817	-1.80348	-9.13798	0	1.99244	0.359788	0.880197	2.32942	0.38025	-0.456538	-0.925926	-0.43613	-2.54848	0.19128	1.22714	1.32918	1.33938
chr2L	14089233	0.089	0.072	0.143	0.094	0.16	0.111	0.1	0.071	0.125	0.074	0.133	0.034	NA	NA	NA	0.206	0.04	0.024	0.048	0.062	0.072	0.059	0.043	0.103	0.092	0.085	0.162	0.064	0.157	0.107	-0.106902	-0.493266	1.12037	0.36686	0.83212	0.00673401	1.50673	0.393098	1.44031	0.54373	0.143098	-0.515993	0.711279	0.30492	0.91613	-0.447811	0.893098	-1.3569
chr3L	9155218	0.908	0.9	0.892	0.901	0.854	0.867	0.886	0.853	0.89	0.899	0.88	0.885	0.857	0.781	0.834	0.785	0.801	0.818	0.851	0.864	0.868	0.847	0.89	0.87	0.868	0.866	0.848	0.883	0.878	0.868	1.40417	1.15417	0.904167	5.35857	0.001	1.18542	-0.283333	0.122917	0.78735	0.73695	0.716667	-0.314583	0.841667	1.10052	0.62385	1.12292	0.529167	0.685417
chr3R	4297057	0.133	0.048	0.144	NA	NA	NA	0.127	0.098	0.148	0.189	0.158	0.088	NA	NA	NA	0.139	0.073	0.158	0.129	0.1	0.059	0.042	0.075	0.082	0.118	0.125	0.07	0.123	0.097	0.091	0.650901	-1.6464	0.948198	-0.02123	0.99104	NA	NA	NA	NA	NA	0.488739	-0.295045	1.05631	1.04508	0.63803	2.16441	1.32658	-0.565315
chr3R	4702574	0.195	0.123	0.133	NA	NA	NA	0.226	0.2	0.313	0.353	0.36	0.356	NA	NA	NA	0.211	0.215	0.237	0.144	0.131	0.18	0.134	0.184	0.118	0.196	0.143	0.148	0.11	0.167	0.167	-0.0355556	-0.995556	-0.862222	-1.90983	0.20296	NA	NA	NA	NA	NA	0.377778	0.0311111	1.53778	1.45955	0.54475	2.07111	2.16444	2.11111
chr3L	4590709	0.501	0.474	0.475	0.463	0.472	0.619	0.554	0.557	0.566	0.628	0.629	0.633	0.624	0.553	0.515	0.467	0.47	0.447	0.425	0.412	0.43	0.5	0.507	0.479	0.471	0.444	0.452	0.464	0.435	0.464	-0.0497512	-0.452736	-0.437811	-1.43252	0.27454	-0.616915	-0.482587	1.71144	0.29094	0.91338	0.741294	0.78607	0.920398	4.42222	0.00795	1.84577	1.8607	1.9204
chr2R	19303685	0.118	0.195	0.128	0.204	0.164	0.274	0.182	0.092	0.142	0.193	0.226	0.232	0.14	0.044	0.081	0.167	0.125	0.17	0.093	0.091	0.094	0.1	0.153	0.148	0.198	0.116	0.104	0.083	0.114	0.168	-0.512179	0.96859	-0.319872	0.09973	0.95134	1.14167	0.372436	2.48782	2.30544	0.40339	0.71859	-1.01218	-0.050641	-0.2362	0.94395	0.930128	1.56474	1.68013
chrX	1373528	0.317	0.245	0.268	NA	NA	NA	0.452	0.397	0.441	0.434	0.435	0.476	0.479	0.285	0.458	0.467	0.43	0.407	0.305	0.388	0.378	0.382	0.377	0.29	0.396	0.424	0.426	0.363	0.362	0.319	-1.03367	-2.12458	-1.77609	-5.04971	0.03385	NA	NA	NA	NA	NA	1.01178	0.178451	0.845118	2.30393	0.321	0.739057	0.754209	1.37542
chr2R	2246725	0.033	0.063	0.129	NA	NA	NA	0.08	0.11	0.13	0.05	0.07	0.085	NA	NA	NA	0.052	0	0.154	0.083	0.09	0.037	0.133	0.089	0.091	0.143	0.075	0.147	NA	NA	NA	-1.37024	-0.620238	1.02976	-0.49871	0.77126	NA	NA	NA	NA	NA	-0.195238	0.554762	1.05476	1.2405	0.57098	-0.945238	-0.445238	-0.0702381
chr3L	24185196	0.021	0.014	0.024	NA	NA	NA	0.059	0.096	0.104	0.092	0.095	0.124	0	0.133	0	0.104	0.094	0.016	0.014	0.103	0.114	0.056	0.018	0.076	0.093	0.095	0.076	0.075	0.175	0.016	-1.0628	-1.21498	-0.997585	-5.78902	0	NA	NA	NA	NA	NA	-0.236715	0.567633	0.741546	1.08568	0.61277	0.480676	0.545894	1.17633
chr2L	16174116	0.144	0.124	0.121	0.481	0.495	0.298	0.335	0.297	0.382	0.334	0.338	0.334	0.48	0.341	0.337	0.377	0.347	0.399	0.244	0.303	0.341	0.317	0.37	0.321	0.443	0.396	0.389	0.33	0.283	0.316	-2.13371	-2.35843	-2.39213	-16.3343	0	1.65281	1.81011	-0.403371	1.53918	0.54373	0.0123596	-0.414607	0.540449	0.14871	0.96024	0.0011236	0.0460674	0.0011236
chrX	15002265	0.255	0.153	0.185	0.213	0.162	0.255	0.251	0.229	0.326	0.3	0.313	0.326	0.151	0.079	0.147	0.195	0.25	0.232	0.179	0.256	0.214	0.193	0.213	0.171	0.268	0.333	0.319	0.166	0.102	0.179	0.522727	-1.02273	-0.537879	-0.77057	0.62381	-0.113636	-0.886364	0.522727	-0.38815	0.89009	0.462121	0.128788	1.59848	1.66689	0.5091	1.20455	1.40152	1.59848
chr2R	24914864	0.62	0.612	0.631	0.508	0.661	0.557	0.629	0.632	0.618	0.678	0.676	0.677	0.585	0.535	0.509	0.617	0.666	0.647	0.563	0.612	0.622	0.558	0.583	0.573	0.665	0.672	0.679	0.548	0.543	0.606	0.207843	0.0509804	0.423529	1.08243	0.41803	-1.98824	1.01176	-1.02745	-0.82127	0.73695	0.384314	0.443137	0.168627	1.65691	0.40719	1.3451	1.30588	1.32549
chr3R	4301206	NA	NA	NA	NA	NA	NA	0.217	0.21	0.129	0.091	0.175	0.128	NA	NA	NA	0.242	0.256	0.15	0.116	0.172	0.106	0.14	0.212	0.072	0.098	0.238	0.17	0.171	0.267	0.143	NA	NA	NA	NA	NA	NA	NA	NA	NA	NA	0.896259	0.771259	-0.67517	0.68616	0.78412	-1.35374	0.146259	-0.693027
chr2R	24910775	NA	NA	NA	0.73	0.842	0.858	NA	NA	NA	0.463	0.479	0.427	0.809	0.863	0.773	0.735	0.664	0.704	0.492	0.465	0.436	0.604	0.634	0.597	NA	NA	NA	0.712	0.642	0.625	NA	NA	NA	NA	NA	0.604082	1.40408	1.51837	3.74932	0.11197	NA	NA	NA	NA	NA	-1.30306	-1.18878	-1.5602
chrX	15098592	0.232	0.176	0.214	0.226	0.395	0.351	0.245	0.222	0.336	0.253	0.263	0.244	NA	NA	NA	0.295	0.303	0.279	0.188	0.278	0.225	0.174	0.158	0.157	0.381	0.383	0.344	0.183	0.191	0.26	-0.366138	-1.16614	-0.62328	-2.5512	0.09594	-0.451852	1.96243	1.33386	1.42502	0.55205	-0.180423	-0.508995	1.11958	0.29802	0.91808	-0.0661376	0.0767196	-0.194709
chr2L	9814581	NA	NA	NA	NA	NA	NA	0.103	0.111	0.141	0.188	0.194	0.098	NA	NA	NA	0.15	0.172	0.239	0.15	0.082	0.116	0.104	0.05	0.07	0.179	0.109	0.107	0.192	0.145	0.211	NA	NA	NA	NA	NA	NA	NA	NA	NA	NA	-0.726919	-0.563654	0.0485909	-1.39203	0.51223	1.00777	1.13022	-0.82896
chr4	1134869	0.029	0.025	0.025	0.096	0.078	0.08	0.068	0.079	0.074	0.141	0.152	0.131	0.054	0.067	0.128	0.093	0.092	0.093	0.068	0.082	0.088	0.038	0.058	0.057	0.081	0.073	0.075	0.086	0.086	0.082	-1.67667	-1.81	-1.81	-11.2415	0	0.556667	-0.0433333	0.0233333	0.70769	0.74132	-0.376667	-0.01	-0.176667	-0.89564	0.6569	2.05667	2.42333	1.72333
chr3R	4301158	0.212	0.125	0.118	0.161	0.204	0.135	0.2	0.128	0.138	0.121	0.103	0.099	NA	NA	NA	0.295	0.197	0.103	0.14	0.16	0.147	0.094	0.101	0.108	0.173	0.102	0.254	0.043	0.14	0.17	1.22502	-0.416492	-0.548567	0.1601	0.92597	0.262753	1.07407	-0.227813	0.95255	0.66088	0.998602	-0.359888	-0.171209	0.36769	0.89578	-0.491964	-0.831586	-0.907058
chr2L	13487394	0.382	0.349	0.443	NA	NA	NA	0.393	0.429	0.397	0.408	0.45	0.414	NA	NA	NA	0.487	0.542	0.483	0.44	0.5	0.468	0.357	0.393	0.212	0.48	0.441	0.474	NA	NA	NA	-0.644258	-1.12955	0.252801	-1.24504	0.41236	NA	NA	NA	NA	NA	-0.482493	0.0469188	-0.423669	-1.08706	0.5786	-0.261905	0.355742	-0.173669
chr2R	928861	0.035	0.078	0.02	NA	NA	NA	0.056	0.045	0.026	0.012	0.012	0.11	NA	NA	NA	0.092	0.191	0.051	0.056	0.037	0.145	0.063	0.015	0	0.056	0.05	0.043	0.054	0.086	0	-0.466856	0.510417	-0.807765	-0.63371	0.68843	NA	NA	NA	NA	NA	0.0104167	-0.239583	-0.671402	-1.10661	0.57812	-0.989583	-0.989583	1.23769
chr4	356685	0	0.095	0.018	NA	NA	NA	0.13	0.14	0	0.147	0.117	0.292	NA	NA	NA	0.015	0	0.069	0.032	0.121	0.105	NA	NA	NA	0.037	0.063	0.068	0.172	0.048	0.167	-1.23139	0.10664	-0.977867	-1.70863	0.27242	NA	NA	NA	NA	NA	0.599598	0.740443	-1.23139	0.06196	0.98242	0.839034	0.416499	2.88129
chr3R	19765372	0.22	0.094	0.042	NA	NA	NA	0.154	0.205	0.189	0.141	0.123	0.101	NA	NA	NA	NA	NA	NA	0.108	0.193	0.071	0.133	0.083	0.174	0.159	0.169	0.107	0.203	0.119	0.194	1.625	-1	-2.08333	-0.50614	0.77196	NA	NA	NA	NA	NA	0.25	1.3125	0.979167	2.48459	0.29429	-0.0208333	-0.395833	-0.854167
chrX	13713540	0.111	0.091	0.1	0.133	0.072	0.023	0.115	0.065	0.088	0.092	0.101	0.101	0.082	0.076	0.092	0.103	0.12	0.09	0.071	0.083	0.074	0.075	0.058	0.085	0.059	0.057	0.057	0.064	0.082	0.093	1.23788	0.328788	0.737879	2.58563	0.11024	2.23788	-0.534848	-2.76212	-0.26963	0.92373	1.4197	-0.85303	0.192424	0.40982	0.89069	0.374242	0.783333	0.783333
chr2L	19048300	0.106	0.026	0.047	0.114	0.175	0	0.127	0.095	0.07	0.151	0.101	0.116	NA	NA	NA	0.074	0.04	0	0.081	0.049	0.039	0.015	0.147	0.058	0.091	0.123	0.113	0.11	0.039	0.056	0.562802	-1.17633	-0.719807	-0.89035	0.57629	0.736715	2.0628	-1.74155	0.35105	0.90715	1.01932	0.323671	-0.219807	1.00726	0.65385	1.54106	0.454106	0.780193
chr4	1041449	0.145	0.032	0.05	0.043	0.081	0.104	0.086	0.153	0.135	0.068	0.241	0.106	NA	NA	NA	0.092	0.071	0.055	0.085	0.079	0	0.06	0.085	0.024	0.118	0.056	0.085	0.177	0.141	0.062	1.09704	-1.16296	-0.802963	-0.44548	0.79414	-0.942963	-0.182963	0.277037	-0.76317	0.73695	-0.082963	1.25704	0.897037	1.71548	0.49407	-0.442963	3.01704	0.317037
chrX	19283890	0.101	0.122	0.11	0.192	0.132	0.176	0.274	0.12	0.171	0.122	0.153	0.154	0.102	0.052	0.151	0.115	0.102	0.113	0.054	0.077	0.074	0.141	0.124	0.126	0.126	0.115	0.091	0.056	0.08	0.087	-0.431852	0.0348148	-0.231852	-0.94835	0.48892	1.59037	0.257037	1.23481	2.58547	0.33487	3.41259	-0.00962963	1.1237	1.64715	0.54475	0.0348148	0.723704	0.745926
chr2R	7502188	0.532	0.501	0.513	0.544	0.492	0.417	0.682	0.618	0.636	0.613	0.648	0.681	0.392	0.372	0.508	0.633	0.622	0.588	0.534	0.544	0.554	0.517	0.574	0.542	0.62	0.61	0.651	0.294	0.425	0.434	-0.11614	-0.442456	-0.31614	-1.42973	0.26733	0.0101754	-0.537193	-1.32667	-1.57397	0.51306	1.46281	0.789123	0.978596	4.30659	0.0698	0.736491	1.10491	1.45228
chr3L	24159470	0.125	0.067	0	NA	NA	NA	0.042	0.065	0.015	0.155	0.176	0.102	NA	NA	NA	0.036	0.018	0.091	0.121	0.094	0.056	0.048	0.045	0.079	0.075	0.13	0.031	0.121	0.074	0.194	0.866667	-0.293333	-1.63333	-0.53467	0.75492	NA	NA	NA	NA	NA	-0.793333	-0.333333	-1.33333	-2.56044	0.27994	1.46667	1.88667	0.406667
chr2R	12758582	0.154	0.283	0.143	NA	NA	NA	0.269	0.291	0.418	0.387	0.443	0.482	NA	NA	NA	0.366	0.37	0.335	0.288	0.271	0.253	0.192	0.247	0.245	0.239	0.314	0.282	0.267	0.228	0.333	-1.70884	-0.154618	-1.84137	-2.44383	0.18896	NA	NA	NA	NA	NA	-0.323293	-0.0582329	1.47189	0.68811	0.78412	1.09839	1.77309	2.24297
chr3R	21297849	0.05	0.119	0.042	0.163	0.135	0.011	0.132	0.161	0.089	0.091	0.107	0.133	0.046	0.101	0.044	0.149	0.139	0.081	0.083	0.122	0.078	0.09	0.081	0.068	0.11	0.098	0.112	0.107	0.099	0.059	-1.26126	0.603604	-1.47748	-1.15098	0.4858	1.79279	1.03604	-2.31532	0.14936	0.94774	0.954955	1.73874	-0.207207	1.54495	0.54475	-0.153153	0.279279	0.981982
chr3L	7162020	0.051	0.014	0.039	NA	NA	NA	0.086	0	0.105	0.068	0.074	0.036	0.115	0.039	0	0.14	0.2	0.042	0.114	0.043	0.048	NA	NA	NA	0.103	0.085	0.077	0.071	0.194	0.147	-0.524371	-1.22248	-0.750786	-3.13108	0.03768	NA	NA	NA	NA	NA	0.136006	-1.48664	0.494497	-0.50217	0.85111	-0.203616	-0.0904088	-0.80739
chr3L	23216879	0.02	0	0.094	NA	NA	NA	0.036	0	0.07	0.067	0.096	0.109	NA	NA	NA	0.184	0.048	0.149	0.109	0.088	0.022	NA	NA	NA	0.097	0.1	0.075	0.182	0.071	0	-1.07547	-1.45283	0.320755	-1.45789	0.36891	NA	NA	NA	NA	NA	-0.773585	-1.45283	-0.132075	-2.03484	0.41593	-0.188679	0.358491	0.603774
chr3R	5236378	0.079	0.074	0.079	0.169	0.116	0.119	0.089	0.065	0.13	0.069	0.084	0.087	0.173	0.198	0.308	0.196	0.17	0.146	0.167	0.183	0.179	0.173	0.185	0.145	0.309	0.193	0.213	0.206	0.248	0.21	-1.24583	-1.32396	-1.24583	-7.43461	0	0.160417	-0.667708	-0.620833	-1.23758	0.55205	-1.08958	-1.46458	-0.448958	-3.13909	0.21429	-1.40208	-1.16771	-1.12083
chrX	11955526	0.132	0.115	0.075	NA	NA	NA	0.262	0.254	0.173	0.186	0.22	0.223	NA	NA	NA	0.16	0.275	0.143	0.111	0.23	0.181	0.217	0.13	0.103	0.193	0.284	0.095	0.154	0.229	0.217	-0.84322	-1.13136	-1.80932	-4.07536	0.0341	NA	NA	NA	NA	NA	1.36017	1.22458	-0.148305	1.75184	0.49407	0.0720339	0.648305	0.699153
chr2R	10531607	0.059	0.095	0.06	NA	NA	NA	0.343	0.333	0.226	0.362	0.341	0.352	NA	NA	NA	0.282	0.338	0.317	0.145	0.165	0.19	0.086	0.118	0.212	0.281	0.168	0.15	0.171	0.185	0.081	-1.5033	-1.14686	-1.4934	-6.72565	0	NA	NA	NA	NA	NA	1.30858	1.20957	0.150165	2.35604	0.35366	1.4967	1.28878	1.39769
chr3R	20964328	0.111	0.073	0.097	0.197	0.185	0.211	0.171	0.138	0.163	0.192	0.208	0.202	0.182	0.163	0.196	0.16	0.15	0.176	0.106	0.146	0.139	0.145	0.139	0.163	0.154	0.175	0.152	0.141	0.139	0.142	-1.4	-2.55152	-1.82424	-5.79812	0.03352	1.20606	0.842424	1.6303	4.6493	0.04856	0.418182	-0.581818	0.175758	0.01238	0.99494	1.05455	1.53939	1.35758
chr2L	13484558	0.021	0.049	0.016	0.081	0.085	0.107	0.085	0.041	0.085	0.085	0.085	0.099	NA	NA	NA	0.094	0.096	0.088	0.073	0.093	0.075	0.129	0.097	0.104	0.143	0.131	0.123	0.085	0.064	0.093	-2.24777	-1.28225	-2.42018	-5.76505	0.03461	-0.178799	-0.0408685	0.717752	0.52514	0.83803	-0.0408685	-1.55811	-0.0408685	-1.12084	0.63086	-0.0408685	-0.0408685	0.44189
chr2R	15871876	0.103	0.087	0.074	NA	NA	NA	0.208	0.202	0.148	0.338	0.319	0.354	0.121	0.06	0.005	0.158	0.092	0.16	0.161	0.221	0.209	0.148	0.149	0.159	0.147	0.216	0.173	0.16	0.205	0.168	-0.837607	-1.04274	-1.2094	-4.98183	0.0005	NA	NA	NA	NA	NA	0.508547	0.431624	-0.260684	0.77533	0.72697	2.17521	1.93162	2.38034
chrX	3953264	0.183	0.167	0.206	0.273	0.289	0.363	0.35	0.347	0.23	0.315	0.331	0.335	0.251	0.19	0.119	0.253	0.313	0.285	0.252	0.251	0.258	0.238	0.273	0.269	0.164	0.189	0.18	0.199	0.207	0.222	-1.08172	-1.33978	-0.710753	-4.37809	0.00903	0.369892	0.627957	1.82151	2.14786	0.40173	1.61183	1.56344	-0.323656	1.59099	0.54475	1.04731	1.30538	1.36989
chrX	16465878	0.018	0.029	0.025	0	0.14	0.025	0.178	0.18	0.174	0.103	0.176	0.135	NA	NA	NA	0.1	0.112	0.027	0.111	0.129	0.048	0.062	0.119	0.034	0.063	0.136	0.172	0.143	0.127	0	-1.30571	-1.11927	-1.18707	-6.5072	0	-1.6108	0.762084	-1.18707	-1.00721	0.66524	1.40615	1.44005	1.33836	8.02407	0	0.134965	1.37225	0.677338
chr4	128747	0	0.013	0.036	NA	NA	NA	0.103	0.037	0	0.12	0.122	0.103	NA	NA	NA	0.014	0.017	0.025	0.022	0.045	0.022	0.017	0.016	0	0.079	0.108	0.011	0.183	0.182	0.051	-1.00455	-0.768182	-0.35	-2.71595	0.05801	NA	NA	NA	NA	NA	0.868182	-0.331818	-1.00455	-0.30056	0.91808	1.17727	1.21364	0.868182
chr3L	13038438	0.296	0.281	0.282	NA	NA	NA	0.537	0.38	0.365	0.428	0.448	0.453	NA	NA	NA	0.323	0.349	0.392	0.39	0.403	0.393	0.238	0.276	0.319	0.341	0.372	0.372	0.292	0.301	0.336	-0.909826	-1.13371	-1.11878	-5.20808	0.00024	NA	NA	NA	NA	NA	2.68719	0.343905	0.120025	1.42188	0.57098	1.06032	1.35883	1.43346
chr2R	17375058	0.247	0.225	0.216	0.241	0.272	0.264	0.138	0.142	0.233	0.182	0.193	0.215	NA	NA	NA	0.163	0.15	0.14	0.185	0.217	0.192	0.159	0.154	0.126	0.307	0.29	0.28	0.169	0.16	0.187	0.887436	0.456064	0.279593	2.1736	0.11671	0.769789	1.37763	1.22077	4.67203	0.01675	-1.24982	-1.17139	0.612927	-1.05682	0.65901	-0.387073	-0.171387	0.259985
chr3R	19753763	0.693	0.623	0.677	0.548	0.678	0.607	0.715	0.708	0.751	0.713	0.696	0.7	0.699	0.581	0.662	0.737	0.784	0.762	0.568	0.625	0.647	0.623	0.639	0.626	0.638	0.622	0.582	0.59	0.599	0.625	0.595556	-0.571111	0.328889	0.32115	0.85174	-1.82111	0.345556	-0.837778	-1.30851	0.57366	0.962222	0.845556	1.56222	4.26902	0.09515	0.928889	0.645556	0.712222
chrX	22499716	0.198	0.132	0.179	0.103	0.17	0	0.11	0.101	0.113	0.194	0.088	0.049	0.067	0.048	0.194	0.075	0.153	0.13	0.068	0.156	0.02	0.172	0.208	0.049	0.148	0.085	0.084	0.099	0.079	0.083	1.56667	0.366667	1.22121	2.89206	0.11899	-0.160606	1.05758	-2.03333	-0.45845	0.88349	-0.0333333	-0.19697	0.0212121	-0.35882	0.89069	1.49394	-0.433333	-1.14242
chrX	11047753	0.079	0.161	0.007	0.085	0	0.003	0.024	0.034	0.024	0.138	0.179	0.283	0.106	0.002	0.003	0.01	0.009	0.016	0.162	0.156	0.147	0.006	0.068	0.025	0.076	0.096	0.092	0.109	0.01	0.027	0.110952	1.28238	-0.917619	0.26478	0.88102	0.196667	-1.01762	-0.974762	-1.49597	0.53333	-0.674762	-0.531905	-0.674762	-3.36694	0.0489	0.95381	1.53952	3.02524
chr3R	17873638	0.048	0.058	0.011	0	0.118	0.184	0.096	0.091	0.059	0.127	0.08	0.096	NA	NA	NA	0.038	0.154	0.065	0.053	0.022	0.028	0.024	0.03	0.022	0.085	0.1	0.069	0.147	0.066	0.015	-0.47504	-0.257649	-1.27939	-1.99845	0.19825	-1.51852	1.0467	2.48148	0.6367	0.81387	0.568438	0.459742	-0.23591	0.88716	0.68228	1.24235	0.220612	0.568438
chr3R	17903763	NA	NA	NA	NA	NA	NA	0.048	0.067	0.063	0.147	0.107	0.091	0	0.018	0	NA	NA	NA	0.063	0.056	0.069	0.03	0	0.024	0.107	0.073	0	0.04	0.038	0.075	NA	NA	NA	NA	NA	NA	NA	NA	NA	NA	-0.131868	0.355311	0.252747	0.61789	0.78412	2.40659	1.38095	0.970696
chr4	128765	0.037	0.013	0.037	NA	NA	NA	0.105	0.065	0.014	0.12	0.187	0.209	0	0.08	0.028	0	0.148	0.118	0.073	0.061	0.099	0.019	0.063	0	0.119	0.093	0.011	0.088	0.185	0.049	-0.641557	-1.04834	-0.641557	-3.47732	0.01203	NA	NA	NA	NA	NA	0.510986	-0.166981	-1.03139	-0.5203	0.84045	0.765223	1.90082	2.2737
chr2R	11447987	0.146	0.114	0.141	0.338	0.265	0.221	0.148	0.133	0.178	0.096	0.096	0.079	0.29	0.251	0.206	0.17	0.152	0.135	0.16	0.215	0.195	0.2	0.19	0.174	0.288	0.24	0.233	0.174	0.163	0.198	-0.671667	-1.205	-0.755	-3.77349	0.01296	2.52833	1.31167	0.578333	2.75244	0.34967	-0.638333	-0.888333	-0.138333	-2.05668	0.35161	-1.505	-1.505	-1.78833
chrX	19727697	0.815	0.714	0.725	0.974	0.852	0.974	0.756	0.821	0.7	0.842	0.822	0.88	NA	NA	NA	0.769	0.865	0.792	0.831	0.795	0.899	0.916	0.868	0.921	0.625	0.815	0.8	0.735	0.69	0.859	-0.0220459	-1.22443	-1.09347	-2.0219	0.21683	1.87081	0.41843	1.87081	3.00968	0.30113	-0.724427	0.0493827	-1.39109	-1.66309	0.50052	0.299383	0.0612875	0.751764
chr3R	17774217	0.099	0.155	0.241	NA	NA	NA	NA	NA	NA	0.198	0.174	0.219	NA	NA	NA	0.224	0.256	0.12	0.174	0.276	0.236	0.046	0.224	0.195	0.146	0.192	0.208	0.168	0.184	0.168	-1.63881	-0.58221	1.04043	-0.56462	0.74339	NA	NA	NA	NA	NA	NA	NA	NA	NA	NA	0.229111	-0.22372	0.625337
chrX	16517486	0.136	0.05	0.067	NA	NA	NA	0.176	0.273	0.162	0.057	0.195	0.156	NA	NA	NA	0.228	0.157	0.127	0.102	0.183	0.125	NA	NA	NA	0.082	0.179	0.154	0.167	0.222	0.197	-0.283208	-1.79198	-1.49373	-2.72014	0.14511	NA	NA	NA	NA	NA	0.418546	2.1203	0.172932	1.61555	0.53585	-1.66917	0.75188	0.0676692
chr2L	9810008	0.2	0.174	0.2	0	0.038	0.04	0.241	0.198	0.186	0.073	0.074	0.009	NA	NA	NA	0.057	0.103	0.088	0.247	0.219	0.117	0.1	0.183	0.294	0.319	0.368	0.27	0.244	0.271	0.188	0.339758	0.074452	0.339758	1.19392	0.36768	-1.70106	-1.3133	-1.29289	-6.97879	0.00027	0.758125	0.31935	0.196901	1.72963	0.41132	-0.95616	-0.945956	-1.60922
chr3R	4301200	0.102	0.174	0.15	NA	NA	NA	0.163	0.164	0.149	0.2	0.226	0.25	NA	NA	NA	0.153	0.333	0.159	0.213	0.182	0.231	0.115	0.255	0.212	0.182	0.098	0.085	0.205	0.222	0.138	-1.42336	-0.137649	-0.56622	-1.84177	0.24299	NA	NA	NA	NA	NA	-0.334077	-0.31622	-0.584077	-1.87537	0.3391	0.326637	0.790923	1.21949
chr3L	8740095	0.043	0.09	0.039	0.077	0.044	0.007	0.065	0.102	0.036	0.044	0.073	0.058	0.03	0.019	0.031	0.074	0.036	0.073	0.091	0.109	0.105	0.056	0.041	0.046	0.038	0.053	0.05	0.061	0.031	0.044	-0.501333	1.37867	-0.661333	0.1168	0.94783	0.858667	-0.461333	-1.94133	-0.68791	0.78974	0.378667	1.85867	-0.781333	0.6841	0.78556	-0.461333	0.698667	0.0986667
chr2L	5164694	NA	NA	NA	0.275	0.266	0.178	0.247	0.267	0.095	0.233	0.326	0.333	0.078	0.044	0.119	0.143	0.261	0.26	0.103	0.174	0.12	0.164	0.091	0.25	0.096	0.138	0.104	0.135	0.139	0.238	NA	NA	NA	NA	NA	1.17963	1.06713	-0.0328704	1.88471	0.43745	0.82963	1.07963	-1.07037	0.4428	0.87557	0.65463	1.81713	1.90463
chrX	16484819	0.022	0	0	NA	NA	NA	0.066	0.093	0.042	0.138	0.043	0.091	NA	NA	NA	0.038	0.011	0.026	0.088	0.078	0.051	0.062	0.068	0.032	0.11	0.048	0.093	0.089	0.178	0	-0.889205	-1.3892	-1.3892	-5.23501	0.00183	NA	NA	NA	NA	NA	0.110795	0.724432	-0.434659	0.37409	0.89069	1.74716	-0.411932	0.678977
chr2R	2498351	0.264	0.337	0.287	NA	NA	NA	0.42	0.346	0.288	0.434	0.421	0.277	0.25	0.224	0.167	NA	NA	NA	0.322	0.298	0.227	NA	NA	NA	0.379	0.212	0.278	0.243	0.222	0.311	-0.438492	0.575397	-0.119048	0.01759	0.99104	NA	NA	NA	NA	NA	1.72817	0.700397	-0.105159	1.5562	0.53609	1.92262	1.74206	-0.257937
chr3R	8386738	0.155	0.114	0.137	0.18	0.099	0.195	0.23	0.161	0.162	0.227	0.259	0.236	0.059	0.22	0.078	0.224	0.301	0.26	0.175	0.206	0.224	0.137	0.162	0.19	0.153	0.162	0.193	0.147	0.184	0.196	-0.48805	-1.26164	-0.827673	-3.19023	0.04941	-0.0163522	-1.54465	0.266667	-0.80318	0.73695	0.927044	-0.374843	-0.355975	0.15241	0.96024	0.87044	1.47421	1.04025
chr3R	25965643	0.913	0.862	0.924	0.909	0.863	0.898	0.835	0.668	0.866	NA	NA	NA	NA	NA	NA	0.732	0.834	0.791	0.957	0.972	0.946	0.832	0.941	0.89	0.839	0.956	0.941	0.954	0.941	0.923	0.408221	-0.280968	0.556869	0.74579	0.61132	0.354167	-0.267455	0.205518	0.36818	0.89009	-0.645833	-2.90259	-0.226914	-1.68967	0.53609	NA	NA	NA
chr2L	13487551	0.12	0.092	0.125	NA	NA	NA	0.064	0.089	0.029	0.046	0.052	0.049	NA	NA	NA	0.079	0.093	0.137	0.143	0.093	0.075	NA	NA	NA	0.038	0.103	0.076	0.029	0.115	0	1.09398	0.357143	1.22556	2.89105	0.06914	NA	NA	NA	NA	NA	-0.379699	0.278195	-1.30075	-1.04904	0.64326	-0.853383	-0.695489	-0.774436
chr2L	4986891	0.174	0.145	0.142	0.173	0.275	0.147	0.29	0.237	0.323	0.277	0.271	0.293	0.232	0.236	0.105	0.272	0.266	0.247	0.225	0.253	0.264	0.217	0.216	0.214	0.258	0.29	0.268	0.104	0.116	0.167	-0.820556	-1.30389	-1.35389	-5.03577	0.00344	-0.837222	0.862778	-1.27056	-0.678	0.79022	1.11278	0.229444	1.66278	2.42182	0.37717	0.896111	0.796111	1.16278
chr2R	8903680	0.118	0.063	0.098	0.2	0.194	0.182	0.143	0.158	0.125	0.191	0.204	0.194	0.198	0.165	0.276	0.167	0.158	0.198	0.131	0.162	0.15	0.163	0.129	0.11	0.155	0.122	0.133	0.18	0.185	0.176	-1.07333	-2.44833	-1.57333	-4.33804	0.06755	0.976667	0.826667	0.526667	3.60426	0.02905	-0.448333	-0.0733333	-0.898333	-1.6786	0.45052	0.751667	1.07667	0.826667
chrX	5631026	0.131	0.098	0.089	0.221	0.204	0.287	0.16	0.175	0.178	0.219	0.232	0.237	0.262	0.2	0.184	0.214	0.243	0.239	0.144	0.2	0.171	0.194	0.183	0.186	0.227	0.232	0.223	0.218	0.184	0.222	-1.57132	-2.33876	-2.54806	-7.24928	0.01815	0.521705	0.126357	2.05659	1.61821	0.52887	-0.896899	-0.548062	-0.478295	-2.95416	0.10781	0.475194	0.777519	0.893798
chr3R	4301244	0.311	0.261	0.31	0.424	0.357	0.226	0.3	0.293	0.311	0.361	0.289	0.296	NA	NA	NA	0.366	0.403	0.276	0.394	0.373	0.362	0.328	0.333	0.317	NA	NA	NA	0.283	0.317	0.333	-0.326087	-1.41304	-0.347826	-1.8722	0.23012	2.13043	0.673913	-2.17391	0.188	0.93948	-0.565217	-0.717391	-0.326087	-2.35267	0.19832	0.76087	-0.804348	-0.652174
chr3L	18059214	0.154	0.19	0.105	0.143	0.065	0.186	0.208	0.158	0.043	0.159	0.161	0.153	0.088	0.057	0.137	0.189	0.29	0.211	0.228	0.11	0.057	NA	NA	NA	0.179	0.216	0.221	NA	NA	NA	-0.00806452	0.572581	-0.798387	-0.19357	0.90962	-0.185484	-1.44355	0.508065	-0.69573	0.77786	0.862903	0.0564516	-1.79839	-0.40988	0.89069	0.0725806	0.104839	-0.0241935
chr2R	10330787	NA	NA	NA	NA	NA	NA	0.328	0.374	0.365	0.465	0.432	0.448	NA	NA	NA	0.419	0.427	0.42	0.426	0.45	0.422	0.314	0.302	0.316	0.479	0.395	0.396	0.349	0.407	0.346	NA	NA	NA	NA	NA	NA	NA	NA	NA	NA	-1.29972	-0.397759	-0.57423	-2.38484	0.28945	1.38655	0.739496	1.05322
chr3R	6004380	0.227	0.194	0.18	0.256	0.158	0.276	0.343	0.352	0.282	0.386	0.388	0.415	0.148	0.142	0.111	0.301	0.319	0.275	0.241	0.26	0.275	0.171	0.244	0.21	0.187	0.271	0.251	0.175	0.151	0.228	-0.259402	-0.682479	-0.861966	-2.48582	0.08055	0.112393	-1.14402	0.368803	-0.48264	0.87619	1.22778	1.34316	0.445726	3.27625	0.19664	1.77906	1.8047	2.15085
chr2R	9311068	0.114	0.083	0.049	0.019	0.187	0.1	0.064	0.059	0.064	0.071	0.042	0.085	0.074	0.042	0	0.022	0.014	0.044	0.018	0.029	0.008	0.016	0.026	0.104	0.055	0.042	0.056	0.024	0.031	0.034	1.61754	0.801754	-0.0929825	1.62122	0.3311	-0.882456	3.5386	1.24912	1.12571	0.64226	0.301754	0.170175	0.301754	1.35118	0.50052	0.485965	-0.277193	0.854386
chr3L	9635162	0.23	0.19	0.238	0.439	0.534	0.503	0.56	0.481	0.558	0.601	0.61	0.614	0.423	0.411	0.37	0.577	0.609	0.585	0.425	0.466	0.469	0.463	0.494	0.459	0.357	0.502	0.479	0.263	0.321	0.383	-1.91282	-2.2547	-1.84444	-11.187	0	-0.126496	0.68547	0.420513	1.15369	0.56369	0.907692	0.232479	0.890598	2.51371	0.25838	1.25812	1.33504	1.36923
chrX	17989722	0.098	0.155	0.02	NA	NA	NA	0.073	0.107	0.093	0.053	0.045	0.022	0	0.091	0	0.177	0.111	0.091	0.056	0.062	0	0.073	0.066	0.028	0.048	0.07	0.034	0.114	0.075	0.027	0.72138	2.01684	-1.05135	0.69494	0.68375	NA	NA	NA	NA	NA	0.153199	0.925926	0.607744	2.04071	0.35161	-0.301347	-0.483165	-1.00589
chr2L	14091460	0.022	0.133	0.084	NA	NA	NA	0.304	0.42	0.317	0.333	0.34	0.336	NA	NA	NA	0.362	0.44	0.548	0.256	0.287	0.295	NA	NA	NA	0.346	0.262	0.313	0.233	0.245	0.288	-2.40287	-1.42056	-1.85419	-6.75494	0.01501	NA	NA	NA	NA	NA	0.0927097	1.11926	0.207754	1.34135	0.54475	0.349347	0.411294	0.375895
chr3L	19283265	0.11	0.108	0.133	0.028	0.049	0.19	0.122	0.124	0.109	0.165	0.159	0.19	0.186	0.005	0.044	0.149	0.077	0.097	0.117	0.138	0.129	0.066	0.123	0.084	0.071	0.123	0.122	0.124	0.139	0.064	-0.0326087	-0.076087	0.467391	0.49487	0.75175	-1.81522	-1.3587	1.70652	-0.48552	0.8819	0.228261	0.271739	-0.0543478	0.72211	0.73689	1.16304	1.03261	1.70652
chrX	6108712	0.854	0.823	0.843	0.791	0.787	0.832	0.9	0.866	0.902	0.908	0.906	0.923	0.908	0.817	0.832	0.833	0.797	0.802	0.837	0.868	0.883	0.83	0.846	0.808	0.875	0.862	0.842	0.827	0.812	0.839	0.146491	-0.669298	-0.142982	-0.78621	0.59294	-1.5114	-1.61667	-0.432456	-3.13128	0.25319	1.35702	0.462281	1.40965	3.31357	0.20866	1.56754	1.51491	1.96228
chrX	15098493	0.17	0.113	0.167	NA	NA	NA	0.195	0.179	0.206	0.201	0.218	0.205	NA	NA	NA	0.153	0.247	0.187	0.175	0.218	0.216	0.111	0.124	0.102	0.308	0.254	0.25	0.211	0.186	0.206	-0.453125	-1.64062	-0.515625	-2.23555	0.17889	NA	NA	NA	NA	NA	0.0677083	-0.265625	0.296875	0.13052	0.96714	0.192708	0.546875	0.276042
chrX	16469759	0.008	0.034	0	0.118	0.019	0.167	0.101	0.051	0.05	0.092	0.059	0.092	0	0.101	0.068	0.043	0.108	0.059	0.008	0.092	0.074	0.017	0.125	0.018	0.068	0.041	0.025	0.084	0.085	0.043	-1.30894	-0.674797	-1.50407	-4.12225	0.03037	1.37398	-1.04065	2.56911	1	0.66648	0.95935	-0.260163	-0.284553	0.33545	0.90783	0.739837	-0.0650407	0.739837
chrX	8632440	0.12	0.092	0.125	NA	NA	NA	0.207	0.126	0.254	0.185	0.269	0.262	NA	NA	NA	0.254	0.228	0.284	0.237	0.239	0.237	0.265	0.242	0.249	0.224	0.185	0.142	0.2	0.181	0.215	-1.68396	-2.21226	-1.58962	-8.10113	0.00122	NA	NA	NA	NA	NA	-0.0424528	-1.57075	0.84434	-0.39614	0.89069	-0.457547	1.12736	0.995283
chr4	448154	0.212	0.089	0.098	NA	NA	NA	0.242	0.263	0.217	0.227	0.246	0.222	0.042	0.07	0.193	0.289	0.167	0.132	0.212	0.206	0.179	NA	NA	NA	0.271	0.148	0.147	0.136	0.286	0.172	0.386816	-1.449	-1.31468	-1.43982	0.38685	NA	NA	NA	NA	NA	0.834577	1.14801	0.461443	3.10484	0.13213	0.610697	0.894279	0.53607
chr2L	9882723	0	0	0.014	0	0.108	0.026	0	0	0	0.082	0.108	0.123	0.075	0.121	0.085	0.059	0.062	0.125	0	0.01	0	0	0	0	0.009	0.038	0.009	0	0	0	-0.780741	-0.780741	-0.46963	-3.31435	0.01197	-0.780741	1.61926	-0.202963	0.31417	0.90912	-0.780741	-0.780741	-0.780741	-4.33011	0.01087	1.04148	1.61926	1.95259
chr2L	13187842	0.085	0.084	0.103	0.301	0.23	0.382	0.116	0.069	0.115	0.338	0.33	0.337	0.162	0.194	0.121	0.298	0.273	0.269	0.084	0.145	0.127	0.167	0.183	0.14	0.141	0.116	0.124	0.187	0.188	0.236	-1.17235	-1.18371	-0.967803	-5.99505	0	1.2822	0.475379	2.20265	2.76354	0.3412	-0.820076	-1.35417	-0.831439	-4.23427	0.0489	1.70265	1.61174	1.69129
chrX	5400884	0.014	0.031	0.012	0.225	0.15	0.031	0.034	0.047	0.01	0.009	0	0	0.25	0.065	0.167	0.04	0.117	0.057	0.01	0.022	0.026	0.012	0	0	0.024	0.024	0.019	0.13	0.012	0	-0.556219	-0.302488	-0.58607	-2.41264	0.0607	2.59303	1.47363	-0.302488	1.62135	0.53967	-0.257711	-0.0636816	-0.61592	-1.33379	0.52202	-0.630846	-0.765174	-0.765174
chrX	1378095	0.109	0.06	0.07	0.101	0.185	0.18	0.098	0.1	0.118	0.156	0.171	0.167	0.076	0.101	0.079	0.13	0.167	0.131	0.136	0.115	0.102	0.116	0.12	0.123	0.084	0.096	0.088	0.09	0.101	0.133	-0.235354	-1.7202	-1.41717	-2.55049	0.17128	-0.477778	2.06768	1.91616	1.54132	0.54903	-0.568687	-0.508081	0.0373737	-1.37223	0.51889	1.18889	1.64343	1.52222
chr2R	15765299	0.152	0.24	0.079	0.043	0.003	0.003	NA	NA	NA	0.17	0.106	0.124	NA	NA	NA	0.248	0.183	0.065	0.136	0.138	0.139	0.152	0.174	0.11	0.005	0.134	0.128	0.194	0.126	0.226	0.349265	1.64338	-0.724265	0.67199	0.68572	-1.25368	-1.84191	-1.84191	-6.98723	0.00514	NA	NA	NA	NA	NA	0.613971	-0.327206	-0.0625
chr2R	10280891	1	1	1	NA	NA	NA	0.999	1	1	0.997	0.997	0.999	1	0.994	0.998	0.993	0.999	0.994	0.999	0.999	1	1	1	0.999	0.997	0.997	1	0.999	1	0.997	0.796296	0.796296	0.796296	4.21034	0.00187	NA	NA	NA	NA	NA	0.296296	0.796296	0.796296	2.60038	0.1899	-0.703704	-0.703704	0.296296
chr2R	24914874	0.481	0.407	0.437	0.378	0.448	0.436	0.478	0.47	0.481	0.552	0.562	0.568	0.511	0.459	0.511	0.457	0.488	0.475	0.424	0.435	0.465	0.428	0.443	0.406	0.496	0.495	0.51	0.389	0.437	0.434	0.332624	-1.24184	-0.603546	-1.12454	0.48058	-1.85887	-0.369504	-0.624823	-2.12394	0.4099	0.268794	0.0985816	0.332624	1.19887	0.54512	1.84326	2.05603	2.18369
chr3R	4493894	0.334	0.331	0.282	NA	NA	NA	0.421	0.368	0.417	0.469	0.499	0.492	0.242	0.21	0.245	0.431	0.421	0.399	0.429	0.444	0.396	0.401	0.433	0.413	0.43	0.402	0.404	0.402	0.383	0.414	-0.779343	-0.821596	-1.51174	-3.72311	0.03126	NA	NA	NA	NA	NA	0.446009	-0.300469	0.389671	0.61675	0.78631	1.12207	1.5446	1.44601
chr3R	19765660	0.417	0.377	0.422	0.59	0.44	0.579	0.378	0.36	0.407	0.392	0.362	0.362	0.523	0.461	0.52	0.569	0.549	0.595	0.343	0.384	0.366	0.483	0.447	0.444	0.4	0.434	0.421	0.344	0.345	0.364	-0.242735	-0.755556	-0.178632	-1.58705	0.24299	1.97521	0.0521368	1.83419	2.22017	0.41909	-0.742735	-0.973504	-0.37094	-2.89358	0.15806	-0.563248	-0.947863	-0.947863
chr3L	6950168	0.06	0.108	0	0.027	0.147	0.082	0.129	0.115	0.054	0.169	0.068	0.072	0.103	0.054	0.113	0.076	0.163	0.075	0.085	0.051	0	0.053	0.167	0.033	0.152	0.018	0.061	0.151	0.085	0.028	-0.47551	0.504082	-1.7	-0.92929	0.57074	-1.14898	1.3	-0.0265306	0.06281	0.97652	0.932653	0.646939	-0.597959	0.71219	0.77602	1.74898	-0.312245	-0.230612
chr2R	15264046	0.186	0.206	0.238	NA	NA	NA	0.33	0.448	0.286	0.331	0.331	0.355	0.275	0.279	0.13	0.447	0.421	0.381	0.287	0.336	0.328	0.257	0.288	0.295	0.258	0.401	0.357	0.315	0.353	0.395	-1.72444	-1.45778	-1.03111	-5.69063	0.00416	NA	NA	NA	NA	NA	0.195556	1.76889	-0.391111	0.87137	0.72507	0.208889	0.208889	0.528889
chr2R	21621076	0.068	0.07	0.078	NA	NA	NA	0.123	0.126	0.109	0.125	0.129	0.122	0.007	0.119	0.002	0.142	0.067	0.11	0.109	0.119	0.093	0.06	0.143	0.071	0.034	0.075	0.095	0.073	0.033	0.079	-0.531189	-0.478558	-0.268031	-2.06064	0.10957	NA	NA	NA	NA	NA	0.916179	0.995127	0.547758	3.66004	0.0489	0.968811	1.07407	0.889864
chr3R	27674719	0.081	0.048	0.069	0.195	0.194	0.039	0.094	0.188	0.187	0.243	0.246	0.25	0.166	0.002	0.146	0.182	0.175	0.19	0.177	0.208	0.193	0.12	0.123	0.13	0.229	0.205	0.211	0.248	0.135	0.161	-1.2526	-1.76823	-1.4401	-7.0271	0.00024	0.528646	0.513021	-1.90885	-0.38576	0.89651	-1.04948	0.419271	0.403646	-0.15904	0.96024	1.27865	1.32552	1.38802
chr3R	4301150	0.406	0.323	0.314	0.533	0.531	0.527	0.384	0.383	0.473	0.453	0.461	0.434	NA	NA	NA	0.477	0.415	0.367	0.431	0.377	0.435	0.455	0.443	0.494	0.396	0.532	0.524	0.435	0.347	0.451	-0.501195	-1.8399	-1.98507	-3.20081	0.12244	1.54719	1.51493	1.45042	8.92658	0	-0.856033	-0.872162	0.57945	-0.81832	0.73652	0.25687	0.385902	-0.0495818
chr2R	10611461	0.021	0.009	0.011	0.158	0.118	0.162	0.036	0.032	0.061	0.05	0.049	0.057	0.022	0.035	0.006	0.021	0.016	0.034	0.015	0.031	0.042	0.034	0.041	0.035	0.036	0.027	0.035	0.03	0.019	0.025	-0.574775	-0.899099	-0.845045	-3.80434	0.00441	3.12793	2.04685	3.23604	8.05893	0.10636	-0.169369	-0.277477	0.506306	0.06847	0.98242	0.209009	0.181982	0.398198
chr3L	1782670	0.391	0.355	0.409	0.465	0.347	0.348	0.633	0.619	0.622	0.588	0.597	0.586	0.337	0.276	0.461	0.672	0.65	0.644	0.451	0.491	0.456	0.469	0.441	0.504	0.437	0.482	0.42	0.242	0.316	0.318	-0.638056	-0.938056	-0.488056	-3.17659	0.02061	-0.0213889	-1.00472	-0.996389	-1.9585	0.40104	1.37861	1.26194	1.28694	7.67427	0	1.00361	1.07861	0.986944
chr2L	16175141	0.172	0.07	0.086	NA	NA	NA	0.191	0.151	0.07	0.203	0.161	0.138	NA	NA	NA	0.153	0.119	0.043	0.111	0.117	0.065	0.049	0.138	0	0.175	0.095	0.052	0.103	0.134	0.197	1.04953	-0.875	-0.573113	-0.23728	0.89285	NA	NA	NA	NA	NA	1.40802	0.653302	-0.875	0.63854	0.79782	1.63443	0.841981	0.408019
chr2R	1905232	0.097	0.059	0.108	NA	NA	NA	0.169	0.17	0.109	0.25	0.2	0.31	NA	NA	NA	0.119	0.167	0.146	0.176	0.125	0.135	NA	NA	NA	0.286	0.154	0.226	0.25	0.25	0.161	-1.19414	-1.77875	-1.02491	-4.94664	0.00822	NA	NA	NA	NA	NA	-0.0864469	-0.0710623	-1.00952	-1.1324	0.58485	1.15971	0.390476	2.08278
chr3R	9658627	0.008	0	0.019	NA	NA	NA	0.32	0.427	0.263	0.35	0.303	0.479	0.005	0.063	0.004	0.215	0.245	0.196	NA	NA	NA	0	0.007	0.007	NA	NA	NA	0.012	0.023	0.01	-0.834981	-0.885295	-0.765798	-3.88185	0.00509	NA	NA	NA	NA	NA	1.12728	1.80024	0.768793	3.82871	0.14054	1.31596	1.02037	2.12728
chrX	17936502	0.035	0.029	0.008	0.024	0.119	0.026	0.09	0.046	0.064	0.127	0.13	0.085	0.025	0.04	0	0.067	0.057	0.105	0.073	0.056	0.134	0.065	0.039	0.038	0.02	0.087	0.063	0.047	0.014	0	-0.581579	-0.739474	-1.29211	-3.31859	0.04032	-0.871053	1.62895	-0.818421	-0.02647	0.98948	0.865789	-0.292105	0.181579	0.71201	0.76899	1.83947	1.91842	0.734211
chr3R	20803366	0.143	0.063	0.158	NA	NA	NA	0.255	0.157	0.115	0.327	0.156	0.247	NA	NA	NA	0.083	0.216	0.162	0.089	0.075	0.091	0.053	0.121	0.017	0.08	0.078	0.132	NA	NA	NA	0.119048	-0.962033	0.32175	-0.42796	0.79336	NA	NA	NA	NA	NA	1.63256	0.308237	-0.259331	1.07003	0.6456	2.60553	0.294723	1.52445
chr2R	6626171	0.169	0.08	0.147	0.156	0.06	0.121	0.273	0.172	0.139	0.169	0.136	0.211	0.045	0.164	0.147	0.198	0.111	0.26	0.152	0.222	0.2	0.077	0.099	0.164	0.103	0.034	0.065	0.077	0.071	0.143	0.502778	-0.980556	0.136111	-0.25833	0.88133	0.286111	-1.31389	-0.297222	-0.96523	0.66536	2.23611	0.552778	0.00277778	1.483	0.55924	0.502778	-0.0472222	1.20278
chr3R	10584935	0.147	0.111	0.131	0.139	0.13	0.17	0.304	0.246	0.218	0.377	0.384	0.378	0.077	0.136	0.074	0.239	0.258	0.264	0.114	0.157	0.142	0.135	0.169	0.166	0.097	0.131	0.124	0.209	0.233	0.196	-0.488627	-0.912157	-0.676863	-3.27221	0.01567	-0.582745	-0.688627	-0.218039	-2.22137	0.23178	1.35843	0.676078	0.346667	2.4678	0.33028	2.21725	2.29961	2.22902
chr3R	11801161	0.066	0.019	0.016	NA	NA	NA	0.038	0.036	0.012	0.14	0.211	0.089	0.111	0.038	0.004	0.045	0.015	0.018	0.113	0.054	0.12	0.025	0.031	0.045	0.013	0.034	0.087	0.014	0.183	0.047	0.110412	-0.77638	-0.832984	-1.4998	0.31591	NA	NA	NA	NA	NA	-0.41789	-0.455625	-0.908456	-2.48848	0.19664	1.50664	2.84626	0.544375
chr3R	31841287	0.057	0.052	0.053	0.101	0.106	0.113	0.085	0.073	0.072	0.08	0.086	0.091	0.052	0.107	0.052	0.066	0.087	0.083	0.076	0.064	0.041	0.051	0.043	0.071	0.079	0.083	0.078	0.049	0.051	0.076	-0.821053	-1.08421	-1.03158	-5.03269	0.00024	1.49474	1.75789	2.12632	7.94647	0.00273	0.652632	0.0210526	-0.0315789	0.78174	0.72507	0.389474	0.705263	0.968421
chr3L	7693373	0.075	0	0	0.143	0.066	0.018	0.109	0.037	0.031	0.037	0.037	0.009	0.214	0.02	0.157	0.063	0.036	0.034	0.02	0.027	0.054	0.051	0.048	0	0.03	0.022	0.051	0.01	0	0.01	0.572109	-0.958503	-0.958503	-0.90965	0.57099	1.95986	0.388435	-0.591156	0.8484	0.72163	1.26599	-0.203401	-0.32585	0.49673	0.85174	-0.203401	-0.203401	-0.77483
chr2R	24914702	0.535	0.508	0.568	0.519	0.605	0.706	0.568	0.52	0.549	0.528	0.53	0.518	0.523	0.542	0.371	0.477	0.505	0.534	0.461	0.522	0.537	0.476	0.536	0.447	0.584	0.558	0.542	0.461	0.428	0.48	0.232768	-0.224859	0.79209	0.82888	0.58137	-0.0384181	1.41921	3.13107	1.79838	0.51104	0.79209	-0.0214689	0.470056	1.47498	0.50052	0.114124	0.148023	-0.0553672
chr2R	11447612	0.082	0.065	0.084	0.125	0.114	0.107	0.096	0.092	0.108	0.105	0.092	0.091	0.126	0.116	0.069	0.106	0.092	0.083	0.073	0.108	0.085	0.094	0.09	0.092	0.108	0.105	0.085	0.086	0.063	0.074	-0.741667	-1.80417	-0.616667	-2.76475	0.13381	1.94583	1.25833	0.820833	3.95899	0.14815	0.133333	-0.116667	0.883333	0.91359	0.68228	0.695833	-0.116667	-0.179167
chrX	5087478	0.043	0.025	0.01	NA	NA	NA	0.098	0.146	0.074	0.121	0.106	0.046	NA	NA	NA	NA	NA	NA	0.048	0.083	0.039	0.09	0.096	0	0.131	0.179	0.122	0.149	0.111	0.019	-0.809524	-1.17687	-1.48299	-4.48414	0.00605	NA	NA	NA	NA	NA	0.312925	1.29252	-0.176871	1.11332	0.61623	0.782313	0.47619	-0.748299
chrX	11949883	0.15	0.155	0.154	0.113	0.142	0.084	0.108	0.089	0.153	0.084	0.086	0.08	0.268	0.212	0.343	0.114	0.111	0.108	0.073	0.092	0.092	0.127	0.136	0.106	0.155	0.171	0.17	0.106	0.082	0.101	0.307471	0.393678	0.376437	1.93894	0.13018	-0.33046	0.16954	-0.83046	-1.04105	0.62569	-0.416667	-0.744253	0.359195	-0.77162	0.74374	-0.83046	-0.795977	-0.899425
chr4	1041395	0.068	0.035	0.051	0.067	0.019	0.032	0.111	0.083	0.095	0.206	0.185	0.091	NA	NA	NA	0.039	0.099	0.131	0.041	0.119	0.07	0.141	0.094	0	0.069	0.118	0.054	0.12	0.059	0.179	-0.4	-1.06	-0.74	-2.88427	0.04903	-0.42	-1.38	-1.12	-3.10111	0.18725	0.46	-0.1	0.14	0.68446	0.7569	2.36	1.94	0.06
chrX	1373589	0.124	0.087	0.118	0.176	0.161	0.162	0.213	0.18	0.21	0.21	0.228	0.205	0.139	0.155	0.15	0.194	0.177	0.172	0.136	0.158	0.155	0.165	0.141	0.151	0.2	0.171	0.176	0.152	0.132	0.14	-1.30968	-2.50323	-1.50323	-4.85945	0.04941	0.367742	-0.116129	-0.083871	0.23888	0.92526	1.56129	0.496774	1.46452	3.35256	0.22164	1.46452	2.04516	1.30323
chr2L	1609982	0.185	0.153	0.16	NA	NA	NA	0.24	0.198	0.225	0.259	0.29	0.282	0.083	0.055	0.183	0.235	0.165	0.212	0.191	0.225	0.208	0.199	0.217	0.154	0.193	0.257	0.228	0.124	0.156	0.185	-0.186583	-0.790356	-0.658281	-2.15676	0.11899	NA	NA	NA	NA	NA	0.851153	0.0587002	0.568134	1.74291	0.42375	1.20964	1.79455	1.64361
chr4	1052332	0.036	0.018	0	NA	NA	NA	0.049	0.099	0.073	0.147	0.143	0.022	NA	NA	NA	0.085	0.184	0.044	0.032	0.041	0.013	0.036	0.034	0.097	0.171	0.105	0.065	NA	NA	NA	-0.675824	-1.02198	-1.36813	-3.83056	0.01339	NA	NA	NA	NA	NA	-0.425824	0.535714	0.0357143	0.14859	0.96024	1.45879	1.38187	-0.945055
chr2L	5164718	0.155	0.02	0.09	0.202	0.15	0.16	0.2	0.112	0.096	0.122	0.176	0.17	0.01	0.044	0.143	0.11	0.177	0.091	0.076	0.045	0.05	0.101	0.063	0.259	0.071	0.069	0.031	0.072	0.071	0.107	0.794915	-1.49322	-0.30678	-0.53988	0.75288	1.59153	0.710169	0.879661	3.55039	0.13977	1.55763	0.0661017	-0.205085	0.90127	0.71006	0.235593	1.15085	1.04915
chr2L	7230012	0.649	0.652	0.673	0.637	0.638	0.77	0.905	0.828	0.786	0.859	0.865	0.856	0.592	0.426	0.527	0.666	0.734	0.697	0.78	0.729	0.731	0.61	0.683	0.682	0.59	0.616	0.62	0.561	0.663	0.681	-0.385047	-0.357009	-0.160748	-1.5442	0.22658	-0.497196	-0.48785	0.745794	-0.19278	0.93877	2.00748	1.28785	0.895327	4.17425	0.17145	1.57757	1.63364	1.54953
chr2L	2785542	0.734	0.835	0.796	0.66	0.61	0.51	0.627	0.683	0.762	0.612	0.6	0.613	0.716	0.635	0.679	0.796	0.764	0.754	0.456	0.554	0.475	0.416	0.373	0.396	0.625	0.629	0.636	0.436	0.349	0.393	0.941063	1.67295	1.39034	5.27501	0.00839	0.404831	0.0425121	-0.682126	-0.2294	0.92938	0.1657	0.571498	1.14396	2.00749	0.40719	0.0570048	-0.0299517	0.0642512
chr3R	4301192	0.176	0.043	0.102	NA	NA	NA	0.109	0.25	0.2	0.182	0.121	0.141	NA	NA	NA	0.176	0.176	0.162	0.133	0.153	0.099	0.098	0.155	0.114	0.065	0.088	0.156	0.077	0.122	0.167	0.868659	-2.02264	-0.740036	-0.83615	0.61132	NA	NA	NA	NA	NA	-0.587862	2.47736	1.3904	1.36162	0.57891	0.999094	-0.326993	0.10779
chrX	17930651	0.485	0.442	0.471	0.627	0.735	0.69	0.623	0.642	0.651	0.653	0.656	0.647	NA	NA	NA	0.629	0.57	0.63	0.565	0.618	0.603	0.628	0.625	0.604	0.698	0.699	0.701	0.502	0.506	0.554	-1.68118	-2.26226	-1.87037	-9.29045	0.00037	0.237738	1.6972	1.08909	2.41741	0.35533	0.183684	0.44044	0.562062	1.80968	0.35366	0.589089	0.62963	0.508008
chrX	9027815	0.009	0.026	0	0.09	0.062	0.018	0.057	0.081	0.056	0.019	0.087	0.09	0.233	0.067	0.125	0.053	0.047	0.034	0.018	0.094	0.072	0	0.107	0.149	0.04	0.12	0.045	0.098	0.071	0.019	-1.16803	-0.821088	-1.3517	-5.01712	0.0023	0.485034	-0.0863946	-0.984354	-0.4585	0.8819	-0.188435	0.301361	-0.208844	-0.134	0.96705	-0.963946	0.42381	0.485034
chr2L	13485162	0.229	0.265	0.273	NA	NA	NA	0.248	0.288	0.298	0.214	0.377	0.192	NA	NA	NA	0.353	0.324	0.364	0.226	0.257	0.118	0.294	0.266	0.276	0.29	0.265	0.286	0.388	0.3	0.198	-0.746585	-0.156421	-0.0252732	-1.0942	0.43309	NA	NA	NA	NA	NA	-0.435109	0.220628	0.384563	0.18822	0.9528	-0.992486	1.67964	-1.35314
chrX	6233554	0.109	0.171	0.037	0.13	0	0	0.128	0.028	0.08	0.063	0.038	0.035	NA	NA	NA	0.267	0.255	0.102	0.17	0.054	0.045	0.059	0.063	0.026	0.182	0.071	0	NA	NA	NA	0.283221	1.12106	-0.689752	0.47667	0.77853	0.567005	-1.18975	-1.18975	-1.10319	0.63047	0.539977	-0.811374	-0.108671	-0.3185	0.91099	-0.338401	-0.676239	-0.716779
chr2R	22391510	0.904	0.912	0.903	NA	NA	NA	NA	NA	NA	0.927	0.928	0.933	NA	NA	NA	0.829	0.926	0.872	0.885	0.87	0.865	0.866	0.901	0.877	0.701	0.781	0.773	0.713	0.777	0.821	0.714286	0.831933	0.69958	3.4404	0.01136	NA	NA	NA	NA	NA	NA	NA	NA	NA	NA	1.05252	1.06723	1.14076
chr3R	15387222	0.072	0.09	0.084	NA	NA	NA	0.179	0.245	0.253	0.23	0.234	0.226	NA	NA	NA	0.23	0.228	0.237	0.194	0.251	0.209	0.175	0.248	0.177	0.164	0.288	0.247	0.122	0.132	0.14	-2.06709	-1.76201	-1.8637	-11.4474	0	NA	NA	NA	NA	NA	-0.253531	0.865113	1.00071	1.33814	0.55924	0.610876	0.678672	0.543079
chr2L	13305205	0.03	0.023	0.045	0.02	0.101	0.116	0.097	0.053	0.064	0.161	0.185	0.188	0.102	0.043	0.027	0.118	0.098	0.078	0.098	0.116	0.099	0.058	0.084	0.059	0.097	0.126	0.11	0.09	0.082	0.104	-1.40635	-1.57302	-1.04921	-6.17004	0.00062	-1.64444	0.284127	0.64127	-0.36148	0.90005	0.188889	-0.85873	-0.596825	-1.25043	0.57098	1.7127	2.28413	2.35556
chr2L	13487942	0.027	0.019	0	0	0.04	0	0.059	0.075	0.049	0.082	0.063	0.126	NA	NA	NA	0.178	0.103	0.019	0.05	0.067	0.017	0.05	0.124	0.13	0.117	0.021	0.063	0.119	0.141	0.011	-0.771731	-0.934996	-1.32275	-4.33433	0.00535	-1.32275	-0.506425	-1.32275	-3.48526	0.13977	-0.11867	0.207861	-0.322751	-0.32617	0.90056	0.350718	-0.037037	1.24868
chr3R	9350774	0.107	0.087	0.096	NA	NA	NA	0.08	0.04	0.063	0.192	0.245	0.273	0	0.044	0	0.143	0.021	0.087	0.043	0.065	0.036	0.147	0	0.154	0.128	0.101	0.027	0.167	0.044	0	0.256687	-0.0210905	0.103909	0.54126	0.7168	NA	NA	NA	NA	NA	-0.118313	-0.673868	-0.354424	-1.58315	0.43507	1.43724	2.17335	2.56224
chr4	889066	0.147	0.077	0.133	NA	NA	NA	0.217	0.217	0.319	0.209	0.31	0.2	NA	NA	NA	0.338	0.392	0.35	0.077	0.226	0.147	NA	NA	NA	0.254	0.243	0.154	0.177	0.156	0.074	-0.703704	-1.48148	-0.859259	-3.53933	0.0293	NA	NA	NA	NA	NA	0.0740741	0.0740741	1.20741	1.16174	0.58549	-0.0148148	1.10741	-0.114815
chr2L	14090565	0.096	0.112	0.017	NA	NA	NA	0.158	0.134	0.146	0.111	0.131	0.085	0.079	0.071	0.132	0.145	0.095	0.178	0.093	0.167	0.052	0.111	0.202	0.093	0.211	0.168	0.119	0.212	0.148	0.125	-0.643317	-0.295491	-2.36071	-1.85417	0.29204	NA	NA	NA	NA	NA	0.704509	0.18277	0.443639	1.87516	0.35161	-0.31723	0.117552	-0.882448
chrX	3859645	0.144	0.093	0.135	0.17	0.181	0.2	0.288	0.241	0.148	0.313	0.235	0.186	NA	NA	NA	0.339	0.319	0.205	0.18	0.219	0.123	0.14	0.216	0.165	0.216	0.263	0.143	0.167	0.19	0.111	-0.847737	-1.65726	-0.990594	-4.09276	0.02713	-0.435038	-0.260435	0.0411523	-0.93977	0.63047	1.43798	0.691946	-0.784245	0.73624	0.77275	1.8348	0.596708	-0.18107
chrX	1781840	0.18	0.164	0.153	0.447	0.353	0.378	0.325	0.334	0.325	0.343	0.372	0.353	0.437	0.261	0.448	0.403	0.413	0.384	0.238	0.241	0.263	0.368	0.29	0.357	0.33	0.288	0.293	0.242	0.246	0.262	-1.72616	-1.92869	-2.06793	-11.2908	0	1.65359	0.463713	0.780169	2.65116	0.30113	0.109283	0.223207	0.109283	0.77927	0.71006	0.337131	0.704219	0.463713
chrX	1373761	0.064	0.013	0.042	0.026	0.019	0	0.07	0.045	0.056	0.16	0.136	0.026	0	0.05	0	0.009	0.133	0.048	0.04	0.061	0.017	0.04	0.13	0.076	0.085	0.043	0.027	0.163	0.115	0.026	0.141844	-0.943262	-0.326241	-1.11704	0.45859	-0.666667	-0.815603	-1.21986	-3.90148	0.0324	0.269504	-0.262411	-0.0283688	-0.03066	0.9902	2.1844	1.67376	-0.666667
chr2L	8090041	0.025	0.12	0.094	NA	NA	NA	0.137	0.127	0.098	0.097	0.241	0.092	NA	NA	NA	NA	NA	NA	0.103	0.136	0.051	0.052	0.175	0.029	0.026	0.13	0.029	0.048	0.085	0	-1.14453	0.522139	0.0659983	-0.38888	0.81879	NA	NA	NA	NA	NA	0.820384	0.644946	0.136174	1.91707	0.35366	0.11863	2.64495	0.0309106
chr3R	17897610	0.125	0.104	0.077	0.033	0.045	0	0.026	0.042	0.054	0.083	0.08	0.102	0.05	0.032	0.034	0.082	0.074	0.045	0.045	0.141	0.056	0.036	0.016	0	0.085	0.22	0.067	0.071	0.036	0.041	1.4	0.922727	0.309091	2.62823	0.12843	-0.690909	-0.418182	-1.44091	-2.60318	0.28317	-0.85	-0.486364	-0.213636	-2.09926	0.3252	0.445455	0.377273	0.877273
chr3R	10584920	0.34	0.371	0.357	0.325	0.304	0.414	NA	NA	NA	0.724	0.72	0.742	0.227	0.315	0.208	0.529	0.546	0.55	0.245	0.309	0.277	0.402	0.452	0.448	0.202	0.315	0.28	0.434	0.506	0.463	-0.450617	-0.243951	-0.337284	-1.70047	0.18224	-0.550617	-0.690617	0.042716	-1.43592	0.49847	NA	NA	NA	NA	NA	2.10938	2.08272	2.22938
chr4	1041452	0.13	0.111	0.065	0.174	0.139	0.106	0.087	0.06	0.093	0.041	0.071	0.141	NA	NA	NA	0	0.042	0.044	0.149	0.107	0.067	0.102	0.14	0.023	0.094	0.111	0.093	0.068	0.015	0.037	1.0101	0.578283	-0.467172	0.8627	0.58137	2.0101	1.21465	0.464646	2.84892	0.30357	0.0328283	-0.580808	0.169192	-0.44766	0.86027	-1.01263	-0.330808	1.2601
chr3R	24067811	0.071	0.054	0.058	NA	NA	NA	0	0.028	0.027	0.043	0.045	0.014	NA	NA	NA	0.016	0.014	0.029	0	0	0.029	0.094	0.034	0	0.163	0.026	0.132	0	0	0.025	0.815041	0.400407	0.497967	2.46648	0.06119	NA	NA	NA	NA	NA	-0.916667	-0.23374	-0.25813	-1.65769	0.43288	0.132114	0.180894	-0.575203
chrX	15903965	0	0.045	0.147	NA	NA	NA	0.045	0.241	0.152	0.815	0.702	0.735	NA	NA	NA	0.075	0.077	0.043	0.348	0.235	0.169	0.041	0.037	0.067	0.093	0.132	0	0	0.038	0	-0.754452	-0.562144	-0.126246	-1.8415	0.17261	NA	NA	NA	NA	NA	-0.562144	0.275463	-0.104879	-0.44065	0.86232	2.72845	2.24555	2.38657
chr4	454073	0.079	0.093	0.034	0.128	0.027	0.127	0.082	0.108	0.047	0.108	0.155	0.094	0	0.145	0.031	0.154	0.074	0.105	0.091	0.13	0.101	0.081	0.143	0.02	0.107	0.105	0.079	0.161	0.06	0.194	-0.365185	-0.0540741	-1.36519	-1.48879	0.34828	0.723704	-1.52074	0.701481	-0.04595	0.98582	-0.298519	0.279259	-1.0763	-0.91667	0.69743	0.279259	1.3237	-0.0318519
chrX	4352386	0.012	0.098	0	NA	NA	NA	0.013	0.035	0.027	0.175	0.208	0.024	0	0.029	0.053	0.208	0.02	0.143	0.109	0.132	0	0.036	0.075	0	0.083	0.069	0.048	0.02	0	0.045	-0.799283	0.587814	-0.992832	-0.8339	0.60055	NA	NA	NA	NA	NA	-0.783154	-0.428315	-0.557348	-2.76111	0.12626	1.82975	2.36201	-0.605735
chr3L	24159430	0.03	0.143	0.07	NA	NA	NA	0.131	0.094	0.049	0.145	0.133	0.063	NA	NA	NA	0.216	0.083	0.039	0.107	0.073	0.039	0	0.065	0	0	0.042	0.045	0.08	0.182	0	-0.810673	1.17178	-0.108918	0.15389	0.92909	NA	NA	NA	NA	NA	0.961257	0.312135	-0.477339	0.63546	0.79052	1.20687	0.996345	-0.231725
chr2L	13487545	0.292	0.272	0.226	NA	NA	NA	0.286	0.265	0.246	0.209	0.227	0.178	NA	NA	NA	0.245	0.154	0.254	0.181	0.205	0.211	0.132	0.234	0.103	0.218	0.231	0.225	0.313	0.207	0.25	1.42708	1.01042	0.0520833	2.04223	0.21263	NA	NA	NA	NA	NA	1.30208	0.864583	0.46875	3.04447	0.17298	-0.302083	0.0729167	-0.947917
chr2L	3503650	0.119	0.096	0.107	0.166	0.202	0.169	0.23	0.169	0.227	0.185	0.201	0.202	0.194	0.209	0.132	0.378	0.334	0.322	0.145	0.194	0.205	0.291	0.33	0.293	0.245	0.177	0.155	0.039	0.061	0.077	-0.928455	-1.20894	-1.0748	-5.68949	9e-05	-0.355285	0.0837398	-0.318699	-0.87731	0.65809	0.425203	-0.318699	0.388618	0.57803	0.80154	-0.123577	0.0715447	0.0837398
chrX	5086597	0.028	0.113	0.064	0.027	0.085	0.013	0.142	0.142	0.094	0.096	0.103	0.087	0	0.1	0.037	0.1	0.129	0.137	0.092	0.123	0.027	0.16	0.152	0.153	0.17	0.098	0.093	0.11	0.09	0.1	-1.53409	0.397727	-0.715909	-1.15539	0.47832	-1.55682	-0.238636	-1.875	-2.54514	0.3664	1.05682	1.05682	-0.0340909	1.85473	0.4565	0.0113636	0.170455	-0.193182
chr3L	4431719	0.8	0.772	0.688	0.946	0.832	1	0.839	0.842	0.692	0.917	0.925	0.897	0.968	0.88	0.941	NA	NA	NA	0.927	0.878	0.84	NA	NA	NA	0.927	0.916	0.884	0.881	0.92	0.8	-0.926407	-1.29004	-2.38095	-3.67935	0.08962	0.969697	-0.510823	1.671	1.19499	0.60564	-0.419913	-0.380952	-2.329	-1.76553	0.50497	0.593074	0.69697	0.333333
chr2R	24512318	0.092	0.107	0.125	0.138	0.183	0.23	0.249	0.234	0.165	0.231	0.244	0.235	0.118	0.087	0.121	0.184	0.182	0.185	0.129	0.122	0.149	0.132	0.173	0.153	0.127	0.114	0.118	0.107	0.143	0.167	-1.40709	-1.08794	-0.704965	-4.21662	0.0147	-0.428369	0.529078	1.52908	1.00775	0.65932	1.93333	1.61418	0.146099	2.35783	0.41593	1.55035	1.82695	1.63546
chr2R	11447601	0.574	0.507	0.533	0.69	0.62	0.645	0.655	0.559	0.619	0.642	0.658	0.644	NA	NA	NA	0.594	0.604	0.595	0.523	0.593	0.597	0.55	0.548	0.553	0.59	0.589	0.567	0.497	0.488	0.53	-0.189459	-1.47792	-0.97792	-2.32022	0.17266	2.04131	0.695157	1.17593	3.35307	0.23178	1.36823	-0.47792	0.675926	1.01699	0.66656	1.11823	1.42593	1.1567
chr2L	16174153	0.427	0.387	0.413	0.79	0.935	0.79	0.786	0.802	0.899	0.874	0.867	0.875	0.787	0.939	0.834	0.934	0.91	0.889	0.689	0.77	0.776	0.782	0.824	0.765	0.936	0.887	0.902	0.725	0.703	0.753	-2.49195	-2.76782	-2.58851	-22.6263	0	0.0114943	1.01149	0.0114943	0.98234	0.65148	-0.016092	0.0942529	0.763218	0.98091	0.6456	0.590805	0.542529	0.597701
chrX	21629735	0.08	0.084	0.084	0.146	0.13	0.083	0.124	0.101	0.106	0.154	0.164	0.162	0.119	0.064	0.153	0.114	0.125	0.126	0.11	0.137	0.115	0.092	0.109	0.099	0.116	0.105	0.105	0.059	0.088	0.094	-1.17037	-1.02222	-1.02222	-6.01303	0	1.27407	0.681481	-1.05926	0.45687	0.88349	0.459259	-0.392593	-0.207407	-0.1582	0.95879	1.57037	1.94074	1.86667
chrX	11955523	0.118	0.059	0.13	NA	NA	NA	0.104	0.127	0.078	0.091	0.133	0.139	NA	NA	NA	0.132	0.135	0.154	0.097	0.109	0.061	0.049	0.226	0.034	0.093	0.197	0.149	0.152	0.114	0.022	0.114362	-1.14096	0.369681	-0.47979	0.7739	NA	NA	NA	NA	NA	-0.183511	0.305851	-0.736702	-0.61113	0.79165	-0.460106	0.433511	0.56117
chr3R	15399446	0.242	0.219	0.215	NA	NA	NA	NA	NA	NA	0.224	0.221	0.222	NA	NA	NA	0.339	0.314	0.357	0.156	0.214	0.207	0.227	0.303	0.238	0.45	0.393	0.356	0.222	0.165	0.2	-0.248609	-0.54731	-0.599258	-1.95449	0.13455	NA	NA	NA	NA	NA	NA	NA	NA	NA	NA	-0.482375	-0.521336	-0.508349
chr3R	4365385	0.714	0.616	0.661	0.875	0.812	0.873	0.828	0.806	0.807	0.842	0.855	0.858	NA	NA	NA	0.837	0.852	0.815	0.788	0.812	0.817	0.769	0.776	0.73	0.82	0.845	0.813	0.725	0.678	0.715	-1.1393	-2.60199	-1.93035	-4.71776	0.06358	1.26368	0.323383	1.23383	2.85661	0.23709	0.562189	0.233831	0.248756	1.61373	0.41672	0.771144	0.965174	1.00995
chr2R	7813863	0.614	0.608	0.597	NA	NA	NA	NA	NA	NA	0.746	0.752	0.801	NA	NA	NA	0.566	0.61	0.549	0.625	0.595	0.596	0.361	0.499	0.325	0.368	0.299	0.275	0.176	0.308	0.322	0.629995	0.595512	0.532293	2.67727	0.04295	NA	NA	NA	NA	NA	NA	NA	NA	NA	NA	1.38862	1.4231	1.70471
chr3R	9137662	0.009	0.077	0	NA	NA	NA	0.087	0.025	0.085	0.114	0.067	0.191	0	0.015	0	0.052	0.02	0.056	0.056	0.058	0.029	0.03	0.154	0.07	0.091	0.063	0.036	0.029	0.069	0.095	-1.09877	0.412346	-1.29877	-1.28659	0.42614	NA	NA	NA	NA	NA	0.634568	-0.74321	0.590123	0.36049	0.89966	1.23457	0.190123	2.94568
chr4	454076	NA	NA	NA	NA	NA	NA	0.32	0.391	0.263	0.358	0.53	0.448	0.25	0.424	0.228	NA	NA	NA	0.394	0.452	0.342	0.342	0.339	0.213	0.48	0.343	0.346	0.52	0.341	0.422	NA	NA	NA	NA	NA	NA	NA	NA	NA	NA	-0.561576	0.254516	-1.21675	-1.20301	0.58271	-0.124795	1.85222	0.909688
chr2R	4407628	NA	NA	NA	NA	NA	NA	0.029	0.071	0.029	0.174	0.167	0.239	NA	NA	NA	0.156	0	0.091	0.167	0.154	0.123	0.067	0.171	0	0.033	0.225	0.036	0.043	0	0	NA	NA	NA	NA	NA	NA	NA	NA	NA	NA	-0.844774	-0.29932	-0.844774	-2.49835	0.19664	1.03834	0.947434	1.8825
chr2L	13299974	0.044	0.038	0.059	0.124	0.124	0.242	0.099	0.111	0.096	0.105	0.122	0.131	NA	NA	NA	0.1	0.111	0.09	0.082	0.074	0.077	0.11	0.085	0.084	0.081	0.1	0.1	0.078	0.105	0.059	-1.44444	-1.60661	-1.03904	-6.02355	0.00118	0.717718	0.717718	3.90691	1.87105	0.49847	0.042042	0.366366	-0.039039	0.5514	0.80206	0.204204	0.663664	0.906907
chr3L	9867339	0.412	0.466	0.42	NA	NA	NA	0.48	0.437	0.476	0.539	0.506	0.534	NA	NA	NA	0.417	0.414	0.447	0.441	0.453	0.43	0.366	0.379	0.381	0.447	0.434	0.367	0.294	0.361	0.353	-0.267544	0.679825	-0.127193	0.28678	0.86136	NA	NA	NA	NA	NA	0.925439	0.171053	0.855263	2.22954	0.31503	1.96053	1.38158	1.87281
chrX	18172269	0.25	0.111	0.237	0.139	0.304	0.269	0.179	0.149	0.188	0.23	0.15	0.174	0.37	0.171	0.313	0.257	0.077	0.108	0.136	0.231	0.18	0.19	0.29	0.213	0.211	0.222	0.149	0.19	0.1	0.012	0.755556	-1.09778	0.582222	0.14251	0.93478	-0.724444	1.47556	1.00889	0.93581	0.67819	-0.191111	-0.591111	-0.0711111	-1.22215	0.54897	0.488889	-0.577778	-0.257778
chr2L	5166695	0	0	0	0	0	0	0	0	0	0.158	0.054	0.043	0	0	0	0.234	0.081	0.17	0	0	0	0	0	0	0	0	0	0	0	0	-0.425287	-0.425287	-0.425287	-2.3002	0.07198	-0.425287	-0.425287	-0.425287	-2.3002	0.18432	-0.425287	-0.425287	-0.425287	-2.3002	0.20039	2.29885	0.505747	0.316092
chrX	2112342	0.211	0.236	0.208	0.238	0.25	0.256	0.34	0.298	0.315	0.359	0.379	0.382	0.201	0.125	0.157	0.324	0.323	0.319	0.235	0.227	0.268	0.28	0.247	0.286	0.22	0.233	0.209	0.203	0.25	0.267	-0.828415	-0.418579	-0.877596	-3.18196	0.02353	-0.385792	-0.189071	-0.0907104	-1.10493	0.55205	1.28634	0.597814	0.876503	3.6571	0.09743	1.59781	1.92568	1.97486
chr4	340398	0.18	0.017	0.016	NA	NA	NA	0.167	0.2	0.097	0.216	0.141	0.243	NA	NA	NA	0.111	0.1	0.054	0.174	0.149	0.118	NA	NA	NA	0.056	0.061	0.164	0.121	0.094	0.143	0.903981	-1.76815	-1.78454	-1.12255	0.49995	NA	NA	NA	NA	NA	0.690867	1.23185	-0.456674	1.02643	0.65514	1.49415	0.264637	1.93677
chr2R	24910398	0.326	0.258	0.282	NA	NA	NA	0.229	0.226	0.3	0.241	0.257	0.271	0.329	0.439	0.386	0.256	0.282	0.281	0.232	0.293	0.248	0.263	0.25	0.132	0.349	0.338	0.313	0.213	0.246	0.274	0.822478	-0.349936	0.063857	0.49418	0.76304	NA	NA	NA	NA	NA	-0.849936	-0.90166	0.374202	-1.10133	0.62829	-0.64304	-0.367178	-0.125798
chr2L	13487572	0.34	0.29	0.261	NA	NA	NA	0.342	0.5	0.349	0.437	0.282	0.343	NA	NA	NA	0.368	0.474	0.387	0.343	0.283	0.289	0.344	0.325	0.206	0.42	0.387	0.465	0.455	0.279	0.276	-0.158333	-0.825	-1.21167	-2.19082	0.16086	NA	NA	NA	NA	NA	-0.131667	1.975	-0.0383333	0.9542	0.69926	1.135	-0.931667	-0.118333
chr3L	6950112	0.157	0.141	0.152	0.279	0.333	0.284	0.359	0.321	0.329	0.363	0.371	0.36	0.24	0.251	0.17	0.323	0.318	0.329	0.301	0.321	0.329	0.25	0.261	0.272	0.313	0.341	0.304	0.215	0.238	0.234	-1.92256	-2.16872	-1.99949	-13.5255	0	-0.045641	0.785128	0.0312821	0.855	0.67604	1.18513	0.600513	0.72359	3.5071	0.09697	1.24667	1.36974	1.20051
chr3R	8837184	0.258	0.275	0.258	0.267	0.269	0.378	0.455	0.34	0.314	0.433	0.484	0.443	0.344	0.267	0.185	0.3	0.353	0.298	0.162	0.232	0.198	0.287	0.302	0.313	0.286	0.199	0.188	0.227	0.22	0.253	-0.431276	-0.221399	-0.431276	-1.8434	0.14817	-0.320165	-0.295473	1.05021	0.3243	0.90912	2.00082	0.58107	0.260082	1.85338	0.49407	1.72922	2.35885	1.85267
chrX	8403326	0.135	0.041	0.075	NA	NA	NA	NA	NA	NA	0.028	0.019	0.032	NA	NA	NA	0.078	0.107	0.121	0.125	0.1	0.117	0.05	0.077	0.109	0.07	0.066	0.051	0.116	0.094	0.052	1.64146	-1.12325	-0.123249	0.1823	0.91827	NA	NA	NA	NA	NA	NA	NA	NA	NA	NA	-1.5056	-1.77031	-1.38796
chr2L	16179245	0.983	0.988	0.955	NA	NA	NA	0.957	0.877	0.982	0.944	0.943	0.939	0.997	1	1	0.996	0.862	0.949	0.896	0.899	0.935	0.984	0.955	0.959	0.998	0.98	0.976	0.935	0.937	0.954	0.761762	0.896897	0.00500501	1.77785	0.22973	NA	NA	NA	NA	NA	0.0590591	-2.1031	0.734735	-0.55874	0.83163	-0.292292	-0.319319	-0.427427
chrX	1916421	0.075	0.029	0.059	0	0.057	0.083	0.219	0.125	0.143	0.114	0.146	0.182	NA	NA	NA	0.119	0.3	0.209	0.036	0.038	0.122	NA	NA	NA	NA	NA	NA	0.095	0.125	0.167	-0.58216	-1.23005	-0.807512	-3.30653	0.02409	-1.6385	-0.835681	-0.469484	-2.74331	0.25299	1.44601	0.122066	0.375587	1.59394	0.50052	-0.0328638	0.41784	0.924883
chrX	8211111	0	0	0	NA	NA	NA	0	0	0	0.182	0.194	0.089	NA	NA	NA	0	0	0	0	0.042	0	0	0	0	0	0	0	0	0	0	-0.391204	-0.391204	-0.391204	-1.89455	0.14452	NA	NA	NA	NA	NA	-0.391204	-0.391204	-0.391204	-1.89455	0.33857	2.97917	3.20139	1.25694
chr4	1041214	0.351	0.244	0.17	NA	NA	NA	0.219	0.252	0.284	0.277	0.349	0.316	0.286	0.271	0.34	0.273	0.248	0.244	NA	NA	NA	0.099	0.239	0.237	NA	NA	NA	0.361	0.416	0.286	1.12675	-0.446779	-1.53501	-0.41179	0.81448	NA	NA	NA	NA	NA	-0.814426	-0.329132	0.141457	-1.03744	0.61722	0.0385154	1.09734	0.612045
chr3L	6954754	0.216	0.174	0.208	0.321	0.352	0.353	0.39	0.386	0.43	0.387	0.41	0.405	0.311	0.318	0.279	0.422	0.41	0.411	0.329	0.354	0.361	0.299	0.33	0.282	0.364	0.363	0.362	0.281	0.28	0.285	-1.87135	-2.5276	-1.99635	-9.54184	0.00201	-0.230729	0.253646	0.269271	0.4098	0.88349	0.847396	0.784896	1.4724	3.92672	0.09716	0.800521	1.1599	1.08177
chrX	16471265	0.033	0.013	0.045	NA	NA	NA	0.341	0.375	0.427	0.305	0.3	0.285	0.453	0.321	0.416	0.351	0.405	0.392	0.158	0.198	0.179	0.316	0.3	0.266	0.401	0.365	0.335	0.204	0.19	0.307	-2.1312	-2.30069	-2.0295	-14.7127	0	NA	NA	NA	NA	NA	0.47897	0.767106	1.20778	3.07367	0.15806	0.173886	0.131513	0.00439422
chr2R	25256664	0.18	0.015	0.047	NA	NA	NA	0.221	0.198	0.179	0.193	0.167	0.275	NA	NA	NA	0.282	0.113	0.083	0.115	0.13	0.032	0.152	0.057	0.023	0.091	0.138	0	0.353	0.292	0.17	0.364695	-1.4095	-1.06541	-1.37111	0.39887	NA	NA	NA	NA	NA	0.805556	0.558244	0.353943	2.45473	0.19048	0.50448	0.22491	1.3862
chrX	21629726	0.239	0.256	0.264	0.2	0.229	0.166	0.346	0.28	0.296	0.392	0.417	0.415	0.196	0.171	0.161	0.287	0.329	0.331	0.307	0.296	0.316	0.221	0.27	0.257	0.246	0.262	0.269	0.199	0.24	0.266	-0.481818	-0.224242	-0.10303	-1.28084	0.3311	-1.07273	-0.633333	-1.58788	-3.63841	0.13977	1.13939	0.139394	0.381818	1.69806	0.47478	1.83636	2.21515	2.18485
chr3L	2666003	0.075	0.056	0.07	0.042	0.091	0.081	0.093	0.099	0.103	0.114	0.119	0.123	0.082	0.059	0.025	0.078	0.086	0.08	0.083	0.095	0.088	0.066	0.059	0.052	0.078	0.114	0.104	0.104	0.068	0.066	-0.294203	-1.12029	-0.511594	-2.24738	0.14359	-1.72899	0.401449	-0.0333333	-0.74321	0.76086	0.488406	0.749275	0.923188	3.39788	0.0698	1.40145	1.61884	1.79275
chr3L	27987008	0.046	0.045	0.044	NA	NA	NA	0.046	0.013	0.063	0.15	0.131	0.056	0	0.025	0	0.099	0.22	0.07	0.067	0.05	0.088	0.034	0.077	0.082	0.066	0.037	0.08	0.093	0	0.033	-0.372734	-0.394011	-0.415288	-2.00919	0.11866	NA	NA	NA	NA	NA	-0.372734	-1.07486	-0.0110323	-1.43895	0.53585	1.84003	1.43578	-0.159968
chr2L	6002057	0.502	0.481	0.494	NA	NA	NA	NA	NA	NA	0.408	0.472	0.483	0.279	0.102	0.259	0.428	0.465	0.472	0.562	0.562	0.561	NA	NA	NA	0.313	0.401	0.383	0.208	0.249	0.273	0.825775	0.659108	0.762283	3.44019	0.01121	NA	NA	NA	NA	NA	NA	NA	NA	NA	NA	0.079743	0.58768	0.674981
chr3R	21018596	0.583	0.621	0.48	0.331	0.324	0.315	0.462	0.42	0.446	0.555	0.616	0.612	0.385	0.331	0.26	0.399	0.317	0.417	0.448	0.466	0.491	0.358	0.507	0.528	0.399	0.461	0.476	0.405	0.473	0.432	1.47943	1.88369	0.383688	2.86861	0.14404	-1.20142	-1.27589	-1.37163	-7.416	0	0.192199	-0.25461	0.0219858	-0.06155	0.98242	1.18156	1.8305	1.78794
chr3R	23982357	0.204	0.162	0.179	0.224	0.107	0.232	0.204	0.157	0.156	0.193	0.219	0.191	NA	NA	NA	0.161	0.153	0.151	0.145	0.15	0.179	0.145	0.155	0.159	0.158	0.167	0.136	0.209	0.152	0.17	1.13665	-0.311622	0.274585	0.87244	0.57581	1.82631	-2.20817	2.10217	0.46	0.88349	1.13665	-0.484036	-0.518519	0.08572	0.97876	0.757344	1.6539	0.688378
chrX	10907862	0.157	0.133	0.185	0.174	0.135	0.169	0.125	0.209	0.083	0.167	0.109	0.128	0.155	0.07	0.205	0.147	0.137	0.042	0.145	0.14	0.159	0.113	0.146	0.119	0.152	0.087	0.169	0.132	0.091	0.119	0.547748	-0.100901	1.3045	1.43258	0.36862	1.00721	-0.0468468	0.872072	1.75199	0.45532	-0.317117	1.95315	-1.45225	0.06685	0.98242	0.818018	-0.74955	-0.236036
chr3L	4430198	0.09	0.045	0.051	0.07	0	0	0.04	0.077	0.068	0.065	0.042	0.095	0.063	0.065	0.19	0.082	0.062	0.033	0.063	0.012	0.07	0.012	0.072	0.029	0.05	0.111	0.082	0.049	0.075	0.027	0.842593	-0.407407	-0.240741	0.16286	0.92437	0.287037	-1.65741	-1.65741	-1.66247	0.52735	-0.546296	0.481481	0.231481	0.16601	0.95724	0.148148	-0.490741	0.981481
chr3L	9162924	0.002	0.002	0.001	0.002	0.005	0.002	0.003	0	0	0.003	0.002	0	0.001	0.002	0.001	0.005	0.002	0.001	0.002	0.001	0.001	0	0.001	0.002	0.001	0.003	0.005	0.004	0.004	0.001	0.0333333	0.0333333	-0.966667	-0.74642	0.61132	0.0333333	3.03333	0.0333333	1.10682	0.63619	1.03333	-1.96667	-1.96667	-1.03511	0.66953	1.03333	0.0333333	-1.96667
chrX	16469632	0.009	0.009	0	0.061	0.062	0.186	0.089	0.093	0.04	0.072	0.063	0.13	0	0.036	0.052	0.103	0.092	0.052	0.027	0.052	0	0.044	0.078	0.068	0.094	0.039	0.047	0.043	0.074	0.058	-1.2525	-1.2525	-1.4775	-7.47483	0	0.0475	0.0725	3.1725	1.16097	0.63047	0.7475	0.8475	-0.4775	0.88046	0.71006	0.3225	0.0975	1.7725
chr2R	8876790	0.05	0.046	0.069	NA	NA	NA	0.144	0.076	0.129	0.086	0.086	0.086	NA	NA	NA	0.063	0.065	0.097	0.076	0.085	0.091	0.072	0.08	0.053	0.152	0.126	0.132	0.072	0.093	0.07	-1.29167	-1.4296	-0.636494	-3.96382	0.02605	NA	NA	NA	NA	NA	1.94971	-0.395115	1.43247	1.5401	0.54897	-0.0502874	-0.0502874	-0.0502874
chr3L	4369422	0.26	0.184	0.102	0.297	0.264	0.098	0.317	0.232	0.262	0.292	0.213	0.313	NA	NA	NA	0.142	0.264	0.211	0.208	0.265	0.147	0.224	0.121	0.279	0.169	0.348	0.221	0.353	0.245	0.286	0.377348	-0.724101	-1.91251	-1.22486	0.45859	0.91358	0.435319	-1.97048	-0.25479	0.928	1.20344	-0.0284487	0.406334	1.41156	0.54475	0.841116	-0.303811	1.14546
chr3L	24159438	0.088	0.087	0.044	NA	NA	NA	0.19	0.093	0.098	0.159	0.246	0.108	NA	NA	NA	0.14	0.16	0.053	0.121	0.167	0.125	0.053	0.062	0	0.117	0.107	0.087	0.087	0.17	0	-0.328947	-0.346491	-1.10088	-1.97167	0.17361	NA	NA	NA	NA	NA	1.46053	-0.241228	-0.153509	0.67907	0.78412	0.916667	2.44298	0.0219298
chr4	1041307	0.638	0.447	0.487	NA	NA	NA	0.51	0.388	0.33	0.641	0.636	0.55	0.532	0.48	0.542	0.505	0.49	0.45	0.449	0.523	0.353	0.551	0.459	0.362	0.463	0.426	0.365	0.679	0.546	0.544	1.59671	-0.525514	-0.08107	0.5467	0.75175	NA	NA	NA	NA	NA	0.174486	-1.18107	-1.82551	-1.7071	0.51854	1.63004	1.57449	0.61893
chrX	17965931	0.074	0.033	0.026	NA	NA	NA	0.053	0.124	0.072	0.053	0.07	0.095	0.037	0.096	0.227	0.11	0.039	0.176	0.038	0.042	0.03	0.045	0.101	0.031	0.069	0.048	0.048	0.08	0.11	0.168	-0.0733182	-0.910053	-1.05291	-2.05209	0.18671	NA	NA	NA	NA	NA	-0.50189	0.94709	-0.114135	0.25643	0.93704	-0.50189	-0.154951	0.355253
chr2L	4317524	0.244	0.197	0.083	NA	NA	NA	0.33	0.277	0.2	0.302	0.246	0.242	NA	NA	NA	0.328	0.299	0.17	0.236	0.143	0.167	0.169	0.225	0.175	0.179	0.143	0.14	0.194	0.206	0.139	0.543651	-0.202381	-2.0119	-0.80647	0.62021	NA	NA	NA	NA	NA	1.90873	1.06746	-0.154762	1.6902	0.51889	1.46429	0.575397	0.511905
chrX	9027075	0.157	0.096	0.095	0.326	0.256	0.288	0.175	0.214	0.109	0.111	0.176	0.083	NA	NA	NA	0.188	0.165	0.063	0.093	0.224	0.083	0.308	0.2	0.208	0.178	0.212	0.163	NA	NA	NA	-0.233218	-1.08044	-1.09433	-2.5249	0.11214	2.114	1.14178	1.58623	5.4656	0.05067	0.0167824	0.558449	-0.899884	-0.2547	0.93704	-0.872106	0.0306713	-1.261
chr4	1041544	0.136	0.071	0.132	NA	NA	NA	0.05	0.111	0.02	0.195	0.138	0.128	NA	NA	NA	0.089	0.064	0.158	0.089	0.138	0.031	NA	NA	NA	0.1	0.043	0	0.125	0.061	0.148	0.789524	-0.510476	0.709524	0.78445	0.61089	NA	NA	NA	NA	NA	-0.930476	0.289524	-1.53048	-1.44175	0.55345	1.96952	0.829524	0.629524
chr2L	14090789	0.247	0.231	0.18	NA	NA	NA	0.281	0.217	0.269	0.226	0.236	0.168	NA	NA	NA	0.321	0.171	0.13	0.212	0.135	0.139	0.102	0.292	0.26	0.221	0.238	0.247	NA	NA	NA	0.55472	0.274018	-0.620718	0.18514	0.91285	NA	NA	NA	NA	NA	1.15121	0.0284043	0.940685	1.95148	0.41593	0.186299	0.361738	-0.831245
chr3R	4301182	0.16	0	0.014	0.045	0.15	0.06	0.073	0.12	0.158	0.158	0.099	0.052	NA	NA	NA	0.014	0.061	0.135	0.115	0	0.079	0.019	0.05	0.125	0.021	0.1	0.07	0.026	0.071	0.083	1.67556	-1.52444	-1.24444	-0.39389	0.82387	-0.624444	1.47556	-0.324444	0.2869	0.91338	-0.0644444	0.875556	1.63556	1.72233	0.50052	1.63556	0.455556	-0.484444
chr3L	9124178	0.048	0.121	0.065	NA	NA	NA	0.117	0.03	0.08	0.147	0.206	0.182	NA	NA	NA	0.127	0.2	0.04	0.066	0.065	0.022	NA	NA	NA	0.033	0	0.066	0.174	0.226	0.222	-0.836054	0.206803	-0.593197	-1.17139	0.41803	NA	NA	NA	NA	NA	0.14966	-1.0932	-0.378912	-1.16697	0.58271	0.578231	1.42109	1.07823
chrX	16482755	0.008	0.034	0	0.018	0.024	0	0.07	0.045	0.054	0.026	0.035	0.043	0.216	0.136	0.045	0.111	0.104	0.069	0.053	0.092	0.037	0.036	0.067	0.021	0.127	0.084	0.104	0.138	0.105	0.027	-1.17292	-0.63125	-1.33958	-4.02578	0.02084	-0.964583	-0.839583	-1.33958	-4.72596	0.0081	0.11875	-0.402083	-0.214583	-0.71564	0.74409	-0.797917	-0.610417	-0.44375
chr3R	10584926	0.043	0.034	0.057	0.03	0.051	0.061	0.105	0.095	0.068	0.12	0.135	0.123	0.025	0.066	0.022	0.084	0.084	0.072	0.042	0.059	0.054	0.039	0.062	0.047	0.024	0.046	0.032	0.075	0.056	0.061	-0.668966	-0.97931	-0.186207	-2.20801	0.13972	-1.11724	-0.393103	-0.0482759	-1.53861	0.49847	1.46897	1.12414	0.193103	2.40873	0.36697	1.98621	2.50345	2.08966
chr4	94367	0.073	0.127	0.01	NA	NA	NA	0.179	0.059	0.083	0	0.069	0.069	NA	NA	NA	0.161	0.026	0	0	0.063	0.089	NA	NA	NA	0.118	0.104	0.065	0.095	0.108	0.087	-0.0505345	1.05151	-1.33625	-0.17842	0.91933	NA	NA	NA	NA	NA	2.11273	-0.336249	0.153547	0.9598	0.69825	-1.54033	-0.132167	-0.132167
chrX	16473637	0.052	0.031	0.06	0.445	0.532	0.355	0.451	0.413	0.454	0.425	0.423	0.421	0.495	0.564	0.406	0.275	0.234	0.283	0.22	0.302	0.305	0.39	0.383	0.351	0.471	0.558	0.533	0.311	0.27	0.26	-2.18537	-2.33645	-2.12782	-16.1018	0	0.641966	1.26787	-0.00551559	1.68621	0.48479	0.685132	0.411751	0.706715	2.98426	0.09602	0.498082	0.483693	0.469305
chr2R	15871913	0.017	0.015	0.036	0.015	0.011	0.057	0.037	0.048	0.035	0.125	0.111	0.12	0	0.05	0.005	0.022	0.046	0.04	0.042	0.044	0.051	0.008	0.026	0.052	0.024	0.067	0.042	0.028	0.033	0.061	-0.815054	-0.87957	-0.202151	-2.39936	0.11024	-0.87957	-1.0086	0.475269	-1.01909	0.65468	-0.169892	0.184946	-0.234409	-0.33661	0.89881	2.66882	2.2172	2.50753
chr2L	5205966	0.154	0.128	0.212	0.1	0.109	0.034	0.265	0.188	0.083	0.25	0.304	0.25	0.018	0.108	0.094	0.213	0.295	0.27	0.186	0.171	0.267	0.169	0.221	0.152	0.043	0.157	0.125	NA	NA	NA	-0.19128	-0.520394	0.542897	-0.16512	0.92111	-0.874824	-0.7609	-1.71027	-3.47684	0.15803	1.21378	0.2391	-1.09001	0.19438	0.95476	1.02391	1.70745	1.02391
chr2R	10330802	0.478	0.525	0.456	0.477	0.412	0.321	0.455	0.472	0.563	0.515	0.554	0.551	NA	NA	NA	0.581	0.502	0.527	0.526	0.561	0.553	0.376	0.383	0.329	0.532	0.519	0.511	0.386	0.404	0.473	-0.0185185	0.634259	-0.324074	0.30519	0.85679	-0.0324074	-0.935185	-2.19907	-1.80421	0.49795	-0.337963	-0.101852	1.16204	0.52749	0.83812	0.49537	1.03704	0.99537
chrX	21629508	0.05	0.066	0.026	0.104	0.022	0.003	0.103	0.062	0.003	0.141	0.142	0.136	NA	NA	NA	0.088	0.119	0.114	0.095	0.094	0.09	0.113	0.059	0.06	0.095	0.091	0.079	0.081	0.08	0.073	-0.83984	-0.407407	-1.48849	-2.72828	0.11214	0.61962	-1.5966	-2.11011	-1.34918	0.56937	0.592593	-0.515516	-2.11011	-0.94226	0.70644	1.61962	1.64665	1.48448
chr3R	4297504	0.553	0.597	0.574	0.479	0.458	0.419	0.474	0.488	0.524	0.463	0.472	0.48	0.395	0.454	0.586	0.533	0.567	0.559	0.458	0.451	0.434	0.323	0.293	0.32	0.434	0.457	0.428	0.379	0.344	0.352	1.16955	1.71276	1.42881	6.6905	0.0005	0.255967	-0.00329218	-0.484774	-0.2881	0.90912	0.194239	0.367078	0.811523	1.85807	0.37717	0.0584362	0.169547	0.268313
chr3R	21035991	0.014	0.005	0.015	0.008	0.101	0	0.183	0.144	0.053	0.057	0.07	0.075	NA	NA	NA	0.109	0.056	0.011	0.016	0.013	0.025	0.021	0.008	0.019	0.029	0.048	0.05	0.022	0.023	0.014	-0.68266	-0.887205	-0.659933	-3.68659	0.00504	-0.819024	1.29461	-1.00084	-0.25723	0.92669	3.15825	2.27189	0.203704	2.38299	0.42621	0.294613	0.590067	0.703704
chr2R	25256645	0.098	0.059	0.08	NA	NA	NA	0.361	0.25	0.211	0.429	0.375	0.364	NA	NA	NA	NA	NA	NA	0.049	0.22	0.094	0.19	0.145	0.086	0.182	0.184	0.11	0.302	0.282	0.292	-0.971344	-1.31648	-1.13064	-5.28932	0.00037	NA	NA	NA	NA	NA	1.35609	0.373788	0.0286557	1.46016	0.53609	1.95786	1.47998	1.38264
chr3R	21035311	0.029	0.04	0.04	0.003	0.005	0.003	NA	NA	NA	0.306	0.352	0.441	0.002	0.005	0.005	0.22	0.227	0.083	0.01	0.068	0.055	0.22	0.218	0.246	0.007	0.07	0.082	NA	NA	NA	-0.669619	-0.583005	-0.583005	-2.98582	0.02353	-0.874344	-0.858596	-0.874344	-4.40049	0.00514	NA	NA	NA	NA	NA	1.51148	1.87369	2.57448
chr2L	9808444	0.25	0.171	0.156	NA	NA	NA	0.221	0.292	0.212	0.275	0.206	0.259	NA	NA	NA	0.244	0.255	0.27	0.314	0.354	0.203	0.111	0.087	0.086	0.175	0.203	0.178	0.094	0.171	0.284	0.545188	-0.567488	-0.778756	-0.64656	0.68558	NA	NA	NA	NA	NA	0.136737	1.13674	0.00997653	1.14991	0.5938	0.8973	-0.0745305	0.671948
chr4	128670	0.167	0.053	0.071	NA	NA	NA	0.135	0.12	0.164	0.2	0.194	0.226	0.037	0.057	0.024	0.105	0.217	0.141	0.133	0.153	0.091	0.059	0.106	0.029	0.09	0.065	0.061	0.377	0.255	0.243	0.422764	-0.96748	-0.747967	-1.00654	0.51766	NA	NA	NA	NA	NA	0.0325203	-0.150407	0.386179	0.37138	0.89069	0.825203	0.752033	1.14228
chrX	514252	0.05	0.205	0.176	NA	NA	NA	0.259	0.297	0.164	0.25	0.283	0.101	NA	NA	NA	0.333	0.273	0.207	0.231	0.283	0.207	NA	NA	NA	0.344	0.167	0.25	0.412	0.341	0.3	-2.34251	-0.475043	-0.824441	-2.31561	0.20423	NA	NA	NA	NA	NA	0.175559	0.633391	-0.969019	-0.11531	0.97124	0.0671256	0.464716	-1.72806
chr3R	16633414	0.357	0.303	0.4	0.438	0.242	0.279	0.33	0.343	0.247	0.402	0.4	0.347	NA	NA	NA	NA	NA	NA	0.324	0.484	0.343	NA	NA	NA	0.282	0.402	0.265	0.371	0.283	0.483	0.118703	-0.663906	0.741891	0.15893	0.92486	1.29262	-1.54796	-1.01173	-0.54688	0.84867	-0.272602	-0.084196	-1.4755	-1.42103	0.54475	0.770876	0.741891	-0.026225
chr3L	9833300	0.184	0.213	0.157	0.204	0.14	0.136	NA	NA	NA	0.219	0.216	0.226	0.182	0.115	0.292	0.195	0.243	0.172	0.225	0.218	0.243	0.148	0.136	0.161	0.136	0.19	0.194	0.206	0.207	0.216	-0.190741	0.534259	-0.865741	-0.42635	0.79621	0.309259	-1.29074	-1.39074	-1.51289	0.54114	NA	NA	NA	NA	NA	0.684259	0.609259	0.859259
chr2R	24904717	0.115	0.087	0.086	0.096	0.113	0.107	0.113	0.125	0.111	0.096	0.117	0.119	0.132	0.074	0.103	0.086	0.11	0.113	0.093	0.113	0.084	0.112	0.119	0.115	0.109	0.125	0.125	0.085	0.066	0.104	0.61875	-1.13125	-1.19375	-1.0102	0.53329	-0.56875	0.49375	0.11875	0.04347	0.98582	0.49375	1.24375	0.36875	2.30346	0.33886	-0.56875	0.74375	0.86875
chr2R	8877577	0.05	0.035	0.045	0.1	0.051	0.058	0.097	0.075	0.081	0.06	0.064	0.05	0.049	0.051	0	0.075	0.063	0.059	0.056	0.057	0.068	0.068	0.075	0.071	0.105	0.123	0.101	0.042	0.034	0.056	-0.581944	-1.20694	-0.790278	-3.52732	0.02332	1.50139	-0.540278	-0.248611	0.39511	0.89009	1.37639	0.459722	0.709722	2.79059	0.25232	-0.165278	0.00138889	-0.581944
chr2R	2498353	0.215	0.198	0.191	NA	NA	NA	0.274	0.316	0.219	0.277	0.347	0.272	0.114	0.2	0.255	0.123	0.273	0.266	0.19	0.265	0.156	NA	NA	NA	0.237	0.259	0.156	0.197	0.214	0.213	-0.198661	-0.502232	-0.627232	-1.89074	0.14643	NA	NA	NA	NA	NA	0.854911	1.60491	-0.127232	1.62171	0.52202	0.908482	2.15848	0.819196
chr3R	13692592	0.191	0.153	0.18	0.128	0.268	0.201	0.365	0.267	0.325	0.328	0.321	0.336	NA	NA	NA	0.293	0.267	0.249	0.232	0.232	0.232	0.287	0.295	0.329	0.332	0.276	0.276	0.185	0.254	0.224	-1.1537	-1.78704	-1.33704	-6.02533	0.00232	-2.2037	0.12963	-0.987037	-1.63825	0.52887	1.7463	0.112963	1.07963	2.14168	0.42375	1.12963	1.01296	1.26296
chr3R	16096668	0.186	0.163	0.161	0.09	0.265	0.284	0.338	0.267	0.335	0.385	0.427	0.419	0.221	0.213	0.18	0.352	0.361	0.367	0.27	0.341	0.342	0.255	0.29	0.246	0.277	0.344	0.295	0.213	0.218	0.255	-1.15833	-1.44583	-1.47083	-7.20723	0	-2.35833	-0.170833	0.0666667	-1.14903	0.63047	0.741667	-0.145833	0.704167	1.36176	0.54475	1.32917	1.85417	1.75417
chr3R	6455990	0.142	0.126	0.138	0.125	0.137	0.063	0.317	0.234	0.21	0.283	0.316	0.305	NA	NA	NA	0.115	0.177	0.178	0.193	0.202	0.218	0.165	0.175	0.131	0.145	0.166	0.177	0.112	0.195	0.233	-0.662037	-0.912037	-0.724537	-3.83772	0.00369	-0.927662	-0.740162	-1.89641	-3.2727	0.22072	2.07234	0.775463	0.400463	2.24256	0.41672	1.54109	2.05671	1.88484
chrX	16466198	0.027	0.142	0.034	NA	NA	NA	0.34	0.301	0.33	0.337	0.299	0.394	0.265	0.36	0.417	0.279	0.162	0.173	0.238	0.321	0.173	NA	NA	NA	0.346	0.297	0.323	0.283	0.368	0.19	-2.34926	-1.22181	-2.28064	-5.61686	0.03823	NA	NA	NA	NA	NA	0.719363	0.33701	0.621324	2.45604	0.18903	0.689951	0.317402	1.24877
chr2R	13923951	0.207	0.077	0.02	NA	NA	NA	0.071	0.138	0.113	0.324	0.159	0.321	0.08	0.197	0.222	NA	NA	NA	0.077	0.148	0.1	NA	NA	NA	0.143	0.113	0.029	0.111	0.098	0.255	0.771084	-0.795181	-1.48193	-0.82757	0.60966	NA	NA	NA	NA	NA	-0.86747	-0.060241	-0.361446	-1.44595	0.50015	2.18072	0.192771	2.14458
chrX	7738520	0.165	0.08	0.088	0.026	0.011	0.047	0.125	0.188	0.134	0.219	0.249	0.255	0.007	0.149	0.004	0.121	0.256	0.206	0.204	0.193	0.204	0.145	0.2	0.159	0.274	0.226	0.255	0.17	0.201	0.205	0.0776371	-0.998312	-0.897046	-1.69796	0.27803	-1.68186	-1.87173	-1.41603	-8.52827	0	-0.428692	0.368776	-0.314768	-0.43094	0.8711	0.761181	1.14093	1.21688
chr4	100560	0.464	0.442	0.461	0.399	0.452	0.546	0.533	0.458	0.571	0.499	0.487	0.5	NA	NA	NA	0.458	0.507	0.461	0.436	0.472	0.453	0.439	0.46	0.429	0.479	0.44	0.426	0.383	0.405	0.468	0	-0.52381	-0.0714286	-0.81199	0.56675	-1.54762	-0.285714	1.95238	0.04286	0.98624	1.64286	-0.142857	2.54762	1.87395	0.50052	0.833333	0.547619	0.857143
chrX	16466204	0.018	0.035	0.051	NA	NA	NA	0.069	0.14	0.072	0.144	0.185	0.226	0.061	0.136	0.074	0.085	0.101	0.049	0.131	0.159	0.093	0.122	0.092	0.081	0.18	0.129	0.202	0.124	0.101	0.046	-1.72365	-1.39672	-1.08903	-5.96246	0.00197	NA	NA	NA	NA	NA	-0.742877	0.622507	-0.685185	-0.6102	0.80154	0.69943	1.48789	2.27635
chr4	448167	0.174	0.128	0.1	NA	NA	NA	0.133	0.143	0.101	0.205	0.111	0.18	0.042	0.054	0.125	0.241	0.109	0.042	0.123	0.167	0.156	0	0.073	0.061	0.174	0.076	0.078	0.111	0.132	0.035	1.07407	0.252646	-0.247354	0.91872	0.55275	NA	NA	NA	NA	NA	0.341931	0.520503	-0.229497	0.75643	0.73652	1.62765	-0.0509259	1.18122
chr4	1041478	0.113	0.072	0.145	NA	NA	NA	0.085	0.079	0.033	0.091	0.19	0.091	NA	NA	NA	0.069	0.055	0.115	0.092	0.068	0.024	0.122	0.138	0.065	0.135	0.132	0.167	0.069	0.167	0.147	0.24031	-0.713178	0.984496	0.35936	0.83491	NA	NA	NA	NA	NA	-0.410853	-0.550388	-1.62016	-2.23128	0.38001	-0.271318	2.03101	-0.271318
chr2L	3762337	0.341	0.294	0.299	NA	NA	NA	0.554	0.478	0.582	0.531	0.547	0.554	NA	NA	NA	0.579	0.569	0.58	0.478	0.521	0.521	0.437	0.403	0.38	0.554	0.565	0.58	0.389	0.322	0.437	-1.43707	-1.92665	-1.87457	-8.42064	9e-05	NA	NA	NA	NA	NA	0.781684	-0.00998264	1.07335	1.77134	0.44734	0.542101	0.708767	0.781684
chr3L	6949680	0.112	0.081	0.084	0.117	0.163	0.204	0.186	0.197	0.202	0.186	0.176	0.188	0.153	0.156	0.203	0.168	0.155	0.169	0.155	0.147	0.161	0.174	0.179	0.159	0.167	0.165	0.147	0.116	0.118	0.14	-1.425	-2.39375	-2.3	-6.61885	0.02309	-1.26875	0.16875	1.45	0.1603	0.94403	0.8875	1.23125	1.3875	5.40286	0.01036	0.8875	0.575	0.95
chr2L	1011285	0.045	0.043	0.117	0.082	0.145	0.054	0.066	0.147	0.062	0.043	0.125	0.115	0.094	0.112	0.08	0.082	0.159	0.104	0.089	0.108	0.086	0.043	0	0.042	0.036	0.015	0.069	0.008	0.026	0	-0.656589	-0.703101	1.01783	-0.21079	0.90678	0.203876	1.66899	-0.447287	0.80481	0.73695	-0.168217	1.7155	-0.26124	0.70732	0.78412	-0.703101	1.20388	0.971318
chr2R	24050977	0.168	0.107	0.126	0.195	0.21	0.28	0.28	0.273	0.239	0.339	0.31	0.312	NA	NA	NA	0.325	0.363	0.351	0.248	0.207	0.223	0.191	0.168	0.219	0.229	0.26	0.236	0.17	0.158	0.213	-1.0304	-1.94085	-1.65727	-5.34777	0.0183	-0.627418	-0.403538	0.641238	-0.32727	0.90815	0.641238	0.536761	0.029298	1.57459	0.45293	1.52184	1.089	1.11885
chr3R	18970692	0.11	0.076	0.109	0.225	0.221	0.252	0.187	0.182	0.168	0.17	0.17	0.17	NA	NA	NA	0.187	0.159	0.203	0.113	0.127	0.146	0.124	0.134	0.108	0.117	0.132	0.119	0.103	0.115	0.11	-0.919035	-1.70973	-0.942291	-4.09217	0.03037	1.75538	1.66236	2.38329	7.84754	0.01296	0.871662	0.755383	0.429802	3.06267	0.09716	0.476314	0.476314	0.476314
chrX	15096370	NA	NA	NA	NA	NA	NA	0.065	0.079	0.027	0.12	0.271	0.172	NA	NA	NA	0.108	0	0	0.048	0.097	0.024	0	0.035	0	0.085	0.085	0.057	0.182	0.125	0.048	NA	NA	NA	NA	NA	NA	NA	NA	NA	NA	-0.184174	0.0217087	-0.742997	-1.02414	0.61327	0.62465	2.84524	1.38936
chrX	12638680	0.087	0.063	0.039	0.105	0.127	0.132	0.103	0.135	0.175	0.095	0.112	0.104	0.105	0.115	0.191	0.126	0.174	0.122	0.092	0.122	0.128	0.104	0.111	0.091	0.116	0.134	0.143	0.089	0.063	0.108	-0.834375	-1.58438	-2.33438	-3.79056	0.09152	-0.271875	0.415625	0.571875	0.8064	0.70257	-0.334375	0.665625	1.91562	1.22826	0.60936	-0.584375	-0.053125	-0.303125
chr2L	16174138	0.72	0.717	0.696	0.848	0.987	0.812	0.96	0.949	0.983	0.978	0.977	0.978	0.983	0.991	1	0.987	0.965	0.973	0.955	0.953	0.974	0.971	0.97	0.993	0.988	0.977	0.974	0.911	0.879	0.893	-2.48706	-2.52235	-2.76941	-20.8723	0	-0.981176	0.654118	-1.40471	-0.9756	0.66618	0.336471	0.207059	0.607059	1.79717	0.36133	0.548235	0.536471	0.548235
chr2R	21334960	0.556	0.619	0.534	NA	NA	NA	0.746	0.675	0.609	0.703	0.755	0.776	NA	NA	NA	0.544	0.576	0.584	0.556	0.506	0.503	0.466	0.511	0.484	0.359	0.437	0.43	0.277	0.363	0.382	0.126938	0.61531	-0.0436047	0.86456	0.54062	NA	NA	NA	NA	NA	1.59981	1.04942	0.537791	3.24185	0.19664	1.26647	1.66957	1.83236
chr3L	26002118	0.037	0	0.039	NA	NA	NA	0	0.109	0.023	0.079	0.154	0.074	NA	NA	NA	0.111	0.114	0.026	0.054	0.086	0.114	NA	NA	NA	0.109	0.141	0.111	0	0.167	0.1	-0.829524	-1.56952	-0.789524	-3.59476	0.03137	NA	NA	NA	NA	NA	-1.56952	0.610476	-1.10952	-1.14347	0.63086	0.0104762	1.51048	-0.0895238
chr2L	14091479	0.011	0.016	0.008	0.033	0.132	0.167	0.022	0.048	0.031	0.031	0.044	0.027	NA	NA	NA	0.035	0	0	0.076	0.024	0.009	0	0.036	0	0.013	0.083	0.025	0	0	0.053	-0.595442	-0.467236	-0.672365	-2.8651	0.02661	-0.031339	2.50712	3.40456	2.12814	0.46019	-0.31339	0.353276	-0.0826211	-0.05406	0.983	-0.0826211	0.250712	-0.185185
chr3R	21028311	0.012	0.035	0.017	0.011	0.102	0.005	0.227	0.174	0.101	0.115	0.124	0.14	0.004	0.031	0.005	0.126	0.176	0.04	0.009	0.028	0.024	0.019	0.009	0.019	0.025	0.046	0.059	0.012	0.028	0.008	-0.74918	-0.372131	-0.667213	-2.85126	0.03046	-0.765574	0.72623	-0.863934	-0.60614	0.81773	2.77541	1.90656	0.709836	3.22764	0.33546	0.939344	1.08689	1.34918
chr3R	21031938	0.036	0.029	0.035	0.012	0.007	0.005	NA	NA	NA	0.188	0.184	0.18	NA	NA	NA	NA	NA	NA	0.02	0.033	0.037	0.022	0.048	0.04	0.016	0.067	0.075	0.078	0.025	0.022	-0.342687	-0.467687	-0.360544	-1.73916	0.17943	-0.771259	-0.860544	-0.896259	-3.94728	0.01296	NA	NA	NA	NA	NA	2.3716	2.30017	2.22874
chr3L	4590685	0.244	0.238	0.274	0.382	0.307	0.422	0.397	0.43	0.38	0.418	0.437	0.429	0.469	0.362	0.47	0.38	0.437	0.377	0.323	0.333	0.328	0.313	0.33	0.323	0.401	0.365	0.356	0.331	0.269	0.303	-1.88602	-1.9828	-1.40215	-7.95255	0.00084	0.339785	-0.869892	0.984946	0.29068	0.91338	0.58172	1.11398	0.307527	2.38976	0.29455	0.92043	1.22688	1.09785
chr3L	2941132	0.658	0.539	0.627	0.748	0.655	0.66	NA	NA	NA	0.753	0.756	0.764	NA	NA	NA	0.597	0.57	0.578	0.612	0.7	0.691	0.624	0.643	0.573	0.703	0.716	0.667	0.519	0.561	0.61	0.159524	-1.54048	-0.283333	-1.13799	0.47477	1.44524	0.116667	0.188095	1.36633	0.54913	NA	NA	NA	NA	NA	1.51667	1.55952	1.67381
chr3L	23286551	0.046	0	0.029	NA	NA	NA	0.111	0.099	0.058	0.108	0.089	0.115	NA	NA	NA	0.01	0.109	0.196	0.024	0.125	0.063	0.113	0	0	0.058	0.085	0.109	0	0	0.071	-0.419935	-1.3219	-0.753268	-2.73952	0.08246	NA	NA	NA	NA	NA	0.854575	0.619281	-0.184641	1.25255	0.57098	0.795752	0.423203	0.933007
chr2L	9733349	0.868	0.866	0.852	0.887	0.864	0.916	0.885	0.814	0.83	0.925	0.912	0.933	0.868	0.814	0.838	0.845	0.858	0.856	0.884	0.889	0.903	0.845	0.837	0.872	0.879	0.851	0.832	0.904	0.896	0.912	-0.0989583	-0.161458	-0.598958	-1.23444	0.36328	0.494792	-0.223958	1.40104	1.21436	0.59585	0.432292	-1.78646	-1.28646	-1.40246	0.57098	1.68229	1.27604	1.93229
chr3R	6592220	NA	NA	NA	NA	NA	NA	0.038	0.143	0.105	0.22	0.098	0.26	NA	NA	NA	0.048	0.079	0.038	0.207	0.212	0.25	0	0	0	0.121	0.051	0.063	0.227	0.151	0.317	NA	NA	NA	NA	NA	NA	NA	NA	NA	NA	-0.927052	0.18997	-0.214286	-0.89168	0.68671	1.00912	-0.288754	1.43465
chr3L	4198341	0.262	0.175	0.196	NA	NA	NA	0.497	0.418	0.468	0.432	0.442	0.437	0.324	0.2	0.277	0.448	0.43	0.419	0.331	0.373	0.355	0.292	0.316	0.279	0.299	0.308	0.336	NA	NA	NA	-0.948502	-1.92603	-1.69007	-4.95004	0.02544	NA	NA	NA	NA	NA	1.69195	0.804307	1.3661	4.44598	0.09602	0.96161	1.07397	1.01779
chr4	1041514	0.074	0.015	0.033	0.045	0.083	0	0.09	0.107	0.049	0.143	0.143	0.136	NA	NA	NA	0.184	0.047	0.1	0.052	0.044	0.029	NA	NA	NA	0.159	0.061	0	0.078	0.086	0	0.0147059	-1.14216	-0.789216	-1.77506	0.24647	-0.553922	0.191176	-1.43627	-1.31366	0.55205	0.328431	0.661765	-0.47549	0.47683	0.85174	1.36765	1.36765	1.23039
chrX	21629737	0.361	0.377	0.377	0.4	0.361	0.442	0.479	0.383	0.378	0.554	0.571	0.574	0.287	0.18	0.306	0.391	0.443	0.426	0.409	0.435	0.42	0.368	0.416	0.405	0.343	0.353	0.355	0.255	0.338	0.344	-0.361847	-0.169076	-0.169076	-1.20637	0.35966	0.108032	-0.361847	0.614056	0.38355	0.89009	1.05984	-0.0967871	-0.157028	0.67182	0.78412	1.96345	2.16827	2.20442
chr3R	18355305	0.247	0.245	0.188	0.09	0.167	0.235	0.175	0.148	0.249	0.276	0.293	0.293	0.159	0.104	0.264	0.249	0.193	0.231	0.25	0.25	0.262	0.244	0.257	0.192	0.222	0.252	0.254	0.28	0.204	0.246	0.451634	0.412418	-0.705229	0.13675	0.93522	-2.6268	-1.11699	0.21634	-1.55642	0.54373	-0.960131	-1.48954	0.49085	-1.16494	0.6259	1.02026	1.35359	1.35359
chrX	17938233	0.018	0.028	0.008	0.028	0.063	0.018	0.1	0.123	0.071	0.076	0.076	0.058	0.078	0.071	0.259	0.051	0.13	0.064	0.093	0.151	0.049	0.109	0.165	0.087	0.143	0.163	0.069	0.066	0.116	0.079	-1.32692	-1.13462	-1.51923	-6.78021	0	-1.13462	-0.461538	-1.32692	-3.30728	0.15442	0.25	0.692308	-0.307692	0.66164	0.78412	-0.211538	-0.211538	-0.557692
chr3L	16804808	0.093	0	0.087	NA	NA	NA	0.113	0.098	0.045	0.068	0.059	0.186	NA	NA	NA	0.214	0.091	0.035	0.051	0.097	0	0.073	0.089	0	0.119	0	0.077	0.07	0.13	0	0.331061	-1.35985	0.22197	-0.51957	0.75764	NA	NA	NA	NA	NA	0.694697	0.42197	-0.541667	0.49652	0.84487	-0.123485	-0.287121	2.02197
chrX	16471290	0.008	0.003	0.002	0.006	0.019	0.007	0.016	0.012	0.082	0.011	0.015	0.012	NA	NA	NA	0.006	0.007	0.009	0.004	0.015	0.013	0.001	0.009	0.005	0.036	0.041	0.045	0.011	0.006	0.017	-0.440087	-0.734205	-0.793028	-3.06244	0.02054	-0.557734	0.206972	-0.498911	-0.96915	0.63619	0.0305011	-0.204793	3.91285	1.04427	0.67527	-0.263617	-0.0283224	-0.204793
chr3R	24401818	0.437	0.354	0.469	NA	NA	NA	0.451	0.423	0.309	0.477	0.487	0.508	NA	NA	NA	0.363	0.367	0.38	0.316	0.398	0.419	0.394	0.477	0.342	0.477	0.449	0.439	0.463	0.4	0.397	0.372727	-1.13636	0.954545	0.10976	0.94953	NA	NA	NA	NA	NA	0.627273	0.118182	-1.95455	-0.56288	0.83073	1.1	1.28182	1.66364
chr3R	4301196	0.06	0.087	0.052	NA	NA	NA	0.104	0.114	0.07	0.074	0.045	0.077	NA	NA	NA	0.095	0.125	0.106	0.043	0.018	0.088	0.127	0.068	0.03	0.022	0.053	0.045	0.071	0.073	0.118	-0.436828	0.43414	-0.694892	-0.64033	0.68375	NA	NA	NA	NA	NA	0.982527	1.30511	-0.114247	1.70688	0.49407	0.0147849	-0.920699	0.111559
chr2R	10565754	0	0	0.013	NA	NA	NA	0.069	0.059	0.017	0.045	0.019	0.037	NA	NA	NA	0.143	0.097	0.089	0	0.019	0.02	0.017	0.159	0.022	0.055	0	0.029	0.097	0	0	-0.931481	-0.931481	-0.642593	-3.89455	0.00406	NA	NA	NA	NA	NA	0.601852	0.37963	-0.553704	0.38412	0.89069	0.0685185	-0.509259	-0.109259
chrX	16464719	0.833	0.854	0.856	0.879	0.873	0.828	0.839	0.851	0.874	0.87	0.868	0.872	0.857	0.717	0.843	0.752	0.726	0.75	0.784	0.851	0.852	0.828	0.841	0.805	0.88	0.894	0.883	0.724	0.694	0.781	0.1375	0.5125	0.548214	1.82337	0.16419	0.958929	0.851786	0.0482143	1.96354	0.38428	0.244643	0.458929	0.869643	2.12879	0.31503	0.798214	0.7625	0.833929
chrX	17931719	0.107	0.173	0.126	0	0.12	0.158	0.054	0.07	0.056	0.081	0.046	0.053	0.182	0.047	0.143	0.144	0.009	0.035	0.133	0.075	0.066	0.126	0.058	0	0.148	0.111	0.163	0.133	0.11	0.037	0.285897	1.55513	0.651282	2.17256	0.19883	-1.77179	0.535897	1.26667	0.01219	0.99638	-0.733333	-0.425641	-0.694872	-3.06472	0.09156	-0.214103	-0.887179	-0.752564
chr3R	13665303	0.14	0.107	0.106	0.293	0.185	0.188	0.167	0.171	0.244	0.174	0.181	0.183	0.215	0.169	0.082	0.172	0.142	0.152	0.154	0.172	0.187	0.181	0.219	0.178	0.222	0.217	0.204	0.149	0.115	0.155	-0.812698	-1.59841	-1.62222	-4.61197	0.02644	2.83016	0.25873	0.330159	1.46619	0.55205	-0.169841	-0.0746032	1.66349	0.83696	0.73652	-0.0031746	0.163492	0.211111
chr4	100543	0.192	0.186	0.19	0.311	0.269	0.213	0.297	0.283	0.305	0.46	0.472	0.47	NA	NA	NA	0.29	0.3	0.3	0.253	0.292	0.305	0.259	0.251	0.246	0.319	0.249	0.245	0.306	0.301	0.321	-1.37037	-1.45256	-1.39777	-8.18242	0	0.259767	-0.315576	-1.0827	-0.96039	0.65932	0.0679858	-0.123795	0.177575	0.19193	0.9505	2.30086	2.46525	2.43785
chr3R	5510248	0.067	0.088	0.091	0.145	0.099	0.161	0.168	0.107	0.193	0.193	0.198	0.229	0.19	0.052	0.143	0.206	0.291	0.225	0.12	0.166	0.137	0.074	0.097	0.073	0.061	0.108	0.096	0.059	0.075	0.092	-1.10778	-0.757778	-0.707778	-4.05482	0.00416	0.192222	-0.574444	0.458889	0.0764	0.9719	0.575556	-0.441111	0.992222	0.88558	0.70977	0.992222	1.07556	1.59222
chr2L	2780893	0.023	0	0	0	0	0	0.01	0.031	0.011	0.135	0.15	0.121	0	0.02	0.026	0	0.028	0.042	0.014	0.028	0.009	0	0.027	0.011	0.024	0.025	0	0.036	0.039	0	-0.102564	-0.692308	-0.692308	-1.95885	0.16454	-0.692308	-0.692308	-0.692308	-3.86336	0.00961	-0.435897	0.102564	-0.410256	-1.02551	0.61033	2.76923	3.15385	2.41026
chr3R	27674739	0.058	0.056	0.072	0.072	0.04	0.146	0.073	0.116	0.02	0.079	0.117	0.084	0.006	0.084	0.012	0.11	0.068	0.081	0.136	0.142	0.112	0.073	0.099	0.098	0.103	0.11	0.128	NA	NA	NA	-0.72973	-0.783784	-0.351351	-2.76105	0.03913	-0.351351	-1.21622	1.64865	0.03487	0.9868	-0.324324	0.837838	-1.75676	-0.59985	0.81319	-0.162162	0.864865	-0.027027
chrX	10247415	0.074	0.041	0.043	0.154	0.125	0	0.1	0.062	0.039	0.012	0.053	0.157	0.098	0.057	0.204	0.047	0.077	0.038	0	0.074	0.065	NA	NA	NA	0.028	0.095	0.061	0.049	0.078	0	0.128858	-0.558642	-0.516975	-1.135	0.41826	1.79552	1.19136	-1.41281	0.58847	0.83686	0.670525	-0.121142	-0.600309	-0.04437	0.98612	-1.16281	-0.308642	1.85802
chr3R	20803364	0.12	0.082	0.158	NA	NA	NA	0.157	0.206	0.115	0.25	0.364	0.217	NA	NA	NA	0.156	0.135	0.132	0.044	0.076	0.065	0.107	0.094	0.068	0.08	0.078	0.104	NA	NA	NA	-0.187867	-0.708415	0.332681	-0.55222	0.7253	NA	NA	NA	NA	NA	0.318982	0.990215	-0.25636	0.92676	0.67336	1.59295	3.1546	1.1409
chr3R	19231096	0.035	0.035	0.042	0.112	0.141	0.068	0.105	0.125	0.127	0.105	0.096	0.118	0.069	0.039	0.132	0.12	0.116	0.106	0.066	0.086	0.083	0.083	0.075	0.058	0.158	0.138	0.153	0.074	0.06	0.072	-1.66381	-1.66381	-1.46381	-9.5329	0	0.53619	1.36476	-0.720952	0.6858	0.78628	0.33619	0.907619	0.964762	2.89721	0.18036	0.33619	0.0790476	0.707619
chr3R	9448522	0.061	0.056	0.053	0.158	0.165	0.166	0.179	0.171	0.168	0.187	0.173	0.176	0.14	0.158	0.199	0.178	0.189	0.154	0.119	0.121	0.123	0.148	0.118	0.152	0.117	0.107	0.103	0.076	0.099	0.1	-1.85691	-1.97886	-2.05203	-13.18	0	0.508943	0.679675	0.704065	3.33057	0.02881	1.02114	0.826016	0.752846	4.52722	0.00795	1.21626	0.874797	0.947967
chr3R	24103714	0.104	0.054	0.088	0.201	0.171	0.171	0.295	0.223	0.196	0.334	0.339	0.326	0.198	0.166	0.171	0.297	0.299	0.274	0.084	0.111	0.107	0.134	0.122	0.132	0.158	0.151	0.143	0.086	0.098	0.106	-0.891165	-1.49357	-1.08394	-4.95638	0.0047	0.27751	-0.0839357	-0.0839357	0.17062	0.93948	1.41004	0.54257	0.217269	1.97601	0.42559	1.87992	1.94016	1.78353
chrX	16460238	0.041	0.042	0.025	0.217	0.086	0.084	0.101	0.11	0.088	0.229	0.202	0.142	0.039	0.027	0.138	0.058	0.179	0.034	0.017	0.096	0.06	0.157	0.079	0.124	0.15	0.133	0.085	0.083	0.131	0.043	-1.01724	-1	-1.2931	-5.7582	9e-05	2.01724	-0.241379	-0.275862	0.71034	0.77786	0.0172414	0.172414	-0.206897	-0.02743	0.99156	2.22414	1.75862	0.724138
chr2R	8883742	0.056	0.031	0.065	NA	NA	NA	0.106	0.138	0.08	0.054	0.059	0.061	NA	NA	NA	0.106	0.005	0.089	0.025	0.087	0.066	0.035	0.068	0.057	0.156	0.114	0.087	0.03	0.048	0.176	-0.462398	-1.07215	-0.242886	-1.99929	0.16691	NA	NA	NA	NA	NA	0.757114	1.5376	0.122967	1.97907	0.42597	-0.511179	-0.389228	-0.340447
chr3L	7696248	0.095	0.061	0	NA	NA	NA	0.06	0.052	0.082	0.019	0.088	0.189	NA	NA	NA	0.127	0.07	0.049	0.059	0.039	0.032	0.026	0.065	0.029	0.081	0.02	0.081	0	0.061	0	0.887897	0.078373	-1.37401	-0.22229	0.90141	NA	NA	NA	NA	NA	0.0545635	-0.135913	0.578373	0.5941	0.79165	-0.921627	0.72123	3.12599
chrX	3861499	NA	NA	NA	0.162	0.194	0.226	0.103	0.2	0.222	0.142	0.151	0.091	0.25	0.208	0.227	0.122	0.074	0.162	0.16	0.183	0.205	0.133	0.165	0.133	0.161	0.136	0.296	0.102	0.237	0.175	NA	NA	NA	NA	NA	-0.175214	0.440171	1.05556	1.19337	0.57469	-1.30983	0.555556	0.978632	0.11478	0.97124	-0.559829	-0.386752	-1.5406
chr2R	947110	0.073	0.063	0.075	NA	NA	NA	0.118	0.105	0.033	0.11	0.162	0.106	NA	NA	NA	0.095	0.172	0.086	0.108	0.097	0	0.136	0.14	0.056	0.16	0.224	0.112	0.107	0.095	0.019	-0.595238	-0.79932	-0.554422	-3.0509	0.02013	NA	NA	NA	NA	NA	0.323129	0.0578231	-1.41156	-0.67045	0.78444	0.159864	1.22109	0.0782313
chr2R	2519657	0.258	0.372	0.408	NA	NA	NA	0.442	0.375	0.315	0.356	0.44	0.34	NA	NA	NA	0.226	0.375	0.294	0.368	0.229	0.268	0.212	0.303	0.177	0.217	0.34	0.266	0.174	0.234	0.244	-0.55609	0.905449	1.36699	1.05257	0.51096	NA	NA	NA	NA	NA	1.80288	0.94391	0.174679	2.15132	0.41672	0.700321	1.77724	0.495192
chr3L	18800317	0.247	0.35	0.222	NA	NA	NA	0.206	0.163	0.124	0.303	0.215	0.241	0.222	0.297	0.301	0.234	0.271	0.168	0.161	0.184	0.173	0.333	0.261	0.161	0.221	0.212	0.22	0.327	0.167	0.158	0.325309	2.04198	-0.091358	1.24894	0.45098	NA	NA	NA	NA	NA	-0.358025	-1.07469	-1.72469	-2.6729	0.33638	1.25864	-0.208025	0.225309
chr2L	9814574	NA	NA	NA	NA	NA	NA	0.273	0.152	0.214	0.326	0.311	0.348	NA	NA	NA	0.261	0.129	0.182	0.129	0.169	0.105	0.113	0.127	0.053	0.292	0.22	0.101	0.469	0.286	0.278	NA	NA	NA	NA	NA	NA	NA	NA	NA	NA	0.563413	-0.634606	-0.0207449	-0.08282	0.97876	1.08817	0.939651	1.30599
chr2R	2195782	0	0	0.031	NA	NA	NA	0.115	0.081	0.02	0.141	0.118	0	0.087	0.156	0.114	0.027	0.042	0.055	0.089	0.048	0.073	0	0	0.038	0.023	0.042	0.039	0.056	0	0	-1.12319	-1.12319	-0.449275	-3.29734	0.04032	NA	NA	NA	NA	NA	1.37681	0.637681	-0.688406	0.77772	0.7569	1.94203	1.44203	-1.12319
chrX	16509658	0.342	0.396	0.368	0.131	0.138	0.08	0.096	0.072	0.128	0.042	0.047	0.041	0.126	0.062	0.09	0.033	0.022	0.029	0.046	0.082	0.077	0.098	0.134	0.084	0.195	0.175	0.167	0.072	0.055	0.086	2.36702	2.93544	2.6407	15.5519	0.00136	0.145965	0.219649	-0.390877	-0.03328	0.9868	-0.222456	-0.475088	0.114386	-0.81006	0.70644	-0.790877	-0.738246	-0.801404
chr2L	11796346	0.195	0.166	0.153	0.223	0.291	0.386	0.387	0.381	0.322	0.422	0.419	0.391	0.199	0.226	0.271	0.365	0.335	0.345	0.237	0.265	0.281	0.264	0.282	0.259	0.249	0.231	0.229	0.172	0.212	0.274	-1.13246	-1.51404	-1.68509	-6.56195	0.00073	-0.764035	0.130702	1.3807	0.42388	0.88742	1.39386	1.31491	0.538596	3.60216	0.17022	1.85439	1.81491	1.44649
chr3L	20156776	0.344	0.144	0.17	0.109	0.169	0.18	0.174	0.248	0.345	0.305	0.261	0.304	NA	NA	NA	0.223	0.2	0.238	0.146	0.176	0.174	0.213	0.216	0.205	0.163	0.238	0.281	0.24	0.157	0.199	2.13951	-1.19383	-0.760494	0.06528	0.97329	-1.77716	-0.77716	-0.593827	-2.81624	0.27697	-0.693827	0.539506	2.15617	0.88498	0.72507	1.48951	0.756173	1.47284
chr2L	14089236	0.581	0.594	0.505	0.7	0.766	0.615	0.678	0.671	0.592	0.656	0.534	0.531	NA	NA	NA	NA	NA	NA	0.558	0.577	0.523	0.625	0.614	0.571	0.517	0.582	0.662	NA	NA	NA	-0.325397	-0.128427	-1.47691	-1.5415	0.32217	1.47763	2.47763	0.189755	2.33474	0.40104	1.1443	1.03824	-0.15873	1.62515	0.50052	0.810967	-1.03752	-1.08297
chr2R	21315686	0.303	0.43	0.291	0.121	0.179	0.16	NA	NA	NA	0.452	0.341	0.414	0.161	0.098	0.217	0.283	0.259	0.309	0.321	0.285	0.281	0.22	0.323	0.268	0.171	0.202	0.155	0.226	0.198	0.199	0.546816	1.97378	0.411985	2.04029	0.23982	-1.49813	-0.846442	-1.05993	-4.57264	0.02156	NA	NA	NA	NA	NA	2.22097	0.973783	1.79401
chr2L	14083517	0.845	0.874	0.863	0.758	0.768	0.806	0.775	0.8	0.818	0.773	0.778	0.772	0.787	0.806	0.753	0.806	0.801	0.798	0.833	0.797	0.817	0.805	0.773	0.748	0.781	0.771	0.791	0.791	0.79	0.788	1.70575	2.70575	2.32644	7.75513	0.01656	-1.29425	-0.949425	0.36092	-1.2873	0.56937	-0.708046	0.154023	0.774713	0.17174	0.95678	-0.777011	-0.604598	-0.811494
chr2R	16864283	0.051	0.159	0.125	NA	NA	NA	0.057	0.068	0.069	0.061	0.038	0.024	0	0.041	0.025	0.065	0.045	0.074	0.149	0.063	0	0.089	0.093	0	0.088	0.136	0.128	0.049	0.071	0.078	-0.41358	2.15785	1.34832	1.4808	0.38894	NA	NA	NA	NA	NA	-0.270723	-0.00881834	0.0149912	-0.41143	0.87111	-0.175485	-0.723104	-1.05644
chrX	19334465	0.841	0.8	0.824	0.874	0.852	0.996	0.861	0.914	0.909	0.885	0.88	0.863	0.78	0.782	0.887	0.869	0.828	0.876	0.837	0.845	0.86	0.806	0.838	0.788	0.829	0.861	0.855	0.85	0.742	0.855	-0.18227	-1.05461	-0.543972	-2.04131	0.17371	0.519858	0.051773	3.1156	1.41182	0.55456	0.243262	1.37092	1.26454	2.61424	0.33753	0.753901	0.647518	0.285816
chrX	16456420	0.043	0.083	0.08	NA	NA	NA	0.127	0.164	0.019	0.121	0.107	0.189	NA	NA	NA	0.063	0.024	0.07	0.061	0.042	0.103	0.103	0	0	0.106	0.108	0.059	NA	NA	NA	-0.747328	0.068999	0.00777454	-0.71056	0.62408	NA	NA	NA	NA	NA	0.966958	1.72206	-1.23712	0.61693	0.80455	0.844509	0.558795	2.23226
chrX	10247414	0.042	0.01	0.026	0.226	0.122	0.143	0.041	0.021	0.01	0.024	0.053	0.128	0.1	0.035	0.188	0.058	0.065	0.019	0	0.032	0.065	NA	NA	NA	0.019	0.083	0.017	0.01	0.051	0	-0.294997	-0.8564	-0.575699	-2.4009	0.07869	2.93307	1.10851	1.47693	3.57525	0.26833	-0.312541	-0.663418	-0.8564	-2.56792	0.1899	-0.610786	-0.102014	1.21378
chrX	18201429	0.133	0.115	0.151	0.117	0.099	0.186	0.146	0.137	0.156	0.112	0.122	0.124	NA	NA	NA	0.144	0.138	0.114	0.146	0.176	0.149	0.109	0.112	0.117	0.093	0.105	0.106	0.129	0.081	0.118	0.240741	-0.509259	0.990741	0.56029	0.73572	-0.425926	-1.17593	2.44907	0.28357	0.9158	0.782407	0.407407	1.19907	2.88556	0.19336	-0.634259	-0.217593	-0.134259
chr3L	24159371	0.043	0.091	0	NA	NA	NA	0.167	0.136	0	0.154	0.14	0.125	NA	NA	NA	0	0.029	0.071	0.059	0.075	0.1	0.029	0.023	0	0.147	0.045	0.095	NA	NA	NA	-0.541991	0.330736	-1.32381	-1.11026	0.47668	NA	NA	NA	NA	NA	1.71255	1.14892	-1.32381	0.62422	0.80313	1.47619	1.22165	0.948918
chr3R	4301250	0.089	0.038	0.056	0.162	0.095	0.135	0.114	0.092	0.09	0.066	0.122	0.07	0	0.148	0.139	0.122	0.072	0.138	0.081	0.029	0.086	0.056	0.016	0.044	0.097	0.128	0.058	0.055	0.098	0.043	0.109167	-1.16583	-0.715833	-1.54704	0.32712	1.93417	0.259167	1.25917	2.45195	0.37556	0.734167	0.184167	0.134167	1.38176	0.51466	-0.465833	0.934167	-0.365833
chr2L	9818082	NA	NA	NA	NA	NA	NA	0.026	0.049	0.027	0.031	0.017	0.023	NA	NA	NA	0.171	0.255	0.086	0.167	0.06	0.049	0	0.027	0	0.082	0.115	0.052	0.069	0.08	0	NA	NA	NA	NA	NA	NA	NA	NA	NA	NA	-0.634921	-0.269841	-0.619048	-2.09127	0.27994	-0.555556	-0.777778	-0.68254
chr2L	6452387	0.291	0.263	0.249	0.175	0.191	0.171	0.597	0.533	0.453	0.557	0.551	0.571	0.147	0.186	0.164	0.456	0.5	0.459	0.405	0.398	0.433	0.21	0.385	0.271	0.259	0.356	0.325	0.259	0.297	0.314	-0.415686	-0.621569	-0.72451	-2.93905	0.02343	-1.26863	-1.15098	-1.29804	-7.11366	0	1.83431	1.36373	0.77549	4.1226	0.15865	1.5402	1.49608	1.64314
chr4	100554	0.139	0.099	0.145	0.186	0.198	0.139	0.224	0.196	0.236	0.238	0.245	0.235	NA	NA	NA	0.195	0.201	0.194	0.157	0.189	0.195	0.199	0.208	0.193	0.236	0.191	0.173	0.161	0.189	0.194	-1.52723	-2.7037	-1.35076	-4.61111	0.06546	-0.14488	0.208061	-1.52723	-0.96344	0.66568	0.972767	0.149237	1.32571	2.25992	0.37037	1.38453	1.59041	1.2963
chr3L	11225278	0.041	0.032	0.027	0.047	0.089	0.087	0.056	0.065	0.106	0.155	0.132	0.155	0.111	0.039	0.086	0.101	0.107	0.095	0.079	0.094	0.11	0.074	0.067	0.093	0.074	0.08	0.085	0.036	0.037	0.085	-1.22727	-1.5	-1.65152	-7.41443	0	-1.04545	0.227273	0.166667	-0.52307	0.84867	-0.772727	-0.5	0.742424	-0.3866	0.89069	2.22727	1.5303	2.22727
chr2R	9884161	0.034	0.026	0.036	0.047	0.044	0.063	0.081	0.053	0.089	0.081	0.083	0.082	0.038	0.053	0.045	0.092	0.115	0.096	0.034	0.039	0.049	0.049	0.067	0.061	0.047	0.037	0.054	0.031	0.043	0.033	-0.988406	-1.33623	-0.901449	-5.16563	0.00089	-0.423188	-0.553623	0.272464	-0.79967	0.70372	1.05507	-0.162319	1.4029	1.66121	0.51854	1.05507	1.14203	1.09855
chrX	1373346	0.156	0.128	0.144	0.277	0.232	0.117	0.286	0.22	0.227	0.26	0.276	0.254	0.222	0.08	0.049	0.248	0.242	0.231	0.16	0.186	0.2	0.185	0.212	0.171	0.198	0.215	0.23	0.214	0.193	0.217	-0.818182	-1.32727	-1.03636	-4.8244	0.00222	1.38182	0.563636	-1.52727	0.17457	0.94184	1.54545	0.345455	0.472727	2.04031	0.42375	1.07273	1.36364	0.963636
chr2R	2498363	0.467	0.294	0.432	NA	NA	NA	0.434	0.443	0.313	0.51	0.537	0.412	NA	NA	NA	NA	NA	NA	0.368	0.388	0.422	0.261	0.321	0.298	0.458	0.369	0.269	0.486	0.479	0.42	0.859554	-1.33032	0.416516	-0.02963	0.98651	NA	NA	NA	NA	NA	0.441832	0.555756	-1.08981	-0.06108	0.98242	1.40386	1.74563	0.163351
chr3R	24707696	0.12	0.092	0.1	0.191	0.143	0.106	0.174	0.133	0.206	0.156	0.157	0.15	0.155	0.088	0.204	0.164	0.161	0.177	0.116	0.157	0.158	0.145	0.147	0.128	0.176	0.189	0.176	0.155	0.136	0.129	-0.987778	-1.92111	-1.65444	-5.11503	0.02343	1.37889	-0.221111	-1.45444	-0.13033	0.95459	0.812222	-0.554444	1.87889	1.08388	0.65514	0.212222	0.245556	0.0122222
chr3R	4301212	0.085	0.038	0.119	NA	NA	NA	0.042	0.162	0.098	0.105	0.127	0.138	NA	NA	NA	0.232	0.25	0.082	0.106	0.204	0.2	0.167	0.18	0.1	0.114	0.167	0.2	0.091	0.182	0.132	-0.970455	-1.825	-0.352273	-2.51042	0.15992	NA	NA	NA	NA	NA	-1.75227	0.429545	-0.734091	-1.17429	0.6186	-0.606818	-0.206818	-0.00681818
chr3R	4656505	0.26	0.182	0.237	NA	NA	NA	0.53	0.481	0.402	0.468	0.427	0.42	NA	NA	NA	NA	NA	NA	0.254	0.258	0.28	0.219	0.246	0.227	0.116	0.245	0.229	0.181	0.215	0.282	-0.302597	-1.01169	-0.511688	-2.15768	0.12016	NA	NA	NA	NA	NA	2.15195	1.70649	0.988312	4.83518	0.12987	1.58831	1.21558	1.15195
chr3R	9418495	0.106	0.027	0.065	0.025	0.033	0	0.045	0.067	0.058	0.164	0.03	0.136	0	0.027	0.014	0.173	0.123	0.064	0.088	0.046	0.054	0.061	0.056	0.074	0.105	0.073	0.03	0.183	0.176	0.011	0.683333	-0.835897	-0.105128	-0.19729	0.90962	-0.874359	-0.720513	-1.35513	-3.99234	0.04554	-0.489744	-0.0666667	-0.239744	-1.22558	0.54475	1.79872	-0.778205	1.26026
chr2R	10022596	0.085	0.13	0.039	0	0.132	0	0.056	0.148	0.111	0.144	0.146	0.153	0	0.071	0	0.167	0.2	0.06	0.155	0.103	0.067	0.01	0.133	0.082	0.043	0.167	0.118	NA	NA	NA	-0.141243	0.621469	-0.920904	-0.33376	0.847	-1.58192	0.655367	-1.58192	-1.21947	0.60564	-0.632768	0.926554	0.299435	0.44321	0.87223	0.858757	0.892655	1.0113
chrX	17931716	0.2	0.337	0.183	0.133	0.104	0.265	0.136	0.144	0.241	0.241	0.194	0.153	NA	NA	NA	0.254	0.06	0.071	0.148	0.173	0.105	0.139	0.178	0.042	0.297	0.264	0.155	0.188	0.227	0.107	0.340021	2.2428	0.103909	1.42878	0.3983	-0.590535	-0.993313	1.2428	-0.17786	0.9417	-0.548868	-0.437757	0.909465	-0.0561	0.983	0.909465	0.256687	-0.312757
chrX	652003	0.028	0.023	0.029	0.085	0.05	0.033	0.084	0.091	0.073	0.114	0.121	0.116	0.022	0.044	0.046	0.08	0.107	0.087	0.086	0.084	0.06	0.066	0.057	0.076	0.056	0.097	0.072	0.074	0.057	0.091	-1.56667	-1.75185	-1.52963	-9.40918	0	0.544444	-0.751852	-1.38148	-0.97876	0.66536	0.507407	0.766667	0.1	1.7941	0.40719	1.61852	1.87778	1.69259
chr3R	16633425	0.486	0.538	0.426	0.545	0.375	0.446	0.448	0.474	0.362	0.479	0.355	0.384	NA	NA	NA	NA	NA	NA	0.443	0.351	0.349	0.418	0.393	0.338	0.396	0.381	0.354	0.51	0.396	0.464	1.07847	1.94514	0.0784722	2.03912	0.24229	2.06181	-0.771528	0.411806	0.76382	0.75499	0.445139	0.878472	-0.988194	0.20967	0.9505	0.961806	-1.10486	-0.621528
chr2L	9725128	0.017	0	0.009	NA	NA	NA	0.024	0.089	0.047	0.172	0.14	0.151	NA	NA	NA	0.118	0.057	0	0.071	0.078	0.063	0	0.048	0.049	0.106	0.02	0.041	0.093	0.044	0.087	-0.96875	-1.32292	-1.13542	-5.50616	0.00017	NA	NA	NA	NA	NA	-0.822917	0.53125	-0.34375	-0.52683	0.83176	2.26042	1.59375	1.82292
chrX	17941537	0.075	0.118	0.036	0.044	0.051	0.169	0.078	0.093	0.133	0.08	0.045	0.079	0.068	0.059	0.205	0.076	0.038	0.039	0.066	0.048	0.102	0.091	0.068	0.069	0.091	0.085	0.093	0.119	0.167	0.11	-0.2875	0.7875	-1.2625	-0.45202	0.79333	-1.0625	-0.8875	2.0625	0.04043	0.98631	-0.2125	0.1625	1.1625	0.90029	0.70538	-0.1625	-1.0375	-0.1875
chrX	4352384	0.093	0.108	0.063	NA	NA	NA	0.039	0.07	0.026	0.069	0.074	0.233	0	0.049	0	0.25	0.058	0.107	NA	NA	NA	0.018	0.183	0	0.108	0.1	0.024	0.137	0.088	0	0.208333	0.432214	-0.239428	0.49397	0.75175	NA	NA	NA	NA	NA	-0.597637	-0.13495	-0.791667	-1.90709	0.35627	-0.149876	-0.0752488	2.29789
chr2R	15871835	0.296	0.292	0.247	NA	NA	NA	0.413	0.457	0.427	0.588	0.555	0.6	0.24	0.165	0.322	0.298	0.43	0.372	0.374	0.419	0.356	0.221	0.3	0.38	0.226	0.361	0.357	0.408	0.379	0.462	-0.68239	-0.720126	-1.14465	-3.70546	0.00978	NA	NA	NA	NA	NA	0.421384	0.836478	0.553459	2.73382	0.13433	2.07233	1.76101	2.18553
chr3R	8441295	NA	NA	NA	NA	NA	NA	0.115	0.094	0.021	0.127	0.175	0.048	NA	NA	NA	0.033	0.05	0.107	0.043	0.033	0.052	0.148	0.04	0.136	0.039	0.059	0.038	0.091	0.049	0.019	NA	NA	NA	NA	NA	NA	NA	NA	NA	NA	0.950265	0.483598	-1.13862	0.16915	0.95813	1.21693	2.2836	-0.538624
chrX	17945833	0.113	0.137	0.1	NA	NA	NA	0.099	0.088	0.055	0.11	0.126	0.082	NA	NA	NA	0.034	0.045	0.068	0.042	0.039	0.04	0.092	0.13	0.015	0.115	0.071	0.067	0.06	0.074	0	1.05324	1.71991	0.69213	3.5728	0.05228	NA	NA	NA	NA	NA	0.664352	0.358796	-0.55787	0.40576	0.88408	0.969907	1.41435	0.19213
chr3R	8023269	0.094	0.086	0.085	0.182	0.274	0.226	0.227	0.195	0.241	0.223	0.221	0.247	0.153	0.106	0.132	0.222	0.213	0.212	0.144	0.175	0.167	0.174	0.163	0.158	0.177	0.194	0.149	0.104	0.118	0.135	-1.55359	-1.71046	-1.73007	-10.3667	0	0.171895	1.97582	1.03464	2.13214	0.42203	1.05425	0.426797	1.32876	3.16106	0.19774	0.975817	0.936601	1.44641
chr3R	6455553	0.121	0.002	0.055	NA	NA	NA	0.152	0.201	0.308	0.292	0.358	0.36	NA	NA	NA	0.236	0.061	0.083	0.139	0.269	0.296	0.104	0.153	0.177	0.19	0.22	0.178	0.063	0.215	0.151	-0.649123	-1.90175	-1.34386	-3.56397	0.0724	NA	NA	NA	NA	NA	-0.322807	0.192982	1.3193	0.84423	0.72507	1.15088	1.84561	1.86667
chr3R	24708356	0.099	0.044	0.114	0.108	0.149	0.129	0.167	0.189	0.25	0.151	0.169	0.147	0.172	0.204	0.362	0.24	0.175	0.101	0.099	0.096	0.085	0.063	0.165	0.098	0.138	0.207	0.104	0.174	0.2	0.13	-0.824868	-1.69788	-0.586772	-2.96946	0.10888	-0.682011	-0.0312169	-0.348677	-1.41898	0.49795	0.254497	0.603704	1.57196	2.04738	0.42375	0.000529101	0.286243	-0.062963
chr3L	2941426	0.841	0.817	0.821	0.722	0.866	0.908	0.927	0.905	0.882	0.913	0.919	0.918	NA	NA	NA	0.74	0.78	0.775	0.879	0.895	0.893	0.86	0.864	0.801	0.891	0.905	0.889	0.85	0.813	0.849	-0.280135	-0.716498	-0.643771	-2.40868	0.06914	-2.44377	0.174411	0.938047	-0.47928	0.8819	1.2835	0.883502	0.46532	3.1292	0.17298	1.02896	1.13805	1.11987
chr2R	12921325	0.197	0.174	0.153	0.244	0.251	0.275	0.331	0.341	0.342	0.433	0.4	0.438	0.134	0.123	0.113	0.332	0.378	0.284	0.242	0.27	0.257	0.292	0.312	0.291	0.191	0.259	0.207	0.172	0.125	0.243	-0.709363	-0.96779	-1.20375	-4.40792	0.00354	-0.181273	-0.102622	0.167041	-0.18661	0.9365	0.796255	0.908614	0.91985	4.82007	0.00489	1.94232	1.57154	1.9985
chr3R	15383864	0.011	0.012	0	NA	NA	NA	0.014	0.029	0	0.197	0.288	0.19	0.16	0.039	0	0.085	0.153	0.149	0.017	0.145	0.08	0.029	0.078	0.057	0.182	0.121	0.082	0.133	0.067	0.066	-1.04454	-1.03103	-1.19319	-5.82949	0	NA	NA	NA	NA	NA	-1.004	-0.801301	-1.19319	-4.77898	0.00795	1.46897	2.6987	1.37437
chr2L	12724897	0.409	0.433	0.395	NA	NA	NA	0.346	0.321	0.287	0.383	0.352	0.367	NA	NA	NA	0.417	0.242	0.41	0.162	0.196	0.218	0.256	0.412	0.373	0.296	0.331	0.273	0.06	0.091	0.142	1.03931	1.26572	0.907233	5.06314	0.00044	NA	NA	NA	NA	NA	0.444969	0.209119	-0.111635	0.7201	0.74368	0.794025	0.501572	0.643082
chr3R	17054951	0	0	0.015	NA	NA	NA	0	0.053	0.075	0.094	0.063	0.177	NA	NA	NA	0.014	0	0.083	0.026	0	0.056	0	0	0.094	0.088	0.018	0.07	0.034	0	0	-0.888889	-0.888889	-0.555556	-3.51468	0.00891	NA	NA	NA	NA	NA	-0.888889	0.288889	0.777778	0.12409	0.97124	1.2	0.511111	3.04444
chr4	1041374	0.117	0.044	0.063	0.025	0.08	0.048	0.163	0.108	0.023	0.099	0.109	0.032	0	0.136	0	0.057	0.012	0.067	0.048	0.093	0.095	NA	NA	NA	0.092	0.023	0.048	0.235	0.171	0.208	0.594444	-0.622222	-0.305556	-0.29448	0.86136	-0.938889	-0.0222222	-0.555556	-1.66124	0.45103	1.36111	0.444444	-0.972222	0.44016	0.87663	0.294444	0.461111	-0.822222
chr2L	5185155	0.214	0.269	0.264	0.276	0.214	0.188	0.469	0.384	0.314	0.46	0.448	0.456	NA	NA	NA	0.394	0.409	0.398	0.226	0.276	0.316	0.322	0.324	0.314	0.172	0.189	0.179	0.205	0.211	0.244	-0.928684	-0.343578	-0.396769	-2.19047	0.11611	-0.26911	-0.928684	-1.20528	-2.58671	0.25319	1.78408	0.879827	0.135146	2.02562	0.44395	1.68834	1.56068	1.64578
chr2R	19223379	0.038	0.056	0.019	NA	NA	NA	0.026	0.023	0.091	0.097	0.133	0.146	0.006	0.003	0.044	0.057	0.043	0.027	0.043	0.054	0.055	0.014	0.062	0.016	0.022	0.046	0.046	0.019	0.049	0.017	-0.239153	0.275132	-0.782011	-0.74838	0.61904	NA	NA	NA	NA	NA	-0.582011	-0.667725	1.27513	0.01427	0.99494	1.44656	2.47513	2.84656
chrX	16466203	0.009	0.07	0.034	NA	NA	NA	0.089	0.143	0.042	0.175	0.176	0.183	0.061	0.165	0.111	0.025	0.091	0.05	0.155	0.126	0.051	0.15	0.125	0.048	0.109	0.141	0.181	0.093	0.064	0.046	-1.72607	-0.575122	-1.25437	-3.43541	0.0744	NA	NA	NA	NA	NA	-0.216632	0.802236	-1.10342	-0.32894	0.91092	1.40601	1.42488	1.55695
chr3L	9892134	0.698	0.804	0.722	0.56	0.491	0.456	0.905	0.839	0.736	0.829	0.86	0.888	NA	NA	NA	0.716	0.697	0.711	0.75	0.713	0.727	0.539	0.625	0.599	0.361	0.436	0.364	0.337	0.403	0.526	0.340565	0.967784	0.482577	2.339	0.09833	-0.476003	-0.884287	-1.09139	-3.30884	0.07535	1.56542	1.17488	0.565417	3.50232	0.18036	1.11571	1.29915	1.46483
chr2L	14089207	0.188	0.139	0.15	NA	NA	NA	0.286	0.353	0.349	0.421	0.481	0.348	NA	NA	NA	0.442	0.293	0.273	0.289	0.304	0.434	0.261	0.156	0.213	0.211	0.262	0.356	0.319	0.365	0.246	-1.18976	-1.72237	-1.60281	-6.7579	0.00037	NA	NA	NA	NA	NA	-0.124547	0.603714	0.560236	1.18606	0.57098	1.34284	1.99502	0.549366
chrX	9027171	0.072	0.038	0.069	0.18	0.24	0.116	0.033	0.155	0.089	0.03	0.095	0.063	0.018	0.141	0.151	0.083	0.041	0.025	0.156	0.036	0.083	0.125	0.069	0.053	0.124	0.092	0.105	0.091	0.092	0.281	-0.429508	-0.986885	-0.478689	-2.61474	0.06838	1.34098	2.32459	0.291803	2.3911	0.38916	-1.06885	0.931148	-0.15082	-0.17482	0.95678	-1.11803	-0.052459	-0.577049
chr3R	15384375	0.286	0.262	0.182	NA	NA	NA	0.065	0.027	0.104	NA	NA	NA	NA	NA	NA	0.023	0	0.081	0.045	0.054	0.111	0.12	0.091	0.04	0.139	0	0.085	0.087	0.133	0.071	2.60926	2.2805	1.18461	5.2254	0.05893	NA	NA	NA	NA	NA	-0.418134	-0.938682	0.116112	-1.21247	0.57098	NA	NA	NA
chr3L	9155185	0.136	0.106	0.068	NA	NA	NA	0.2	0.171	0.158	0.21	0.232	0.162	0.13	0.287	0.089	NA	NA	NA	0.175	0.148	0.198	0.291	0.216	0.194	0.2	0.162	0.189	0.196	0.196	0.104	-0.736111	-1.29167	-1.99537	-3.69062	0.06963	NA	NA	NA	NA	NA	0.449074	-0.087963	-0.328704	0.0375	0.98627	0.634259	1.04167	-0.25463
chr2R	13887556	0.593	0.691	0.593	0.326	0.349	0.341	NA	NA	NA	0.693	0.692	0.709	0.267	0.295	0.207	0.533	0.484	0.494	0.505	0.49	0.539	0.392	0.488	0.44	0.386	0.346	0.341	0.23	0.357	0.374	0.998705	1.68402	0.998705	4.56254	0.0147	-0.868428	-0.707589	-0.763533	-4.02018	0.00784	NA	NA	NA	NA	NA	1.69801	1.69101	1.80989
chr2L	13487539	0.109	0.159	0.11	NA	NA	NA	0.222	0.146	0.197	0.116	0.076	0.155	NA	NA	NA	0.147	0.143	0.056	0.092	0.213	0.182	0.135	0.09	0.185	0.13	0.113	0.09	0.143	0.242	0.154	-0.699468	0.364362	-0.678191	-0.91835	0.54192	NA	NA	NA	NA	NA	1.70479	0.087766	1.17287	2.16895	0.41672	-0.550532	-1.4016	0.279255
chrX	3859628	0.167	0.212	0.08	0.141	0.188	0.104	0.211	0.231	0.121	0.231	0.277	0.276	NA	NA	NA	0.161	0.231	0.207	0.183	0.179	0.072	0.119	0.186	0.115	0.152	0.153	0.139	0.209	0.154	0.084	-0.0498316	0.76835	-1.63165	-0.46646	0.79032	-0.522559	0.331987	-1.19529	-1.05965	0.63402	0.750168	1.1138	-0.886195	0.56428	0.82636	1.1138	1.95017	1.93199
chr2L	2780880	0.025	0	0	0.02	0.011	0	0.022	0.021	0	0.165	0.171	0.158	0	0.043	0.03	0.018	0.046	0.079	0.055	0.014	0.01	0.027	0.041	0.012	0.036	0.026	0	0.012	0.043	0	-0.237589	-0.769504	-0.769504	-2.45629	0.08282	-0.343972	-0.535461	-0.769504	-2.58458	0.13977	-0.301418	-0.322695	-0.769504	-2.03515	0.31905	2.74113	2.86879	2.5922
chr3R	21337167	0.13	0.163	0.038	NA	NA	NA	0.265	0.26	0.167	0.289	0.204	0.301	NA	NA	NA	0.198	0.174	0.125	0.185	0.164	0.059	NA	NA	NA	0.162	0.301	0.143	0.125	0.176	0.114	-0.67941	-0.214621	-1.97518	-1.94185	0.25097	NA	NA	NA	NA	NA	1.222	1.15158	-0.158283	1.69003	0.49407	1.56003	0.362844	1.72904
chr2L	9812118	0.125	0.042	0.152	NA	NA	NA	0.11	0.098	0.041	0.103	0.215	0.114	NA	NA	NA	NA	NA	NA	0.121	0.081	0.022	0.136	0.15	0	0.115	0.111	0.026	0.228	0.093	0.047	0.413534	-1.04261	0.887218	0.15867	0.92597	NA	NA	NA	NA	NA	0.150376	-0.0601504	-1.06015	-0.83244	0.71697	0.0275689	1.99248	0.220551
chr2R	13817379	0.636	0.625	0.628	0.655	0.825	0.783	0.78	0.756	0.825	0.736	0.767	0.755	0.763	0.619	0.636	0.762	0.744	0.757	0.692	0.766	0.76	0.675	0.683	0.591	0.824	0.826	0.83	0.632	0.594	0.677	-1.12089	-1.26756	-1.22756	-6.8576	0	-0.867556	1.39911	0.839111	0.7159	0.77642	0.799111	0.479111	1.39911	2.97033	0.21429	0.212444	0.625778	0.465778
chrX	17932766	0.029	0.036	0.025	0.12	0.156	0.276	0.026	0.061	0.019	0.068	0.087	0.025	0.051	0.133	0.012	0.042	0.096	0.011	0.019	0.028	0.034	0	0.037	0	0.078	0.045	0.043	0.045	0.051	0	-0.466071	-0.341071	-0.5375	-2.34785	0.06585	1.15893	1.80179	3.94464	3.01274	0.34967	-0.519643	0.105357	-0.644643	-1.26946	0.55354	0.230357	0.569643	-0.5375
chr3L	9668976	0.148	0.104	0.123	0.401	0.395	0.341	0.327	0.285	0.307	0.389	0.384	0.37	0.276	0.287	0.375	0.36	0.337	0.346	0.232	0.274	0.264	0.297	0.256	0.251	0.284	0.286	0.279	0.149	0.168	0.247	-1.68807	-2.23128	-1.99671	-9.93784	0.00017	1.43539	1.36132	0.69465	4.2837	0.06715	0.521811	0.00329218	0.274897	1.1672	0.56391	1.28724	1.22551	1.05267
chr3R	17897990	0.222	0.2	0.117	0.109	0.058	0	0.018	0.067	0.018	0.128	0.145	0.157	0	0.063	0	0.059	0.029	0.035	0.086	0.155	0.018	0.045	0.028	0.049	0.263	0.32	0.158	0.085	0.048	0.078	1.62583	1.35083	0.313333	2.75922	0.14308	0.213333	-0.424167	-1.14917	-1.14064	0.60564	-0.924167	-0.311667	-0.924167	-2.80637	0.19336	0.450833	0.663333	0.813333
chr3L	9162917	0.132	0.12	0.115	0.353	0.376	0.298	0.334	0.325	0.402	0.323	0.328	0.32	NA	NA	NA	0.414	0.405	0.397	0.186	0.228	0.22	0.265	0.253	0.231	0.362	0.411	0.401	0.218	0.2	0.237	-1.72705	-1.85749	-1.91184	-11.6452	0	0.675121	0.925121	0.0772947	1.90072	0.38025	0.468599	0.370773	1.20773	2.26303	0.33546	0.349034	0.403382	0.316425
chrX	7092688	0.03	0.02	0.019	NA	NA	NA	0.086	0.073	0.03	0.123	0.116	0.126	0	0.062	0.016	0.094	0.07	0.034	0.125	0.068	0.095	0.073	0.015	0	0.131	0.063	0.037	0.052	0.07	0.026	-0.781481	-1.03148	-1.05648	-4.7768	0.00056	NA	NA	NA	NA	NA	0.618519	0.293519	-0.781481	0.10305	0.97285	1.54352	1.36852	1.61852
chr3L	6950110	0.205	0.198	0.222	0.236	0.292	0.343	0.343	0.313	0.355	0.32	0.335	0.327	0.261	0.246	0.234	0.322	0.327	0.332	0.274	0.287	0.278	0.263	0.297	0.266	0.244	0.305	0.307	0.21	0.237	0.252	-1.68963	-1.84519	-1.31185	-7.64726	0.00031	-1.00074	0.243704	1.37704	0.32158	0.90912	1.37704	0.71037	1.6437	4.13538	0.13433	0.865926	1.19926	1.02148
chr3L	23261805	0	0	0.028	NA	NA	NA	0	0.021	0	0.024	0.042	0.077	NA	NA	NA	0	0.138	0	0.071	0.024	0.025	NA	NA	NA	0.036	0.056	0	0.182	0.143	0.059	-0.864613	-0.864613	-0.315593	-2.55103	0.06509	NA	NA	NA	NA	NA	-0.864613	-0.452848	-0.864613	-2.96217	0.10758	-0.394024	-0.0410831	0.645191
chrX	6108553	0.218	0.164	0.161	0.045	0.027	0.026	0.275	0.322	0.341	0.297	0.315	0.266	0.015	0.008	0.014	0.047	0.046	0.105	0.289	0.273	0.27	0.283	0.231	0.125	NA	NA	NA	0.316	0.215	0.215	0.317414	-0.15627	-0.182586	-0.0293	0.98651	-1.20013	-1.35802	-1.3668	-7.21046	0	0.817414	1.22969	1.39636	4.86459	0.0224	1.0104	1.16829	0.738467
chr3R	8003458	0.052	0.04	0.053	0.204	0.242	0.045	0.088	0.075	0.087	0.089	0.123	0.088	0.076	0.027	0.075	0.065	0.102	0.095	0.075	0.094	0.056	0.078	0.082	0.058	0.07	0.093	0.06	0.035	0.071	0.073	-0.706202	-0.985271	-0.682946	-3.95734	0.00317	2.82868	3.7124	-0.868992	1.49362	0.55205	0.131008	-0.171318	0.107752	0.10917	0.97124	0.154264	0.944961	0.131008
chr3L	9688837	0.071	0.042	0	NA	NA	NA	0.047	0.04	0.018	0.256	0.182	0.137	NA	NA	NA	NA	NA	NA	0.17	0.106	0.215	0.029	0.067	0	0.075	0.071	0.038	0.2	0.103	0	-0.23873	-0.625397	-1.1854	-2.15691	0.14534	NA	NA	NA	NA	NA	-0.55873	-0.652063	-0.945397	-3.05677	0.09697	2.22794	1.24127	0.64127
chr3L	2939953	0.318	0.13	0.246	0.352	0.333	0.225	0.31	0.33	0.263	0.405	0.326	0.342	NA	NA	NA	0.304	0.323	0.434	0.176	0.28	0.129	0.187	0.19	0.186	0.261	0.319	0.167	0.35	0.321	0.31	0.501172	-1.87857	-0.41022	-0.9277	0.57099	0.931552	0.691045	-0.676043	0.65211	0.79384	0.399906	0.653071	-0.19503	0.96569	0.65134	1.60244	0.602438	0.80497
chr3R	18970679	0.029	0.025	0.038	0.099	0.051	0.115	0.063	0.062	0.07	0.063	0.066	0.069	NA	NA	NA	0.069	0.073	0.069	0.028	0.044	0.038	0.039	0.042	0.039	0.035	0.049	0.034	0.03	0.039	0.036	-1.06229	-1.24411	-0.653199	-4.1527	0.00891	2.11953	-0.0622896	2.8468	2.0736	0.4643	0.483165	0.43771	0.801347	2.67924	0.14186	0.483165	0.619529	0.755892
chr2L	13487473	0.303	0.27	0.363	NA	NA	NA	0.293	0.238	0.209	0.24	0.239	0.327	NA	NA	NA	0.235	0.216	0.2	0.224	0.275	0.209	0.435	0.4	0.359	0.338	0.319	0.185	0.254	0.222	0.318	0.379419	-0.120581	1.28851	1.24906	0.41803	NA	NA	NA	NA	NA	0.227904	-0.605429	-1.04482	-1.2344	0.5744	-0.575126	-0.590278	0.743056
chr3R	13227119	0	0.021	0.047	0.2	0	0.185	0.054	0.073	0.021	0.017	0.017	0.033	NA	NA	NA	0.037	0.065	0.036	NA	NA	NA	NA	NA	NA	0.043	0.029	0	0	0.027	0	-0.813118	-0.416891	0.0736748	-1.24295	0.3785	2.96047	-0.813118	2.67745	1.54123	0.54913	0.20575	0.564241	-0.416891	0.35635	0.89578	-0.492363	-0.492363	-0.190476
chrX	17938148	0.01	0.03	0.026	0.138	0.046	0.141	0.038	0.08	0.056	0.012	0.025	0.043	0.028	0.138	0.047	0.087	0.068	0.011	0.041	0.028	0.027	0.121	0.017	0.064	0.147	0.09	0.101	0.128	0.094	0.081	-1.28915	-0.824031	-0.917054	-4.64341	0.00241	1.6876	-0.451938	1.75736	1.48163	0.54913	-0.637984	0.33876	-0.21938	-0.54887	0.81595	-1.24264	-0.94031	-0.521705
chr2L	2785524	0.181	0.147	0.037	NA	NA	NA	0.12	0.191	0.172	0.177	0.11	0.127	NA	NA	NA	0.177	0.075	0.061	0.081	0.143	0.04	0.143	0.078	0.102	0.15	0.187	0.178	0.244	0.197	0.105	0.881289	0.23978	-1.83569	-0.32093	0.85789	NA	NA	NA	NA	NA	-0.269654	1.06997	0.711478	1.24693	0.5744	0.805818	-0.458333	-0.137579
chrX	14999924	0.8	0.813	0.794	0.871	0.695	0.724	0.83	0.801	0.812	0.781	0.812	0.801	0.822	0.787	0.738	0.864	0.892	0.862	0.704	0.781	0.754	0.806	0.776	0.821	0.81	0.759	0.764	0.842	0.854	0.849	-0.0134752	0.263121	-0.141135	0.16751	0.91808	1.49716	-2.24752	-1.6305	-0.75265	0.76372	0.624823	0.00780142	0.241844	1.18168	0.56686	-0.41773	0.241844	0.00780142
chrX	16563518	0.024	0.024	0.163	0.021	0.075	0	0.231	0.04	0.182	0.091	0.059	0.061	NA	NA	NA	0.016	0.135	0.091	0.045	0.061	0.075	0	0	0.056	NA	NA	NA	NA	NA	NA	-0.738486	-0.738486	1.5402	0.03087	0.98651	-0.787666	0.09758	-1.13193	-1.59965	0.48479	2.65496	-0.47619	1.85168	1.64074	0.54475	0.359875	-0.164715	-0.131928
chrX	3953250	0.061	0.069	0.066	0.115	0.074	0.18	0.187	0.177	0.137	0.185	0.185	0.185	0.143	0.055	0.043	0.128	0.172	0.156	0.132	0.141	0.122	0.085	0.108	0.086	0.125	0.093	0.096	0.108	0.143	0.157	-1.46047	-1.27442	-1.34419	-7.80472	0	-0.204651	-1.15814	1.30698	-0.02777	0.98948	1.46977	1.23721	0.306977	2.75938	0.31503	1.42326	1.42326	1.42326
chr2L	13188408	0.159	0.193	0.132	NA	NA	NA	0.333	0.301	0.272	0.37	0.428	0.413	NA	NA	NA	0.395	0.268	0.294	0.263	0.275	0.291	0.347	0.208	0.317	0.254	0.246	0.199	0.229	0.31	0.239	-1.62222	-1.16889	-1.98222	-6.04412	0.0068	NA	NA	NA	NA	NA	0.697778	0.271111	-0.115556	0.9787	0.63749	1.19111	1.96444	1.76444
chr4	1041381	0.109	0.055	0.074	NA	NA	NA	0.141	0.121	0.08	0.164	0.161	0.096	NA	NA	NA	0.184	0.115	0.079	0.122	0.082	0.104	0.103	0.128	0.02	0.169	0.071	0.103	0.048	0.153	0.222	-0.0797101	-1.25362	-0.84058	-2.01066	0.19994	NA	NA	NA	NA	NA	0.615942	0.181159	-0.710145	0.07271	0.98242	1.11594	1.05072	-0.362319
chr3L	5158907	0.15	0.033	0.091	0.029	0.059	0.012	0.183	0.081	0.081	0.041	0.085	0.081	0.107	0.158	0.016	0.05	0.045	0	0.059	0.05	0.023	0.067	0.051	0	0.127	0.102	0.119	0.077	0.123	0.042	1.7087	-0.834783	0.426087	0.6341	0.70696	-0.921739	-0.269565	-1.2913	-2.56863	0.28317	2.42609	0.208696	0.208696	1.38246	0.5744	-0.66087	0.295652	0.208696
chrX	10907865	0.24	0.159	0.265	0.222	0.143	0.234	0.196	0.256	0.111	0.194	0.186	0.205	0.254	0.075	0.262	0.194	0.143	0.044	0.211	0.186	0.212	0.161	0.2	0.145	0.197	0.089	0.254	0.185	0.129	0.169	0.999405	-0.447024	1.44583	1.22751	0.45483	0.677976	-0.732738	0.892262	0.56701	0.83803	0.21369	1.28512	-1.30417	0.09296	0.9783	0.177976	0.035119	0.374405
chr2L	1010857	0	0	0	0.179	0.08	0.158	0.013	0.029	0	0.017	0	0	0	0.012	0	0.138	0.072	0.222	0.127	0.173	0.135	0.017	0.008	0.076	NA	NA	NA	0	0	0	-0.781535	-0.781535	-0.781535	-4.10707	0.00232	1.81267	0.377885	1.50832	2.90044	0.29784	-0.593129	-0.361245	-0.781535	-2.61164	0.15865	-0.535158	-0.781535	-0.781535
chr3L	24185127	0.049	0.053	0.151	NA	NA	NA	0.074	0.086	0.07	0.116	0.127	0.07	NA	NA	NA	0.093	0.026	0.096	0.04	0.095	0.1	0.08	0.058	0.119	0.02	0.145	0.111	0.094	0.091	0.049	-1.02574	-0.908088	1.97426	0.01536	0.99104	NA	NA	NA	NA	NA	-0.290441	0.0625	-0.408088	-0.87567	0.66656	0.944853	1.26838	-0.408088
chr2R	24995597	0.215	0.221	0.211	0.271	0.199	0.255	0.491	0.41	0.348	0.453	0.469	0.451	0.139	0.217	0.239	0.356	0.351	0.418	0.243	0.295	0.278	0.237	0.252	0.274	0.284	0.235	0.261	0.1	0.143	0.173	-0.672937	-0.613531	-0.712541	-3.64246	0.00509	-0.118482	-0.831353	-0.276898	-1.53059	0.47217	2.05974	1.25776	0.643894	3.27318	0.27895	1.6835	1.84191	1.6637
chr3L	4430206	0.194	0.197	0.133	0.25	0.254	0.299	0.213	0.194	0.167	0.184	0.281	0.278	NA	NA	NA	0.188	0.2	0.204	0.233	0.224	0.155	0.067	0.049	0.048	0.176	0.284	0.195	0.178	0.136	0.076	0.0985839	0.142702	-0.798475	-0.55521	0.72814	0.922113	0.980937	1.6427	4.35821	0.05067	0.377996	0.0985839	-0.298475	0.22655	0.94356	-0.0484749	1.378	1.33388
chr3R	12517452	0.091	0.063	0.046	0.023	0.139	0.069	0.051	0.085	0.079	0.125	0.14	0.151	0.063	0.057	0.01	0.099	0.11	0.1	0.043	0.082	0.081	0.061	0.074	0.055	0.107	0.105	0.119	0.146	0.09	0.112	0.146667	-0.653333	-1.13905	-1.43288	0.36162	-1.79619	1.5181	-0.481905	-0.2868	0.91465	-0.99619	-0.0247619	-0.19619	-1.24479	0.57098	1.1181	1.54667	1.86095
chr4	1265107	0.177	0.14	0.168	0.346	0.433	0.402	0.324	0.303	0.332	0.36	0.387	0.361	0.379	0.353	0.359	0.368	0.38	0.375	0.27	0.329	0.302	0.352	0.311	0.312	0.449	0.437	0.435	0.292	0.283	0.356	-2.1464	-2.6464	-2.26802	-13.3195	0.00017	0.137387	1.31306	0.894144	2.19279	0.37556	-0.15991	-0.443694	-0.0518018	-1.0286	0.59628	0.326577	0.691441	0.34009
chr2R	10108800	NA	NA	NA	NA	NA	NA	0.162	0.233	0.182	0.113	0.182	0.094	NA	NA	NA	0.27	0.422	0.375	0.094	0.194	0.114	0.353	0.208	0.315	0.147	0.118	0.214	0.121	0.121	0.17	NA	NA	NA	NA	NA	NA	NA	NA	NA	NA	-0.405268	0.350051	-0.192503	-0.28042	0.91808	-0.926545	-0.192503	-1.12867
chr3R	4365474	0.298	0.201	0.249	0.332	0.45	0.316	0.339	0.359	0.371	0.371	0.376	0.391	0.474	0.428	0.503	0.412	0.403	0.387	0.306	0.349	0.335	0.353	0.35	0.354	0.424	0.377	0.374	0.29	0.303	0.316	-0.995161	-2.55968	-1.78548	-4.12249	0.08233	-0.446774	1.45645	-0.704839	0.15913	0.94403	-0.333871	-0.0112903	0.182258	-0.23583	0.93708	0.182258	0.262903	0.504839
chr3L	21026475	0.047	0.014	0.037	NA	NA	NA	0.04	0.125	0.087	0.044	0.111	0.049	0	0	0.045	0.109	0	0.05	0.172	0.14	0.091	0	0.087	0	0.089	0.176	0.082	0.034	0.174	0.231	-0.456989	-0.989247	-0.61828	-2.91357	0.03584	NA	NA	NA	NA	NA	-0.569892	0.801075	0.188172	0.34789	0.90056	-0.505376	0.575269	-0.424731
chr2L	15651359	0.238	0.212	0.259	0.335	0.377	0.439	0.461	0.489	0.508	0.501	0.521	0.508	0.427	0.403	0.552	0.535	0.482	0.531	0.379	0.476	0.501	0.399	0.398	0.342	0.489	0.513	0.499	0.409	0.424	0.448	-2.26628	-2.56513	-2.0249	-12.3002	0.00017	-1.15134	-0.668582	0.0440613	-1.63882	0.49201	0.296935	0.618774	0.837165	2.52693	0.19444	0.756705	0.98659	0.837165
chr3L	4429964	0.056	0.189	0.148	NA	NA	NA	0.2	0.216	0.106	0.299	0.152	0.144	NA	NA	NA	0.173	0.158	0.119	0.184	0.136	0.103	0.171	0.149	0.02	0.16	0.145	0.197	0.227	0.232	0.054	-1.6625	0.554167	-0.129167	-0.68064	0.68375	NA	NA	NA	NA	NA	0.7375	1.00417	-0.829167	0.56442	0.82323	2.3875	-0.0625	-0.195833
chrX	14999938	0.099	0.086	0.113	0.095	0.071	0.099	0.098	0.086	0.08	0.109	0.122	0.118	0.086	0.207	0.086	0.086	0.136	0.099	0.092	0.114	0.088	0.072	0.099	0.141	0.089	0.091	0.089	0.107	0.079	0.117	-0.107692	-0.607692	0.430769	-0.29114	0.86136	-0.261538	-1.18462	-0.107692	-1.47205	0.52887	-0.146154	-0.607692	-0.838462	-2.0629	0.34111	0.276923	0.776923	0.623077
chr4	874383	0.242	0.17	0.21	0.483	0.504	0.514	0.453	0.458	0.577	0.48	0.485	0.49	0.456	0.444	0.527	0.486	0.523	0.501	0.375	0.449	0.422	0.423	0.424	0.367	0.536	0.515	0.545	0.388	0.362	0.375	-2.0786	-2.83649	-2.41544	-10.8866	0.00475	0.458246	0.679298	0.784561	3.18014	0.04464	0.142456	0.195088	1.44772	1.4045	0.55776	0.426667	0.479298	0.53193
chr3L	5746876	0.065	0.035	0.04	0.07	0.022	0.037	0.082	0.113	0.057	0.117	0.202	0.14	0.145	0.101	0	0.101	0.141	0.161	0.124	0.105	0.067	0.045	0.123	0.028	0.255	0.079	0.096	0.139	0.16	0.034	-0.546199	-1.07251	-0.984795	-3.78815	0.01254	-0.45848	-1.30058	-1.03743	-3.28676	0.14815	-0.247953	0.295906	-0.68655	-0.67734	0.77602	0.366082	1.85731	0.769591
chr2L	2784359	0.061	0.219	0.076	NA	NA	NA	0.183	0.25	0.083	0.164	0.237	0.109	0.286	0.214	0.31	0.131	0.11	0.139	0.07	0.176	0.028	0.286	0.297	0.311	0.244	0.302	0.172	0.147	0.235	0.217	-1.52164	0.381972	-1.34092	-1.45399	0.38685	NA	NA	NA	NA	NA	-0.0517626	0.755466	-1.25658	-0.33316	0.91016	-0.280678	0.59884	-0.943329
chr2R	15775097	0.163	0.205	0.163	0.036	0.131	0.189	NA	NA	NA	0.179	0.245	0.283	0.206	0.237	0.193	0.085	0.148	0.161	0.084	0.198	0.159	0.164	0.228	0.218	0.184	0.196	0.213	0.115	0.185	0.168	-0.238604	0.569088	-0.238604	0.09924	0.9498	-2.68091	-0.853989	0.261396	-1.39977	0.55456	NA	NA	NA	NA	NA	0.0690883	1.33832	2.06909
chr3R	15383906	0.027	0.027	0.01	NA	NA	NA	0.068	0.113	0.045	0.222	0.25	0.216	NA	NA	NA	0.14	0.075	0.105	0.07	0.155	0.094	0.052	0.098	0.074	0.155	0.271	0.291	NA	NA	NA	-1.15621	-1.15621	-1.36353	-6.01885	9e-05	NA	NA	NA	NA	NA	-0.656214	-0.107433	-0.936702	-1.88259	0.38001	1.22184	1.5633	1.14866
chr2L	2785621	0.146	0.104	0.135	0.36	0.295	0.17	0.166	0.197	0.209	0.183	0.21	0.197	0.342	0.181	0.302	0.351	0.358	0.361	0.105	0.14	0.119	0.154	0.155	0.146	0.159	0.18	0.171	0.104	0.137	0.116	-0.631727	-1.13775	-0.764257	-3.76063	0.01056	1.94659	1.16345	-0.34257	1.46997	0.54913	-0.390763	-0.0172691	0.127309	-0.40325	0.87525	-0.185944	0.139357	-0.0172691
chr3R	24706551	0.992	0.992	0.981	0.945	0.94	0.966	0.995	0.992	0.981	0.991	0.985	0.988	0.925	0.943	0.936	0.989	0.984	0.985	0.984	0.98	0.978	0.975	0.977	0.978	0.965	0.978	0.973	0.962	0.977	0.948	1.00877	1.00877	0.429825	3.306	0.034	-1.46491	-1.72807	-0.359649	-2.87818	0.30113	1.16667	1.00877	0.429825	3.26071	0.16061	0.95614	0.640351	0.798246
chr3L	9161861	0.067	0.082	0.053	NA	NA	NA	NA	NA	NA	0.159	0.333	0.145	NA	NA	NA	0.208	0.253	0.071	0.149	0.26	0.068	0.208	0.118	0.074	0.333	0.288	0.296	0.268	0.258	0.136	-1.23912	-1.07783	-1.38966	-5.93057	9e-05	NA	NA	NA	NA	NA	NA	NA	NA	NA	NA	-0.249872	1.6211	-0.40041
chrX	1373604	0.083	0.057	0.069	0.117	0.081	0.113	0.135	0.101	0.115	0.126	0.135	0.123	0.087	0.097	0.053	0.105	0.095	0.12	0.08	0.104	0.078	0.096	0.081	0.09	0.112	0.112	0.102	0.078	0.076	0.073	-0.64127	-1.87937	-1.30794	-3.50703	0.08108	0.977778	-0.736508	0.787302	0.65767	0.79384	1.83492	0.215873	0.88254	2.1364	0.42375	1.40635	1.83492	1.26349
chr3R	16633424	0.264	0.308	0.34	NA	NA	NA	0.278	0.28	0.325	0.347	0.33	0.441	NA	NA	NA	0.287	0.43	0.275	0.314	0.362	0.243	0.295	0.289	0.306	0.277	0.349	0.245	0.26	0.28	0.193	-0.743939	0.0560606	0.637879	-0.04114	0.98235	NA	NA	NA	NA	NA	-0.489394	-0.45303	0.365152	-0.6038	0.79165	0.765152	0.456061	2.47424
chr3L	6950103	0.067	0.059	0.067	0.074	0.098	0.113	0.108	0.101	0.118	0.102	0.103	0.111	0.092	0.082	0.062	0.119	0.112	0.103	0.089	0.097	0.091	0.093	0.093	0.093	0.106	0.099	0.093	0.064	0.065	0.091	-1.48039	-1.95098	-1.48039	-7.76014	0.00024	-1.06863	0.343137	1.22549	0.26572	0.92373	0.931373	0.519608	1.51961	3.14848	0.21014	0.578431	0.637255	1.10784
chr2L	9802376	NA	NA	NA	NA	NA	NA	0.129	0.291	0.16	0.161	0.157	0.184	NA	NA	NA	0.207	0.136	0.238	0.103	0.102	0.113	0.068	0.083	0.017	0.051	0.106	0.177	0.218	0.103	0.115	NA	NA	NA	NA	NA	NA	NA	NA	NA	NA	-0.15625	2.375	0.328125	1.22842	0.60936	0.34375	0.28125	0.703125
chr2L	2780883	0.013	0	0	0	0	0	0.021	0.011	0.023	0.16	0.11	0.125	0.025	0.042	0	0.017	0.015	0.016	0	0	0.029	0	0.027	0.022	0.024	0.013	0.01	0.094	0	0.036	-0.369167	-0.694167	-0.694167	-2.84289	0.03035	-0.694167	-0.694167	-0.694167	-3.85017	0.00966	-0.169167	-0.419167	-0.119167	-1.16383	0.55776	3.30583	2.05583	2.43083
chrX	3860694	0.017	0.067	0.095	NA	NA	NA	NA	NA	NA	0.101	0.082	0.1	0.087	0.088	0.089	0.085	0.133	0.125	0.089	0.091	0.031	NA	NA	NA	0.072	0.114	0.015	0.039	0.059	0.035	-1.81385	-0.298701	0.549784	-0.83307	0.60902	NA	NA	NA	NA	NA	NA	NA	NA	NA	NA	0.731602	0.155844	0.701299
chr2R	15439367	NA	NA	NA	NA	NA	NA	0.05	0.174	0.167	0.109	0.127	0.083	NA	NA	NA	0.071	0.015	0	0.02	0.078	0.133	0.093	0.022	0	0.063	0.154	0.056	0.255	0.093	0.258	NA	NA	NA	NA	NA	NA	NA	NA	NA	NA	-0.633399	1.06523	0.969341	0.90446	0.70644	0.174821	0.421396	-0.181344
chr3L	17075711	0.047	0.085	0	NA	NA	NA	0.143	0.179	0.059	0.077	0.081	0.08	NA	NA	NA	0.136	0.024	0.08	0.067	0.114	0.067	0	0.148	0.174	0.075	0.115	0.07	0	0.058	0	-0.601763	0.129006	-1.50561	-1.44233	0.36881	NA	NA	NA	NA	NA	1.24439	1.9367	-0.370994	1.49916	0.55466	-0.0248397	0.0520833	0.0328526
chr3L	4585865	0.155	0.136	0.011	0.297	0.286	0.31	0.198	0.236	0.182	0.39	0.398	0.276	NA	NA	NA	NA	NA	NA	0.239	0.299	0.179	0.112	0.17	0.038	0.242	0.242	0.131	0.392	0.351	0.511	-0.740302	-0.904095	-1.98168	-3.1284	0.10302	0.483836	0.389009	0.595905	2.30318	0.18726	-0.369612	-0.0420259	-0.507543	-1.27464	0.53609	1.28556	1.35453	0.302802
chr3L	24092769	0.051	0.018	0.204	NA	NA	NA	0.034	0.013	0.015	0.033	0.041	0.045	NA	NA	NA	0	0	0.016	0.016	0.033	0	0	0.108	0.077	0.034	0.033	0.012	0.061	0.146	0	0.19898	-0.47449	3.32143	0.98222	0.56077	NA	NA	NA	NA	NA	-0.147959	-0.576531	-0.535714	-1.77517	0.37303	-0.168367	-0.00510204	0.0765306
chr2L	13487464	0.176	0.183	0.148	NA	NA	NA	0.07	0.156	0.079	0.107	0.111	0.187	NA	NA	NA	0.103	0.158	0.054	0.157	0.143	0.098	0	0.169	0	0.091	0.203	0.082	NA	NA	NA	1.03827	1.16327	0.538265	3.44111	0.02013	NA	NA	NA	NA	NA	-0.854592	0.681122	-0.693878	-0.61424	0.79896	-0.193878	-0.122449	1.23469
chr3L	5692734	0.096	0.039	0.013	NA	NA	NA	0.129	0.089	0.17	0.098	0.167	0.054	NA	NA	NA	0.131	0.089	0.038	0.104	0.188	0.034	NA	NA	NA	0.235	0.119	0.152	0.114	0.1	0.036	-0.152211	-1.17007	-1.63435	-2.32079	0.17499	NA	NA	NA	NA	NA	0.437075	-0.277211	1.16922	1.06072	0.63359	-0.116497	1.11565	-0.902211
chrX	2381049	0.108	0.091	0.089	0.203	0.234	0.249	0.15	0.133	0.178	0.21	0.224	0.213	0.199	0.14	0.186	0.159	0.183	0.163	0.144	0.168	0.15	0.154	0.161	0.146	0.195	0.167	0.154	0.155	0.147	0.188	-1.57982	-2.02719	-2.07982	-9.4419	0.00017	0.920175	1.73596	2.1307	4.49244	0.14299	-0.474561	-0.92193	0.262281	-1.05227	0.63749	1.10439	1.47281	1.18333
chr3R	6592229	NA	NA	NA	NA	NA	NA	0.08	0.18	0.033	0.128	0.045	0.108	NA	NA	NA	0.081	0.026	0	0.1	0.029	0.214	0.068	0.047	0	0.04	0.15	0.034	0.136	0.041	0	NA	NA	NA	NA	NA	NA	NA	NA	NA	NA	0.112994	1.80791	-0.683616	0.62333	0.80154	0.926554	-0.480226	0.587571
chrX	16563513	0.023	0	0.06	0.02	0	0	0.148	0.08	0.16	0.068	0.111	0.086	NA	NA	NA	0.017	0.167	0.179	0.111	0	0.157	0	0.031	0.103	NA	NA	NA	NA	NA	NA	-0.797235	-1.1682	-0.200461	-2.24221	0.13641	-0.845622	-1.1682	-1.1682	-4.75792	0.00304	1.21889	0.12212	1.41244	2.29453	0.36784	-0.0714286	0.62212	0.218894
chr2R	2563075	0.125	0.094	0	NA	NA	NA	0.194	0.1	0.106	0.154	0.133	0.147	NA	NA	NA	0.017	0.167	0.03	0.098	0.033	0.031	NA	NA	NA	0.05	0.043	0.044	0.07	0.118	0.103	0.690027	0.105121	-1.66846	-0.45379	0.79333	NA	NA	NA	NA	NA	1.99191	0.218329	0.331536	1.59904	0.53585	1.2372	0.84097	1.10512
chr2R	7501178	0.57	0.544	0.594	NA	NA	NA	NA	NA	NA	0.758	0.755	0.778	NA	NA	NA	0.708	0.656	0.65	0.649	0.672	0.63	0.616	0.621	0.579	0.722	0.715	0.704	0.279	0.394	0.456	-0.42503	-0.639906	-0.226682	-1.77147	0.17261	NA	NA	NA	NA	NA	NA	NA	NA	NA	NA	1.12869	1.1039	1.29398
chrX	16482682	0.086	0.053	0.074	0.333	0.309	0.316	0.366	0.373	0.367	0.381	0.395	0.392	0.365	0.386	0.327	0.412	0.415	0.418	0.235	0.255	0.251	0.273	0.257	0.239	0.304	0.28	0.299	0.224	0.218	0.22	-2.14536	-2.48557	-2.26907	-15.4118	0	0.401031	0.153608	0.225773	1.32144	0.49847	0.741237	0.813402	0.751546	4.24363	0.01164	0.895876	1.04021	1.00928
chr4	1042907	0.145	0.143	0.073	0.22	0.054	0.047	0.14	0.128	0.049	0.134	0.039	0.074	0.1	0.104	0.167	0.123	0.093	0.151	0.09	0.126	0.07	0.042	0.101	0.031	0.1	0.071	0.064	0.207	0.138	0.071	0.890071	0.847518	-0.641844	0.74789	0.63973	2.48582	-1.0461	-1.19504	0.07454	0.9719	0.783688	0.528369	-1.15248	0.09239	0.9783	0.656028	-1.36525	-0.620567
chrX	19641588	0.183	0.225	0.213	0.32	0.26	0.328	0.324	0.227	0.224	0.282	0.313	0.339	0.245	0.251	0.254	0.259	0.244	0.276	0.281	0.261	0.254	0.259	0.289	0.292	0.204	0.224	0.201	0.213	0.237	0.211	-1.79106	-0.766667	-1.05935	-3.75874	0.05893	1.55041	0.0869919	1.74553	2.25963	0.40104	1.64797	-0.717886	-0.791057	0.06253	0.98242	0.623577	1.37967	2.01382
chrX	18901523	0.4	0.455	0.418	NA	NA	NA	0.216	0.296	0.304	0.347	0.267	0.35	NA	NA	NA	0.288	0.324	0.324	0.308	0.351	0.337	0.429	0.317	0.385	0.364	0.39	0.284	0.364	0.353	0.388	1.03472	2.05324	1.36806	4.73892	0.02845	NA	NA	NA	NA	NA	-2.37269	-0.891204	-0.743056	-2.74167	0.35246	0.0532407	-1.42824	0.108796
chr2L	9717707	0.086	0.105	0.083	NA	NA	NA	0.229	0.212	0.299	0.298	0.303	0.27	NA	NA	NA	0.263	0.225	0.255	0.255	0.281	0.254	0.272	0.257	0.231	0.306	0.305	0.292	0.224	0.193	0.224	-2.38151	-2.08464	-2.42839	-16.5937	0	NA	NA	NA	NA	NA	-0.147135	-0.41276	0.946615	0.30908	0.91561	0.93099	1.00911	0.49349
chr3L	22281049	0.07	0	0.014	NA	NA	NA	0.032	0.029	0	0.027	0.022	0.041	0	0	0	0.167	0.125	0	0	0	0	0	0	0	0.083	0.04	0.03	NA	NA	NA	0.968992	-0.658915	-0.333333	-0.01618	0.99104	NA	NA	NA	NA	NA	0.0852713	0.0155039	-0.658915	-0.63755	0.78412	-0.0310078	-0.147287	0.294574
chr2R	13817109	0.207	0.182	0.149	NA	NA	NA	0.108	0.178	0.183	0.328	0.15	0.241	NA	NA	NA	0.171	0.16	0.142	0.148	0.191	0.181	0.178	0.17	0.136	0.232	0.198	0.203	0.154	0.088	0.142	0.663121	0.131206	-0.570922	0.19941	0.90784	NA	NA	NA	NA	NA	-1.44326	0.0460993	0.152482	-0.8429	0.72667	3.23759	-0.549645	1.38652
chr2L	14081991	0.023	0.045	0.124	NA	NA	NA	0.264	0.208	0.211	0.389	0.278	0.309	NA	NA	NA	0.106	0.162	0.13	0.105	0.143	0.122	0.095	0.13	0.256	0.188	0.209	0.167	0.1	0.143	0.079	-1.68333	-1.42451	-0.495098	-3.294	0.08416	NA	NA	NA	NA	NA	1.15196	0.493137	0.528431	2.64565	0.19832	2.62255	1.31667	1.68137
chrX	5086599	0.152	0.078	0.196	0.026	0.082	0	0.202	0.234	0.196	0.215	0.231	0.254	NA	NA	NA	0.182	0.225	0.129	0.174	0.186	0.096	NA	NA	NA	0.246	0.3	0.22	0.267	0.22	0.099	-0.308114	-1.2818	0.270833	-0.99052	0.52442	-1.96601	-1.22917	-2.30811	-5.8352	0.07535	0.349781	0.770833	0.270833	1.89014	0.34702	0.520833	0.73136	1.03399
chr2R	11447617	0.6	0.542	0.551	0.726	0.626	0.673	0.674	0.585	0.649	0.718	0.735	0.727	0.662	0.614	0.567	0.633	0.635	0.627	0.548	0.61	0.63	0.594	0.577	0.594	0.616	0.606	0.582	0.587	0.516	0.6	-0.366061	-1.42061	-1.25697	-2.96067	0.10477	1.92485	0.106667	0.961212	1.98394	0.45522	0.979394	-0.638788	0.524848	0.61325	0.80154	1.77939	2.08848	1.94303
chr3L	6949688	0.13	0.129	0.131	0.227	0.17	0.226	0.234	0.216	0.239	0.243	0.247	0.224	0.229	0.212	0.318	0.22	0.232	0.214	0.176	0.195	0.207	0.196	0.216	0.19	0.207	0.216	0.212	0.163	0.186	0.173	-1.99825	-2.02456	-1.97193	-14.188	0	0.554386	-0.945614	0.52807	0.09464	0.96724	0.738596	0.264912	0.870175	2.53636	0.20866	0.975439	1.0807	0.475439
chr4	454081	0.145	0.033	0.04	NA	NA	NA	0.014	0.125	0.1	0.15	0.131	0.113	0.083	0.098	0.077	0.045	0.172	0.094	0.152	0.175	0.176	0.057	0.127	0.047	0.233	0.094	0.068	0.137	0.073	0.169	0.702991	-1.45085	-1.31624	-1.06659	0.51403	NA	NA	NA	NA	NA	-1.81624	0.318376	-0.162393	-0.91687	0.70977	0.799145	0.433761	0.0876068
chr4	747738	0.223	0.308	0.212	0.221	0.253	0.208	0.29	0.237	0.23	0.293	0.296	0.252	0.199	0.175	0.114	0.237	0.211	0.202	0.327	0.368	0.357	0.242	0.217	0.223	0.174	0.268	0.244	0.281	0.284	0.23	-0.423457	1.15062	-0.62716	0.06216	0.97377	-0.460494	0.132099	-0.701235	-1.19171	0.55317	0.817284	-0.164198	-0.293827	0.32847	0.90887	0.87284	0.928395	0.11358
chr3R	20993841	0.339	0.271	0.222	NA	NA	NA	0.289	0.277	0.214	0.241	0.248	0.223	NA	NA	NA	0.294	0.314	0.306	0.181	0.188	0.235	0.308	0.217	0.277	0.457	0.265	0.306	0.229	0.242	0.286	1.24781	0.0548246	-0.804825	0.29786	0.86317	NA	NA	NA	NA	NA	0.370614	0.160088	-0.945175	-0.33631	0.90606	-0.471491	-0.348684	-0.787281
chr3L	4586715	0.267	0.148	0.211	0.852	0.813	0.822	0.826	0.822	0.79	0.841	0.839	0.841	NA	NA	NA	0.774	0.762	0.781	0.755	0.81	0.801	0.827	0.84	0.81	0.835	0.865	0.846	0.719	0.705	0.747	-2.45756	-3.07735	-2.74923	-16.8214	0.00822	0.589313	0.386188	0.433063	2.32963	0.17956	0.453897	0.433063	0.266397	1.9039	0.33175	0.532022	0.521605	0.532022
chr3R	21312776	NA	NA	NA	0.444	0.394	0.269	0.3	0.252	0.322	0.229	0.269	0.142	0.308	0.405	0.267	0.2	0.248	0.4	NA	NA	NA	0.118	0.217	0.101	0.16	0.217	0.092	0.169	0.158	0.12	NA	NA	NA	NA	NA	2.04335	1.5383	0.275673	2.61242	0.34967	0.588805	0.103956	0.811027	1.82617	0.38455	-0.128367	0.275673	-1.00715
chr3R	12517461	0.099	0.058	0.048	0.022	0.078	0.049	0.052	0.065	0.091	0.085	0.083	0.117	0.231	0.035	0.054	0.08	0.07	0.073	0.052	0.073	0.079	0.064	0.06	0.061	0.086	0.113	0.112	0.104	0.05	0.11	0.554955	-0.553153	-0.823423	-0.65132	0.68575	-1.52613	-0.0126126	-0.796396	-1.80808	0.47217	-0.715315	-0.363964	0.338739	-0.74036	0.75683	0.176577	0.122523	1.04144
chr2L	7052677	0.447	0.409	0.438	NA	NA	NA	0.68	0.605	0.636	0.674	0.666	0.663	0.372	0.281	0.238	0.531	0.575	0.549	0.535	0.557	0.528	0.474	0.516	0.445	0.437	0.473	0.456	0.274	0.388	0.376	-0.353229	-0.667279	-0.427609	-2.28744	0.07563	NA	NA	NA	NA	NA	1.57239	0.952556	1.20875	5.23918	0.02131	1.5228	1.45669	1.43189
chr2L	5364336	0.004	0.002	0.003	NA	NA	NA	0.058	0.244	0.075	0.11	0.083	0.101	NA	NA	NA	0.013	0.005	0.017	0.007	0.003	0.035	0.006	0.004	0.001	0.003	0.06	0.075	NA	NA	NA	-0.67734	-0.711823	-0.694581	-3.2532	0.01656	NA	NA	NA	NA	NA	0.253695	3.46059	0.546798	1.60074	0.54897	1.15025	0.684729	0.995074
chr3R	9451837	0.068	0.027	0.033	0.159	0.076	0.208	0.027	0.034	0.1	0.076	0.055	0.12	0.146	0.009	0.009	0.017	0.026	0.096	0.063	0.029	0.035	0.034	0.096	0	0.028	0.058	0.036	0.085	0.082	0.051	0.109028	-0.745139	-0.620139	-1.39421	0.34332	2.00486	0.275694	3.02569	2.40879	0.40339	-0.745139	-0.599306	0.775694	-0.40213	0.89069	0.275694	-0.161806	1.19236
chr2L	202205	0.054	0.016	0.011	0.068	0.011	0.126	0.115	0.066	0.107	0.108	0.03	0.046	0.118	0.04	0	0.05	0.146	0.061	0.06	0.118	0.03	0.03	0.02	0	0.031	0.071	0.176	0.194	0.194	0.167	-0.370115	-1.02529	-1.11149	-3.0409	0.06358	-0.128736	-1.11149	0.871264	-0.22559	0.92952	0.681609	-0.163218	0.543678	1.1887	0.5744	0.56092	-0.783908	-0.508046
chrX	6115425	0.774	0.738	0.794	0.83	0.777	0.726	0.774	0.756	0.811	0.835	0.831	0.829	0.805	0.752	0.819	0.755	0.752	0.741	0.755	0.764	0.754	0.749	0.756	0.72	0.79	0.793	0.763	0.686	0.642	0.704	0.185606	-0.632576	0.640152	0.16866	0.92111	1.45833	0.253788	-0.905303	0.421	0.88742	0.185606	-0.223485	1.02652	0.87226	0.70977	1.57197	1.48106	1.43561
chr3L	24165060	0.02	0.077	0.037	NA	NA	NA	0.038	0.06	0.052	0.082	0.074	0.019	NA	NA	NA	0.188	0.11	0.063	0.171	0.033	0.139	0.061	0.064	0.07	0.073	0.113	0.136	0.163	0.164	0.07	-1.35799	-0.194728	-1.01105	-2.38463	0.14945	NA	NA	NA	NA	NA	-0.990646	-0.541667	-0.704932	-3.24569	0.08383	-0.0926871	-0.255952	-1.3784
chr3R	17895277	0.097	0.074	0.037	NA	NA	NA	0.073	0.078	0.07	0.21	0.242	0.164	0.029	0.065	0.059	0.181	0.162	0.12	0.03	0.039	0.068	0.15	0.178	0.049	0.065	0.105	0.083	0.109	0.099	0.071	-0.0582011	-0.468915	-1.12963	-1.63906	0.27539	NA	NA	NA	NA	NA	-0.486772	-0.397487	-0.540344	-2.40023	0.1899	1.95966	2.53108	1.13823
chrX	1378284	0.323	0.342	0.356	0.387	0.387	0.518	NA	NA	NA	0.601	0.606	0.628	NA	NA	NA	0.489	0.535	0.492	0.477	0.446	0.459	0.404	0.399	0.471	0.384	0.319	0.277	0.329	0.4	0.44	-1.21729	-1.01299	-0.862455	-4.8432	0.00067	-0.529122	-0.529122	0.87948	-0.12993	0.95459	NA	NA	NA	NA	NA	1.77195	1.82572	2.06228
chr2L	9809367	0.041	0.004	0.046	NA	NA	NA	0.062	0.13	0.089	0.078	0.081	0.07	NA	NA	NA	0.083	0.043	0.073	0.068	0.071	0.04	0.052	0.028	0.035	0.027	0.076	0.081	0.135	0.177	0.09	-0.783784	-1.78378	-0.648649	-2.93168	0.1054	NA	NA	NA	NA	NA	-0.216216	1.62162	0.513514	1.26159	0.58271	0.216216	0.297297	3.75075e-16
chr3L	2666150	0.099	0.06	0.082	0.082	0.102	0.046	0.13	0.115	0.105	0.124	0.139	0.145	0.106	0.042	0.031	0.098	0.09	0.1	0.089	0.119	0.111	0.085	0.086	0.078	0.093	0.136	0.142	0.084	0.068	0.086	0.115476	-1.27738	-0.491667	-1.35659	0.39043	-0.491667	0.222619	-1.77738	-1.22736	0.60183	1.22262	0.686905	0.329762	2.52158	0.28405	1.00833	1.54405	1.75833
chr2R	2498364	0.307	0.273	0.265	NA	NA	NA	0.286	0.321	0.258	0.33	0.354	0.21	NA	NA	NA	NA	NA	NA	0.182	0.264	0.298	0.243	0.337	0.191	0.311	0.286	0.169	0.357	0.3	0.329	0.507937	-0.121693	-0.269841	0.1286	0.93591	NA	NA	NA	NA	NA	0.119048	0.767196	-0.399471	0.44674	0.86239	0.933862	1.37831	-1.28836
chr3L	1027109	0.108	0.106	0.124	0.165	0.231	0.132	0.205	0.22	0.206	0.186	0.201	0.202	0.164	0.2	0.234	0.237	0.222	0.228	0.149	0.186	0.171	0.196	0.208	0.181	0.241	0.231	0.215	0.137	0.163	0.17	-2.08684	-2.13947	-1.66579	-10.0289	9e-05	-0.586842	1.15	-1.45526	-0.4181	0.88913	0.465789	0.860526	0.492105	2.80278	0.12987	-0.0342105	0.360526	0.386842
chrX	14272096	0.773	0.792	0.765	0.766	0.836	0.837	0.892	0.847	0.848	0.865	0.903	0.902	NA	NA	NA	0.863	0.831	0.861	0.869	0.887	0.884	0.78	0.83	0.764	0.876	0.86	0.893	0.852	0.827	0.88	-1.64686	-1.205	-1.8329	-6.68442	0.00136	-1.80965	-0.18174	-0.158484	-1.37854	0.55205	1.12059	0.0740741	0.0973299	1.18807	0.58271	0.492679	1.3764	1.35314
chrX	21629738	0.086	0.072	0.065	0.098	0.05	0.061	0.086	0.064	0.076	0.106	0.114	0.109	0.02	0.051	0.003	0.066	0.076	0.085	0.084	0.09	0.085	0.052	0.071	0.072	0.074	0.078	0.072	0.047	0.06	0.049	0.663768	0.0550725	-0.249275	0.51092	0.75175	1.18551	-0.901449	-0.423188	-0.07772	0.9719	0.663768	-0.292754	0.228986	0.64106	0.78412	1.53333	1.88116	1.66377
chr4	100035	0.311	0.317	0.287	0.334	0.481	0.509	0.455	0.37	0.453	0.446	0.461	0.452	0.334	0.344	0.38	0.394	0.403	0.409	0.341	0.43	0.432	0.386	0.385	0.366	0.418	0.387	0.379	0.319	0.305	0.39	-1.39762	-1.29048	-1.82619	-6.91742	0.00062	-0.986905	1.6381	2.1381	1.04907	0.65932	1.17381	-0.344048	1.1381	1.35683	0.57098	1.0131	1.28095	1.12024
chr2R	11603444	0.094	0	0	NA	NA	NA	0.093	0.091	0.021	0.186	0.06	0.075	NA	NA	NA	0.052	0.033	0	0.078	0.133	0.06	0.103	0.149	0	0.061	0.023	0.085	0.076	0.082	0.092	0.539894	-1.46011	-1.46011	-1.29471	0.43212	NA	NA	NA	NA	NA	0.518617	0.476064	-1.0133	-0.01279	0.99494	2.49734	-0.183511	0.135638
chr2L	4317484	0.373	0.28	0.258	NA	NA	NA	0.431	0.433	0.346	0.457	0.465	0.436	NA	NA	NA	0.509	0.491	0.44	0.404	0.318	0.218	NA	NA	NA	0.33	0.376	0.365	0.324	0.295	0.315	-0.0189255	-1.21123	-1.49328	-2.0798	0.21226	NA	NA	NA	NA	NA	0.724664	0.750305	-0.365079	0.96634	0.66052	1.058	1.16056	0.788767
chrX	3861312	0.129	0.078	0.011	NA	NA	NA	0.092	0.068	0.145	0.106	0.103	0.083	0.206	0.079	0.179	0.12	0.122	0.06	0.078	0.092	0.189	0.068	0.078	0.037	0.124	0.134	0.067	0.076	0.08	0.069	0.681818	-0.477273	-2	-0.83984	0.61084	NA	NA	NA	NA	NA	-0.159091	-0.704545	1.04545	0.12191	0.97124	0.159091	0.0909091	-0.363636
chr2L	9809850	0.075	0.023	0.027	0.056	0	0.028	0.085	0.163	0.093	0.067	0.037	0.038	NA	NA	NA	0	0.029	0.02	0.025	0.013	0	0.057	0.083	0	0	0.052	0.037	0.095	0.118	0.083	0.667593	-0.632407	-0.532407	-0.39591	0.81448	0.192593	-1.20741	-0.507407	-1.24741	0.56369	0.917593	2.86759	1.11759	2.86247	0.36132	0.467593	-0.282407	-0.257407
chr2R	14277154	0.038	0.07	0.011	NA	NA	NA	0.047	0.037	0	0.098	0.06	0.139	NA	NA	NA	0.066	0.068	0.061	0	0.016	0	0	0	0.021	0.014	0.014	0.013	0.174	0.059	0.091	-0.171296	0.539815	-0.771296	-0.34454	0.84	NA	NA	NA	NA	NA	0.0287037	-0.193519	-1.01574	-1.14183	0.58549	1.16204	0.317593	2.07315
chr3R	17897619	0.106	0.069	0.161	NA	NA	NA	0.062	0.1	0.104	0.156	0.121	0.188	0.024	0.076	0	0.173	0.208	0.116	0.066	0.071	0.027	NA	NA	NA	0.133	0.167	0.174	0.035	0.076	0	0.0925141	-0.534605	1.02472	0.43561	0.79336	NA	NA	NA	NA	NA	-0.653249	-0.00918079	0.0586158	-0.69984	0.7569	0.939972	0.346751	1.48234
chr2R	10107979	0.057	0.011	0.027	0.03	0.058	0.145	0.125	0.097	0.14	0.096	0.055	0.086	NA	NA	NA	0.052	0.115	0.095	0.034	0.053	0.093	0.009	0.072	0.145	0.065	0.032	0	0.088	0.064	0.059	-0.337037	-1.48704	-1.08704	-2.76046	0.11611	-1.01204	-0.312037	1.86296	0.22727	0.92952	1.36296	0.662963	1.73796	3.79529	0.17478	0.637963	-0.387037	0.387963
chr3L	24164935	0.167	0.061	0.097	NA	NA	NA	0.049	0.02	0.04	0.026	0.02	0.028	NA	NA	NA	0.122	0.022	0.026	0	0.052	0.036	0.017	0.071	0	0.037	0	0.053	0.042	0.038	0.048	3.2193	0.429825	1.37719	2.29684	0.23431	NA	NA	NA	NA	NA	0.114035	-0.649123	-0.122807	-0.76775	0.72667	-0.491228	-0.649123	-0.438596
chr2L	346424	0.03	0.026	0	NA	NA	NA	0.034	0.06	0.038	0.113	0.151	0.071	NA	NA	NA	0.106	0.033	0	0.032	0.031	0.01	0.1	0.024	0	0	0.079	0	0	0.105	0.105	-0.405303	-0.496212	-1.08712	-2.40846	0.09472	NA	NA	NA	NA	NA	-0.314394	0.276515	-0.223485	-0.33061	0.90056	1.48106	2.3447	0.526515
chrX	9499746	NA	NA	NA	NA	NA	NA	0.048	0.063	0.017	0.148	0.053	0.115	NA	NA	NA	0	0	0.026	0	0.018	0.014	0.028	0	0	0.022	0	0	0.014	0.133	0	NA	NA	NA	NA	NA	NA	NA	NA	NA	NA	0.334416	0.675325	-0.37013	0.61691	0.78817	2.60714	0.448052	1.85714
chr3R	15400209	0.113	0.098	0.052	0.288	0.259	0.22	0.148	0.198	0.066	0.067	0.062	0.083	0.14	0.186	0.014	0.099	0.183	0.07	0.112	0.134	0.034	0.14	0.146	0.111	0.143	0.068	0.204	0.115	0.104	0.226	-0.24899	-0.476263	-1.17323	-2.05083	0.18224	2.40253	1.96313	1.37222	6.30057	0.0616	0.281313	1.03889	-0.961111	0.21584	0.95049	-0.94596	-1.02172	-0.703535
chrX	21629717	0.075	0.07	0.068	0.085	0.095	0.055	0.133	0.106	0.124	0.191	0.2	0.198	0.038	0.136	0.001	0.115	0.15	0.148	0.094	0.117	0.122	0.098	0.098	0.094	0.112	0.108	0.105	0.054	0.09	0.082	-0.690909	-0.804545	-0.85	-4.27175	0.00122	-0.463636	-0.236364	-1.14545	-2.02248	0.37571	0.627273	0.0136364	0.422727	1.45106	0.49407	1.94545	2.15	2.10455
chr2L	14091477	0.341	0.469	0.282	0.964	0.98	1	0.798	0.817	0.712	0.826	0.88	0.841	NA	NA	NA	0.794	0.786	0.912	0.853	0.875	0.825	0.719	0.839	0.772	0.847	0.862	0.831	0.866	0.887	0.833	-2.70659	-1.94012	-3.05988	-8.46057	0.02848	1.02395	1.11976	1.23952	5.97732	0	0.0299401	0.143713	-0.48503	-0.39835	0.87927	0.197605	0.520958	0.287425
chr2L	5359054	0.139	0	0.014	NA	NA	NA	0.151	0.236	0.22	0.2	0.313	0.306	NA	NA	NA	0.037	0.05	0.052	0.026	0.095	0.154	0.167	0.071	0.029	0.004	0.131	0.087	0.054	0.003	0.1	0.319139	-1.20833	-1.05449	-1.38393	0.38883	NA	NA	NA	NA	NA	0.451007	1.38507	1.20925	3.21961	0.1899	0.989469	2.23123	2.1543
chr2R	19326309	0.528	0.342	0.485	NA	NA	NA	0.446	0.389	0.56	0.241	0.253	0.247	NA	NA	NA	0.541	0.499	0.516	0.189	0.2	0.213	0.407	0.447	0.407	0.424	0.38	0.39	0.394	0.405	0.444	1.25947	-0.431439	0.868561	1.15704	0.46759	NA	NA	NA	NA	NA	0.514015	-0.00416667	1.55038	1.5417	0.53585	-1.34962	-1.24053	-1.29508
chr3L	9833369	0.593	0.662	0.567	0.582	0.629	0.745	0.663	0.686	0.608	0.676	0.692	0.673	0.631	0.598	0.565	0.658	0.64	0.631	0.673	0.697	0.671	0.617	0.607	0.608	0.564	0.639	0.591	0.654	0.652	0.644	-1.02791	0.576744	-1.63256	-1.12427	0.49371	-1.28372	-0.190698	2.50698	0.33538	0.90912	0.6	1.13488	-0.67907	0.68154	0.78412	0.902326	1.27442	0.832558
chr2R	8100701	0.119	0.114	0.125	0.233	0.24	0.153	0.271	0.239	0.198	0.278	0.315	0.304	0.143	0.167	0.202	0.23	0.214	0.217	0.163	0.179	0.17	0.192	0.198	0.194	0.191	0.173	0.16	0.146	0.151	0.206	-1.51307	-1.61111	-1.39542	-8.91362	0	0.722222	0.859477	-0.846405	0.4679	0.8819	1.46732	0.839869	0.0359477	1.89635	0.46311	1.60458	2.33007	2.11438
chr3R	17889745	0.122	0	0	NA	NA	NA	0.121	0.068	0.019	0.145	0.081	0.093	NA	NA	NA	0.095	0.038	0	0.03	0.041	0.032	0.044	0	0	0.092	0.109	0.082	0.038	0.054	0	1.53788	-1.23485	-1.23485	-0.3743	0.8331	NA	NA	NA	NA	NA	1.51515	0.310606	-0.80303	0.55159	0.83163	2.06061	0.606061	0.878788
chrX	16466216	0.009	0.009	0.042	0.059	0.107	0.016	0.087	0.055	0.05	0.061	0.116	0.19	NA	NA	NA	0.025	0.027	0.052	0.06	0.103	0	0.093	0.043	0.033	0.064	0.099	0.076	0.065	0.095	0.074	-1.35833	-1.35833	-0.533333	-3.56598	0.04903	-0.108333	1.09167	-1.18333	-0.10868	0.96271	0.591667	-0.208333	-0.333333	0.05156	0.98408	-0.0583333	1.31667	3.16667
chr4	878970	0.027	0.072	0.01	NA	NA	NA	0.188	0.16	0.17	0.234	0.258	0.122	0.154	0.059	0.258	0.388	0.216	0.237	0.113	0.136	0.056	NA	NA	NA	0.198	0.176	0.043	0.116	0.176	0.181	-1.50194	-0.978682	-1.69961	-5.40247	0.0055	NA	NA	NA	NA	NA	0.370155	0.0445736	0.160853	0.85489	0.67336	0.905039	1.18411	-0.397287
chr2L	16175138	0.083	0.068	0.084	NA	NA	NA	0.101	0.054	0.067	0.197	0.149	0.072	NA	NA	NA	0.213	0.147	0.063	0.09	0.164	0.064	0.133	0.158	0	0.089	0.138	0.049	0.035	0.076	0.06	-0.290064	-0.578526	-0.270833	-1.70175	0.1856	NA	NA	NA	NA	NA	0.0560897	-0.847756	-0.597756	-1.48939	0.50052	1.90224	0.979167	-0.501603
chr2R	24914859	0.076	0.077	0.061	0.037	0.035	0.045	0.073	0.063	0.071	0.066	0.07	0.071	0.116	0.113	0.177	0.051	0.057	0.059	0.058	0.063	0.07	0.08	0.057	0.063	0.095	0.088	0.071	0.056	0.07	0.074	0.15	0.188462	-0.426923	-0.11367	0.94486	-1.35	-1.42692	-1.04231	-6.33893	0.00027	0.0346154	-0.35	-0.0423077	-0.55284	0.80154	-0.234615	-0.0807692	-0.0423077
chrX	1378279	0.196	0.181	0.189	NA	NA	NA	0.449	0.443	0.561	0.487	0.448	0.496	NA	NA	NA	0.307	0.351	0.297	0.301	0.301	0.286	0.254	0.255	0.257	0.188	0.165	0.172	0.201	0.246	0.238	-0.929348	-1.05978	-0.990217	-5.06627	0.00037	NA	NA	NA	NA	NA	1.27065	1.21848	2.24457	4.71523	0.13433	1.60109	1.26196	1.67935
chr3R	13665300	0.068	0.034	0.044	0.11	0.106	0.074	0.06	0.082	0.081	0.074	0.064	0.072	0.099	0.065	0.054	0.07	0.07	0.087	0.048	0.072	0.061	0.085	0.077	0.084	0.116	0.109	0.086	0.058	0.054	0.064	-0.313333	-2.01333	-1.51333	-2.6613	0.17091	1.78667	1.58667	-0.0133333	2.0833	0.44564	-0.713333	0.386667	0.336667	0.00902	0.99535	-0.0133333	-0.513333	-0.113333
chrX	5076764	0.043	0.01	0.056	0.116	0.209	0.106	NA	NA	NA	0.105	0.119	0.131	NA	NA	NA	0.109	0.106	0.089	0.092	0.099	0.116	0.099	0.067	0.071	0.074	0.077	0.065	0.072	0.059	0.081	-1.28266	-2.17455	-0.931306	-4.01033	0.06299	0.690315	3.20383	0.420045	1.82189	0.50179	NA	NA	NA	NA	NA	0.393018	0.771396	1.09572
chr3L	16111589	0.09	0.071	0.074	0.111	0.157	0.109	0.227	0.167	0.195	0.175	0.18	0.186	0.099	0.139	0.087	0.155	0.155	0.167	0.133	0.168	0.132	0.123	0.14	0.139	0.151	0.148	0.156	0.116	0.108	0.112	-1.36111	-1.88889	-1.80556	-7.86529	0.00031	-0.777778	0.5	-0.833333	-0.85637	0.70257	2.44444	0.777778	1.55556	3.46138	0.28308	1	1.13889	1.30556
chr3L	24165069	0	0.117	0.049	NA	NA	NA	0.073	0.057	0.051	0.092	0.098	0.055	NA	NA	NA	0.255	0.068	0.101	0.186	0.022	0.138	0.029	0.038	0.065	0.102	0.089	0.167	0.079	0.075	0.079	-1.57955	0.547727	-0.688636	-1.00066	0.53428	NA	NA	NA	NA	NA	-0.252273	-0.543182	-0.652273	-2.10197	0.27648	0.0931818	0.202273	-0.579545
chr3R	24675475	0.156	0.076	0.126	0	0	0.017	0.083	0.082	0.029	0.104	0.072	0.126	0.057	0.022	0.014	0.032	0.011	0.106	0.033	0.085	0.162	0.052	0.067	0.043	0.036	0.08	0.029	0.054	0.07	0.083	2.14961	0.289147	1.45194	2.52393	0.18713	-1.47829	-1.47829	-1.08295	-6.6494	0.00027	0.451938	0.428682	-0.803876	0.06165	0.98242	0.94031	0.196124	1.45194
chr2R	10108801	0.225	0.043	0.108	NA	NA	NA	0.189	0.114	0.127	0.145	0.154	0.094	NA	NA	NA	0.19	0.304	0.255	0.145	0.136	0.067	0.206	0.204	0.181	0.091	0.086	0.222	0.121	0.091	0.05	1.18718	-1.61282	-0.612821	-0.46672	0.7904	NA	NA	NA	NA	NA	0.633333	-0.520513	-0.320513	-0.18505	0.95476	-0.0435897	0.0948718	-0.828205
chr2R	6931933	0.05	0.046	0.063	0.049	0.062	0.177	0.131	0.092	0.192	0.152	0.155	0.165	0.131	0.088	0.106	0.09	0.108	0.114	0.086	0.123	0.124	0.078	0.099	0.078	0.101	0.132	0.106	0.046	0.083	0.064	-1.35983	-1.46239	-1.0265	-6.26684	0.00017	-1.38547	-1.05214	1.89658	-0.18929	0.93948	0.717094	-0.282906	2.2812	1.30879	0.58549	1.25556	1.33248	1.58889
chr3R	8837191	0.233	0.256	0.234	0.221	0.225	0.31	0.43	0.31	0.339	0.396	0.425	0.403	NA	NA	NA	0.292	0.315	0.262	0.148	0.215	0.191	0.237	0.262	0.29	0.28	0.177	0.182	0.211	0.187	0.233	-0.474172	-0.17154	-0.461014	-1.7322	0.17597	-0.632066	-0.579435	0.538986	-0.57476	0.82345	2.11793	0.538986	0.920565	2.61259	0.36133	1.67057	2.05214	1.76267
chrX	22499749	0.103	0.164	0.118	0.043	0.14	0.2	0.043	0.076	0.041	0.136	0.049	0.196	0.085	0.037	0.111	0.069	0.125	0.08	0.147	0.083	0	0.071	0.091	0.054	0.085	0.048	0.035	0.051	0.09	0.042	0.33125	1.60208	0.64375	2.22257	0.19198	-0.91875	1.10208	2.35208	0.96861	0.67453	-0.91875	-0.23125	-0.960417	-2.52176	0.26923	1.01875	-0.79375	2.26875
chr2R	2147198	0	0	0	NA	NA	NA	0.014	0.029	0	0	0.012	0	NA	NA	NA	0.25	0.133	0.262	0	0.016	0	0	0	0	0.02	0	0	0.048	0.122	0.088	-0.552222	-0.552222	-0.552222	-2.70552	0.03834	NA	NA	NA	NA	NA	-0.365556	-0.165556	-0.552222	-1.58118	0.42375	-0.552222	-0.392222	-0.552222
chr3R	24094522	0	0	0	NA	NA	NA	0	0	0	0	0.01	0	0	0	0	0.233	0.23	0.173	0	0	0	0	0	0	0	0	0	0	0	0	-0.357103	-0.357103	-0.357103	-1.82687	0.15517	NA	NA	NA	NA	NA	-0.357103	-0.357103	-0.357103	-1.82687	0.35091	-0.357103	-0.20785	-0.357103
chr3L	20523500	0.157	0.12	0.141	0.278	0.281	0.22	0.176	0.172	0.288	0.237	0.242	0.251	0.228	0.23	0.155	0.256	0.228	0.239	0.176	0.179	0.224	0.198	0.238	0.224	0.262	0.281	0.275	0.143	0.158	0.172	-1.19375	-1.96458	-1.52708	-6.13935	0.00694	1.32708	1.38958	0.11875	2.30573	0.37953	-0.797917	-0.88125	1.53542	-0.06534	0.98242	0.472917	0.577083	0.764583
chrX	16469630	0.078	0.063	0.017	0.244	0.194	0.096	0.225	0.374	0.177	0.284	0.268	0.228	0.132	0.181	0.219	0.281	0.323	0.156	0.073	0.234	0.061	NA	NA	NA	0.226	0.139	0.2	0.196	0.165	0.159	-1.27293	-1.4515	-1.99912	-6.22439	0.00498	0.703263	0.108025	-1.05864	-0.1656	0.94315	0.477072	2.25088	-0.0943563	1.34732	0.57786	1.17945	0.988977	0.512787
chr3R	4301208	0.106	0.043	0.085	NA	NA	NA	0.085	0.109	0.183	0.093	0.141	0.119	NA	NA	NA	0.138	0.156	0.18	0.089	0.158	0.092	0.135	0.096	0.057	0.116	0.109	0.085	0.025	0.103	0.1	-0.064693	-1.72259	-0.617325	-1.71161	0.29876	NA	NA	NA	NA	NA	-0.617325	0.0142544	1.96162	0.64213	0.79782	-0.406798	0.85636	0.277412
chr3L	7830703	0.102	0.087	0.085	0.14	0.171	0.149	0.144	0.076	0.152	0.143	0.157	0.161	0.15	0.065	0.096	0.12	0.091	0.112	0.07	0.073	0.091	0.092	0.13	0.14	0.209	0.103	0.093	0.043	0.045	0.066	-0.246667	-0.621667	-0.671667	-2.35504	0.0769	0.703333	1.47833	0.928333	3.85009	0.08891	0.803333	-0.896667	1.00333	0.53166	0.84045	0.778333	1.12833	1.22833
chr2L	16877800	0.056	0.059	0.075	0.017	0.03	0.114	0.066	0.03	0.105	0.1	0.116	0.095	0.102	0.002	0.102	0.032	0.03	0.05	0.102	0.091	0.071	0.032	0.116	0.095	0.005	0.051	0.035	0.047	0.075	0.08	-0.295098	-0.206863	0.263725	-0.32693	0.84074	-1.44216	-1.0598	1.41078	-0.44227	0.88504	-0.000980392	-1.0598	1.14608	0.04734	0.98612	0.99902	1.46961	0.851961
chr3L	4585851	0.101	0.02	0.011	NA	NA	NA	0.123	0.091	0.062	0.19	0.133	0.175	NA	NA	NA	0.042	0.107	0.061	0.067	0.133	0.049	0.113	0.112	0.032	0.113	0.108	0.057	0.184	0.183	0.196	-0.0300926	-1.53009	-1.69676	-2.17595	0.21877	NA	NA	NA	NA	NA	0.377315	-0.215278	-0.752315	-0.55784	0.81319	1.61806	0.5625	1.34028
chr3L	6949690	0.146	0.112	0.124	0.164	0.175	0.226	0.242	0.217	0.24	0.218	0.225	0.226	0.23	0.175	0.181	0.218	0.227	0.213	0.168	0.176	0.173	0.18	0.219	0.198	0.182	0.206	0.18	0.162	0.16	0.185	-1.38182	-2.41212	-2.04848	-6.39091	0.02242	-0.836364	-0.50303	1.04242	-0.17974	0.94136	1.52727	0.769697	1.46667	4.55837	0.09602	0.8	1.01212	1.04242
chr3R	4301190	0.042	0	0.033	NA	NA	NA	0.122	0.151	0.099	0.145	0.071	0.098	NA	NA	NA	0.116	0.24	0.114	0.128	0.117	0.056	0.02	0.121	0.104	0.156	0.111	0.043	0.049	0.146	0.087	-1.09054	-1.89824	-1.26362	-5.11454	0.01186	NA	NA	NA	NA	NA	0.447917	1.00561	0.00560897	1.49698	0.50052	0.890224	-0.532853	-0.0136218
chr4	356686	0.045	0.024	0.127	NA	NA	NA	0.109	0.102	0	0.114	0.086	0.146	NA	NA	NA	0	0	0.068	0.129	0.09	0.108	NA	NA	NA	0.019	0.021	0.047	0.033	0.081	0.042	-0.461698	-0.918219	1.32091	-0.03165	0.98651	NA	NA	NA	NA	NA	0.929607	0.777433	-1.43996	0.12955	0.97124	1.0383	0.429607	1.73395
chr2R	13810199	0.398	0.387	0.346	NA	NA	NA	NA	NA	NA	0.337	0.345	0.311	NA	NA	NA	0.416	0.384	0.343	0.335	0.362	0.393	0.381	0.313	0.304	0.526	0.541	0.492	0.252	0.23	0.161	0.433442	0.308442	-0.157468	0.71864	0.61208	NA	NA	NA	NA	NA	NA	NA	NA	NA	NA	-0.25974	-0.168831	-0.555195
chr4	356734	0.088	0.216	0.036	NA	NA	NA	0.089	0.087	0.078	0.2	0.169	0.051	NA	NA	NA	0.094	0.135	0.139	0.194	0.137	0.094	NA	NA	NA	0.212	0.196	0.043	0.143	0.125	0.174	-0.737662	1.58961	-1.68312	-0.32391	0.85753	NA	NA	NA	NA	NA	-0.719481	-0.755844	-0.919481	-3.62321	0.04572	1.2987	0.735065	-1.41039
chr2R	11447623	0.707	0.659	0.669	0.749	0.65	0.793	0.796	0.686	0.744	0.776	0.778	0.77	0.653	0.637	0.511	0.673	0.687	0.683	0.596	0.685	0.7	0.692	0.68	0.717	0.648	0.662	0.634	0.671	0.643	0.69	0.317222	-0.482778	-0.316111	-0.56044	0.7203	1.01722	-0.632778	1.75056	1.0835	0.646	1.80056	-0.0327778	0.933889	1.77807	0.50052	1.46722	1.50056	1.36722
chr2R	24995857	0.529	0.644	0.562	0.386	0.305	0.426	0.694	0.578	0.617	0.669	0.617	0.673	0.264	0.239	0.303	0.479	0.438	0.526	0.401	0.452	0.464	0.386	0.466	0.456	0.387	0.367	0.348	0.201	0.291	0.313	0.585539	1.43113	0.828186	3.31551	0.05598	-0.465931	-1.06152	-0.171814	-1.90633	0.38428	1.79877	0.945833	1.2326	4.74129	0.09602	1.61495	1.2326	1.64436
chr3R	21297856	0.05	0.064	0.017	0.102	0.085	0.03	0.075	0.092	0.057	0.065	0.016	0.083	0.054	0.05	0.009	0.107	0.195	0.106	0.115	0.065	0.059	0.065	0.12	0.034	0.099	0.073	0.058	0.106	0.091	0.085	-0.654955	-0.276577	-1.54685	-2.16381	0.19968	0.75045	0.290991	-1.1955	-0.09201	0.96724	0.0207207	0.48018	-0.465766	0.03811	0.98627	-0.24955	-1.57387	0.236937
chrX	12644926	0	0.051	0.03	NA	NA	NA	0.045	0.051	0.053	0	0.109	0.05	NA	NA	NA	0.141	0.033	0.045	0.059	0.038	0.024	NA	NA	NA	0.034	0	0.018	0.117	0.065	0.143	-1.28455	-0.0406504	-0.552846	-1.66647	0.26857	NA	NA	NA	NA	NA	-0.186992	-0.0406504	0.00813008	-0.31783	0.90504	-1.28455	1.37398	-0.0650407
chrX	10746485	0.205	0.224	0.148	0.165	0.306	0.14	0.248	0.161	0.222	0.31	0.328	0.338	0.108	0.002	0.022	0.274	0.313	0.25	0.151	0.173	0.166	0.169	0.22	0.185	0.165	0.232	0.183	0.17	0.207	0.192	0.0739316	0.317521	-0.656838	-0.27554	0.87021	-0.438889	1.3688	-0.759402	0.0914	0.96724	0.625214	-0.490171	0.29188	0.40752	0.88408	1.42009	1.65085	1.77906
chr3R	4301236	0.118	0.158	0.086	0.148	0.102	0.147	0.068	0.229	0.127	0.104	0.08	0.087	NA	NA	NA	0.162	0.105	0.153	0.219	0.077	0.227	0.054	0.107	0.141	0.17	0.148	0.083	0.128	0.053	0.115	-0.162037	0.671296	-0.828704	-0.24737	0.88672	0.462963	-0.49537	0.44213	0.4007	0.88742	-1.2037	2.15046	0.025463	0.36511	0.90056	-0.453704	-0.953704	-0.80787
chrX	16477496	0.207	0.164	0.103	NA	NA	NA	0.066	0.065	0.08	0	0.022	0.018	0	0.108	0.111	0.035	0.02	0	0.011	0.033	0.037	0.132	0.095	0.053	0.05	0.047	0.048	0.129	0.085	0.043	2.77923	1.93609	0.740015	3.33779	0.13355	NA	NA	NA	NA	NA	0.0145243	-0.00508351	0.289034	0.46262	0.8449	-1.27959	-0.848221	-0.926652
chr2R	10280988	0.403	0.494	0.476	NA	NA	NA	NA	NA	NA	0.734	0.775	0.795	0.385	0.226	0.318	0.488	0.518	0.505	0.464	0.498	0.478	0.545	0.625	0.704	0.427	0.398	0.358	0.354	0.408	0.491	-0.648641	-0.00325059	-0.13091	-0.96874	0.48808	NA	NA	NA	NA	NA	NA	NA	NA	NA	NA	1.69888	1.98966	2.1315
chr3R	21297848	0.067	0.144	0.076	0.193	0.152	0.062	0.183	0.233	0.15	0.16	0.19	0.168	0.127	0.161	0.079	0.244	0.183	0.137	0.133	0.154	0.13	0.172	0.172	0.118	0.171	0.123	0.158	0.182	0.183	0.126	-1.95426	-0.163566	-1.74496	-2.41551	0.20238	0.975969	0.0224806	-2.07054	-0.43225	0.88742	0.743411	1.9062	-0.024031	1.64281	0.53585	0.208527	0.906202	0.394574
chr2L	227856	0.051	0.022	0	NA	NA	NA	0.073	0.096	0.048	0.145	0.102	0.066	NA	NA	NA	0.067	0.135	0.261	0.048	0.078	0.055	NA	NA	NA	0.118	0.138	0.035	0.132	0.055	0.021	-0.56391	-1.07268	-1.45865	-3.44734	0.03768	NA	NA	NA	NA	NA	-0.177945	0.225564	-0.616541	-0.6237	0.78412	1.08521	0.330827	-0.300752
chr3R	4301254	0.159	0.068	0.128	0.077	0.162	0.242	0.211	0.204	0.148	0.13	0.143	0.139	0.182	0.213	0.316	0.203	0.203	0.244	0.169	0.174	0.242	0.139	0.145	0.11	0.167	0.146	0.214	0.14	0.174	0.204	-0.278431	-2.06275	-0.886275	-2.14896	0.23012	-1.88627	-0.219608	1.34902	-0.29422	0.91338	0.741176	0.603922	-0.494118	0.71544	0.77053	-0.847059	-0.592157	-0.670588
chr3R	11391290	0.103	0.137	0.051	NA	NA	NA	0.136	0.148	0.122	0.069	0.035	0.067	0.261	0.161	0.121	0.053	0.032	0.051	0.047	0.107	0.063	NA	NA	NA	0.011	0.022	0.076	0.043	0.039	0.034	0.359375	0.966518	-0.569196	0.5718	0.72814	NA	NA	NA	NA	NA	0.948661	1.16295	0.698661	4.08457	0.02347	-0.247768	-0.854911	-0.283482
chr2R	10531606	0.088	0.048	0.081	NA	NA	NA	0.279	0.24	0.171	0.293	0.345	0.355	NA	NA	NA	0.261	0.279	0.209	0.115	0.089	0.132	0.096	0.118	0.239	0.184	0.112	0.129	0.202	0.247	0.135	-1.1183	-1.57807	-1.19875	-5.93106	0.00031	NA	NA	NA	NA	NA	1.07711	0.628831	-0.164272	1.36831	0.54897	1.23803	1.83573	1.95067
chr2L	13485154	0.574	0.518	0.513	NA	NA	NA	0.491	0.491	0.406	0.5	0.545	0.517	0.463	0.464	0.383	0.518	0.577	0.455	NA	NA	NA	0.472	0.446	0.565	0.441	0.444	0.411	0.49	0.402	0.297	1.55794	0.682943	0.604818	2.87219	0.08996	NA	NA	NA	NA	NA	0.261068	0.261068	-1.06706	-0.41458	0.88408	0.401693	1.10482	0.667318
chr3L	16004207	0.127	0.017	0.056	0.083	0.025	0.081	0.154	0.118	0.151	0.146	0.092	0.136	0.154	0	0.012	0.229	0.138	0.096	0.12	0.085	0.087	0.049	0.118	0.06	0	0.016	0.042	0.108	0.11	0.024	0.712727	-1.28727	-0.578182	-0.69075	0.68051	-0.0872727	-1.14182	-0.123636	-1.25107	0.55456	1.20364	0.549091	1.14909	3.75185	0.09768	1.05818	0.0763636	0.876364
chr3R	21034155	0.02	0.009	0.003	0.011	0.117	0	0.203	0.078	0.054	0.125	0.115	0.161	NA	NA	NA	0.136	0.058	0.006	0.023	0.016	0.013	0.024	0.052	0.009	0.1	0.037	0.033	0.001	0.007	0.026	-0.60404	-0.80404	-0.913131	-3.75748	0.0047	-0.767677	1.1596	-0.967677	-0.30413	0.90912	2.72323	0.450505	0.0141414	1.38976	0.5744	1.30505	1.12323	1.9596
[truncated: 33 more columns]
