# Supplementary material for: Illuminating spatial A-to-I RNA editing signatures within the Drosophila brain
Source: Proc Natl Acad Sci U S A. 2019 Jan 18;116(6):2318–27. doi: 10.1073/pnas.1811768116 (PMC6369821; doi:10.1073/pnas.1811768116)
Supplement: Supplementary File [file pnas.1811768116.sd05.xlsx]

## Sheet: Sheet1
GO term	Crz enrichment padj	FlybaseID of genes enriched in Crz	GO Term ID	Flybase ID of genes from all populations that fall into GO term
cation channel activity	0.00110489	FBgn0001991,FBgn0002917,FBgn0003380,FBgn0028704,FBgn0028863,FBgn0028875,FBgn0039536,FBgn0039927,FBgn0086778,FBgn0263111,FBgn0285944	GO:0005261	FBgn0001991,FBgn0002917,FBgn0003380,FBgn0028704,FBgn0028863,FBgn0028875,FBgn0032151,FBgn0039536,FBgn0039927,FBgn0086778,FBgn0263111,FBgn0285944
channel activity	0.00164242	FBgn0001991,FBgn0002917,FBgn0003380,FBgn0028704,FBgn0028863,FBgn0028875,FBgn0039536,FBgn0039927,FBgn0086778,FBgn0263111,FBgn0285944	GO:0015267	FBgn0001991,FBgn0002917,FBgn0003380,FBgn0004244,FBgn0028704,FBgn0028863,FBgn0028875,FBgn0032151,FBgn0039536,FBgn0039927,FBgn0086778,FBgn0263111,FBgn0285944
passive transmembrane transporter activity	0.00164242	FBgn0001991,FBgn0002917,FBgn0003380,FBgn0028704,FBgn0028863,FBgn0028875,FBgn0039536,FBgn0039927,FBgn0086778,FBgn0263111,FBgn0285944	GO:0022803	FBgn0001991,FBgn0002917,FBgn0003380,FBgn0004244,FBgn0028704,FBgn0028863,FBgn0028875,FBgn0032151,FBgn0039536,FBgn0039927,FBgn0086778,FBgn0263111,FBgn0285944
ion channel activity	0.0018852	FBgn0001991,FBgn0002917,FBgn0003380,FBgn0028704,FBgn0028863,FBgn0028875,FBgn0039536,FBgn0039927,FBgn0086778,FBgn0263111,FBgn0285944	GO:0005216	FBgn0001991,FBgn0002917,FBgn0003380,FBgn0004244,FBgn0028704,FBgn0028863,FBgn0028875,FBgn0032151,FBgn0039536,FBgn0039927,FBgn0086778,FBgn0263111,FBgn0285944
substrate-specific channel activity	0.0018852	FBgn0001991,FBgn0002917,FBgn0003380,FBgn0028704,FBgn0028863,FBgn0028875,FBgn0039536,FBgn0039927,FBgn0086778,FBgn0263111,FBgn0285944	GO:0022838	FBgn0001991,FBgn0002917,FBgn0003380,FBgn0004244,FBgn0028704,FBgn0028863,FBgn0028875,FBgn0032151,FBgn0039536,FBgn0039927,FBgn0086778,FBgn0263111,FBgn0285944
cation transmembrane transporter activity	0.00236804	FBgn0001991,FBgn0002917,FBgn0003380,FBgn0028704,FBgn0028863,FBgn0028875,FBgn0039536,FBgn0039927,FBgn0086778,FBgn0263111,FBgn0285944	GO:0008324	FBgn0001991,FBgn0002917,FBgn0003380,FBgn0028704,FBgn0028863,FBgn0028875,FBgn0032151,FBgn0039536,FBgn0039927,FBgn0086778,FBgn0263111,FBgn0285944
ion transmembrane transporter activity	0.0118555	FBgn0001991,FBgn0002917,FBgn0003380,FBgn0028704,FBgn0028863,FBgn0028875,FBgn0039536,FBgn0039927,FBgn0086778,FBgn0263111,FBgn0285944	GO:0015075	FBgn0001991,FBgn0002917,FBgn0003380,FBgn0004244,FBgn0028704,FBgn0028863,FBgn0028875,FBgn0032151,FBgn0039536,FBgn0039927,FBgn0086778,FBgn0263111,FBgn0285944
substrate-specific transmembrane transporter activity	0.0152724	FBgn0001991,FBgn0002917,FBgn0003380,FBgn0028704,FBgn0028863,FBgn0028875,FBgn0039536,FBgn0039927,FBgn0086778,FBgn0263111,FBgn0285944	GO:0022891	FBgn0001991,FBgn0002917,FBgn0003380,FBgn0004244,FBgn0028704,FBgn0028863,FBgn0028875,FBgn0032151,FBgn0039536,FBgn0039927,FBgn0086778,FBgn0263111,FBgn0285944
transmembrane transporter activity	0.0196223	FBgn0001991,FBgn0002917,FBgn0003380,FBgn0028704,FBgn0028863,FBgn0028875,FBgn0039536,FBgn0039927,FBgn0086778,FBgn0263111,FBgn0285944	GO:0022857	FBgn0001991,FBgn0002917,FBgn0003380,FBgn0004244,FBgn0028704,FBgn0028863,FBgn0028875,FBgn0032151,FBgn0039536,FBgn0039927,FBgn0086778,FBgn0263111,FBgn0285944
substrate-specific transporter activity	0.0210952	FBgn0001991,FBgn0002917,FBgn0003380,FBgn0028704,FBgn0028863,FBgn0028875,FBgn0039536,FBgn0039927,FBgn0086778,FBgn0263111,FBgn0285944	GO:0022892	FBgn0001991,FBgn0002917,FBgn0003380,FBgn0004244,FBgn0028704,FBgn0028863,FBgn0028875,FBgn0032151,FBgn0039536,FBgn0039927,FBgn0086778,FBgn0263111,FBgn0285944
inorganic cation transmembrane transporter activity	0.030493	FBgn0001991,FBgn0003380,FBgn0028704,FBgn0028863,FBgn0028875,FBgn0039927,FBgn0086778,FBgn0263111,FBgn0285944	GO:0022890	FBgn0001991,FBgn0003380,FBgn0028704,FBgn0028863,FBgn0028875,FBgn0032151,FBgn0039927,FBgn0086778,FBgn0263111,FBgn0285944
transporter activity	0.034402	FBgn0001991,FBgn0002917,FBgn0003380,FBgn0028704,FBgn0028863,FBgn0028875,FBgn0039536,FBgn0039927,FBgn0086778,FBgn0263111,FBgn0285944	GO:0005215	FBgn0001991,FBgn0002917,FBgn0003380,FBgn0004244,FBgn0028704,FBgn0028863,FBgn0028875,FBgn0032151,FBgn0039536,FBgn0039927,FBgn0086778,FBgn0263111,FBgn0285944
gated channel activity	0.0465768	FBgn0001991,FBgn0003380,FBgn0028863,FBgn0028875,FBgn0039927,FBgn0086778,FBgn0263111,FBgn0285944	GO:0022836	FBgn0001991,FBgn0003380,FBgn0004244,FBgn0028863,FBgn0028875,FBgn0032151,FBgn0039927,FBgn0086778,FBgn0263111,FBgn0285944
