# Supplementary material for: Illuminating spatial A-to-I RNA editing signatures within the Drosophila brain
Source: Proc Natl Acad Sci U S A. 2019 Jan 18;116(6):2318–27. doi: 10.1073/pnas.1811768116 (PMC6369821; doi:10.1073/pnas.1811768116)
Supplement: Supplementary File [file pnas.1811768116.sd06.xlsx]

## Sheet: Sup Table 6 - Isoforms
Clusters that differ in Crz
isoform	crz_1	crz_2	crz_3	dh44_1	dh44_2	dh44_3	elav_1	elav_2	elav_3	fru_1	fru_2	fru_3	npf_1	npf_2	npf_3	npfr_1	npfr_2	npfr_3	ok107_1	ok107_2	ok107_3	tdc2_1	tdc2_2	tdc2_3	th_1	th_2	th_3	trh_1	trh_2	trh_3	crz_mean	others_mean	mean_diff	ttest_stat	dfs	pval	crz1_expected	crz2_expected	crz3_expected	expected_mean	expected_mean_diff	actualVexpected_tstat	actualVexpected_dfs	actualVexpected_pval
Para: chrX:16509684, chrX:16509671, chrX:16509658
AAA	0.325	0.206	0.27	0.787	0.77	0.853	0.86	0.88	0.818	0.929	0.924	0.926	NA	NA	NA	0.938	0.941	0.944	0.924	0.862	0.876	0.843	0.801	0.876	0.721	0.735	0.756	0.89	0.916	0.87	0.267	0.86	-0.593	-15.9869	25	0.00094	0.141	0.078	0.112	0.110333	0.156667	4.02667	4	0.01578
GAA	0.13	0.14	0.145	0.027	0.049	0.035	0.018	0.022	0.023	0.012	0.01	0.013	NA	NA	NA	0.009	0.014	0.012	0.01	0.025	0.024	0.017	0.028	0.011	0.033	0.035	0.03	0.014	0.008	0.017	0.138333	0.0206667	0.117667	24.0017	25	0.00014	0.266	0.256	0.271	0.264333	-0.126	-20.205	4	4e-05
AGA	0.012	0.015	0.012	0.007	0.001	0.015	0.006	0.007	0.002	0.006	0.007	0.007	NA	NA	NA	0.006	0.016	0.004	0.009	0.006	0.007	0.013	0.01	0.006	0.01	0.005	0.003	0.008	0.006	0.008	0.013	0.00729167	0.00570833	4.59753	25	0.00705	0.085	0.062	0.07	0.0723333	-0.0593333	-8.70626	4	0.00096
AAG	0.006	0.01	0.009	0.007	0.011	0.004	0.008	0.01	0.005	0.005	0.005	0.005	NA	NA	NA	0.01	0.008	0.007	0.01	0.008	0.005	0.006	0.009	0.006	0.009	0.006	0.01	0.007	0.007	0.009	0.00833333	0.007375	0.000958333	0.75348	25	0.51561	0.075	0.052	0.068	0.065	-0.0566667	-8.19813	4	0.00121
GGA	0.185	0.238	0.196	0.046	0.041	0.014	0.016	0.018	0.024	0.011	0.01	0.012	NA	NA	NA	0.01	0.005	0.009	0.011	0.022	0.015	0.027	0.023	0.021	0.041	0.047	0.04	0.013	0.012	0.017	0.206333	0.0210417	0.185292	11.3289	25	0.0064	0.16	0.203	0.17	0.177667	0.0286667	1.38314	4	0.23881
GAG	0.163	0.2	0.191	0.067	0.049	0.028	0.041	0.02	0.041	0.015	0.016	0.014	NA	NA	NA	0.012	0.008	0.008	0.012	0.037	0.03	0.038	0.048	0.034	0.084	0.069	0.073	0.024	0.023	0.031	0.184667	0.03425	0.150417	12.552	25	0.00189	0.142	0.171	0.164	0.159	0.0256667	1.81289	4	0.14406
AGG	0.004	0.003	0.001	0.001	0.002	0.003	0.001	0	0.001	0	0.001	0.001	NA	NA	NA	0.001	0.001	0.002	0.001	0.001	0	0.002	0.002	0.001	0.002	0.001	0.003	0.001	0	0	0.00266667	0.00116667	0.0015	1.66751	25	0.22784	0.045	0.042	0.042	0.043	-0.0403333	-30.25	4	1e-05
GGG	0.176	0.187	0.176	0.057	0.076	0.049	0.049	0.043	0.086	0.022	0.026	0.022	NA	NA	NA	0.014	0.008	0.014	0.023	0.04	0.043	0.054	0.079	0.045	0.101	0.103	0.084	0.043	0.026	0.048	0.179667	0.048125	0.131542	19.5996	25	0	0.086	0.136	0.103	0.108333	0.0713333	4.71498	4	0.00921
Para: chrX:16482683, chrX:16482682
AA	0.908	0.944	0.924	0.666	0.669	0.658	0.629	0.622	0.631	0.613	0.599	0.598	0.623	0.608	0.671	0.577	0.577	0.569	0.753	0.737	0.743	0.714	0.735	0.755	0.685	0.713	0.696	0.767	0.775	0.772	0.925333	0.672407	0.252926	15.2799	28	0	0.868	0.919	0.892	0.893	0.0323333	1.79231	4	0.14755
GA	0.006	0.004	0.004	0.003	0.023	0.023	0.006	0.008	0.008	0.006	0.008	0.008	0.01	0.004	0.004	0.008	0.006	0.01	0.007	0.005	0.006	0.011	0.008	0.003	0.01	0.006	0.005	0.012	0.008	0.007	0.00466667	0.00825926	-0.00359259	-3.13961	28	0.00755	0.045	0.029	0.035	0.0363333	-0.0316667	-6.71751	4	0.00256
AG	0.043	0.026	0.038	0.119	0.116	0.09	0.154	0.155	0.146	0.167	0.182	0.176	0.1	0.087	0.062	0.167	0.161	0.173	0.11	0.111	0.105	0.091	0.094	0.083	0.106	0.085	0.102	0.096	0.087	0.084	0.0356667	0.118852	-0.0831852	-9.80391	28	0	0.082	0.051	0.07	0.0676667	-0.032	-3.09516	4	0.03639
GG	0.043	0.026	0.034	0.212	0.192	0.229	0.211	0.215	0.215	0.214	0.211	0.218	0.267	0.301	0.263	0.248	0.255	0.248	0.129	0.146	0.146	0.184	0.164	0.159	0.2	0.196	0.196	0.125	0.13	0.137	0.0343333	0.200407	-0.166074	-16.1638	28	0	0.004	0.002	0.003	0.003	0.0313333	6.33748	4	0.00317
Flo2: chrX:14932940, chrX:14932945
AA	0.444	0.39	0.421	0.839	0.88	1	0.806	0.843	0.91	0.856	0.809	0.821	NA	NA	NA	0.853	0.885	0.887	0.814	0.817	0.847	0.899	0.842	0.919	0.862	0.861	0.877	0.865	0.864	0.84	0.418333	0.862333	-0.444	-24.8043	25	6e-05	0.371	0.333	0.346	0.35	0.0683333	3.55676	4	0.02365
GA	0.296	0.36	0.31	0.055	0.061	0	0.061	0.048	0.052	0.061	0.071	0.069	NA	NA	NA	0.057	0.056	0.044	0.069	0.085	0.061	0.065	0.071	0.035	0.065	0.061	0.046	0.053	0.058	0.066	0.322	0.0570833	0.264917	13.4486	25	0.00439	0.37	0.417	0.384	0.390333	-0.0683333	-2.85855	4	0.046
AG	0.057	0.054	0.053	0.059	0.032	0	0.063	0.051	0.003	0.055	0.071	0.067	NA	NA	NA	0.036	0.024	0.027	0.055	0.049	0.054	0.013	0.044	0.027	0.039	0.039	0.034	0.036	0.036	0.044	0.0546667	0.0399167	0.01475	3.71555	25	0.00103	0.13	0.111	0.128	0.123	-0.0683333	-11.1177	4	0.00037
GG	0.203	0.196	0.216	0.047	0.027	0	0.07	0.057	0.034	0.029	0.049	0.043	NA	NA	NA	0.053	0.036	0.042	0.062	0.05	0.039	0.023	0.043	0.019	0.035	0.039	0.044	0.045	0.041	0.051	0.205	0.04075	0.16425	24.9647	25	0.0001	0.129	0.139	0.142	0.136667	0.0683333	9.68534	4	0.00064
Ca-alph1D: chr2L:16174116, chr2L:16174138, chr2L:16174152, chr2L:16174153
AAAA	0.277	0.272	0.294	NA	NA	NA	0.034	0.039	0.018	0.017	0.019	0.016	0.015	0.006	0	0.009	0.032	0.024	0.04	0.038	0.021	0.02	0.024	0.006	0.011	0.017	0.023	0.082	0.115	0.103	0.281	0.030375	0.250625	28.017	25	0	0.09	0.108	0.103	0.100333	0.180667	21.1294	4	3e-05
GAAA	0	0.003	0.003	NA	NA	NA	0	0	0	0	0	0	0	0	0	0	0.002	0	0	0.001	0	0	0	0	0	0.001	0.001	0	0.001	0	0.002	0.00025	0.00175	1.73979	25	0.22112	0.015	0.016	0.014	0.015	-0.013	-11.2583	4	0.00035
AGAA	0.275	0.312	0.268	NA	NA	NA	0.155	0.139	0.076	0.095	0.094	0.093	0.189	0.053	0.168	0.043	0.048	0.074	0.237	0.163	0.163	0.159	0.129	0.198	0.05	0.078	0.059	0.161	0.148	0.131	0.285	0.120958	0.164042	9.31441	25	0.00017	0.226	0.269	0.236	0.243667	0.0413333	2.1934	4	0.09334
AAGA	0.001	0.001	0.001	NA	NA	NA	0	0	0	0	0	0	0	0	0	0	0	0	0	0	0	0	0	0	0	0	0	0	0	0.001	0.001	4.16667e-05	0.000958333	23	25	0	0.049	0.045	0.054	0.0493333	-0.0483333	-18.5653	4	5e-05
AAAG	0.002	0.007	0.004	NA	NA	NA	0.003	0.003	0.001	0.001	0	0.001	0.001	0.001	0	0	0.001	0.001	0.001	0.002	0.001	0	0.004	0	0	0.001	0.001	0.001	0	0	0.00433333	0.001	0.00333333	2.26899	25	0.14587	0.068	0.068	0.072	0.0693333	-0.065	-32.961	4	1e-05
GGAA	0.015	0.023	0.022	NA	NA	NA	0.022	0.016	0.012	0.011	0.017	0.013	0.009	0	0.002	0.011	0.004	0.012	0.029	0.024	0.035	0.039	0.023	0.03	0.006	0.017	0.014	0.026	0.025	0.01	0.02	0.0169583	0.00304167	0.92747	25	0.39234	0.037	0.041	0.032	0.0366667	-0.0166667	-4.60287	4	0.01001
GAGA	0	0	0	NA	NA	NA	0	0	0	0	0	0	0	0	0	0	0	0	0	0	0	0	0	0	0	0	0	0	0	0	0	0	0	NA	NA	NA	0.008	0.007	0.008	0.00766667	-0.00766667	-23	4	2e-05
GAAG	0	0	0	NA	NA	NA	0	0	0	0	0	0	0	0	0	0	0	0	0	0.001	0.001	0	0.001	0	0	0.001	0	0	0	0	0	0.000166667	-0.000166667	-2.14476	25	0.04277	0.011	0.01	0.01	0.0103333	-0.0103333	-31	4	1e-05
AGGA	0.001	0.004	0.001	NA	NA	NA	0.001	0.001	0.004	0.001	0	0.002	0.001	0.001	0	0.001	0.001	0.002	0.002	0.001	0.003	0.002	0.004	0.002	0.001	0.001	0.002	0	0.002	0.001	0.002	0.0015	0.0005	0.48862	25	0.66965	0.124	0.112	0.124	0.12	-0.118	-28.6192	4	1e-05
AGAG	0.068	0.079	0.055	NA	NA	NA	0.08	0.08	0.042	0.07	0.067	0.064	0.079	0.091	0.074	0.042	0.064	0.058	0.101	0.083	0.087	0.104	0.078	0.093	0.02	0.055	0.06	0.067	0.063	0.061	0.0673333	0.070125	-0.00279167	-0.34949	25	0.74679	0.171	0.169	0.165	0.168333	-0.101	-14.1121	4	0.00015
AAGG	0.004	0.003	0.003	NA	NA	NA	0.005	0.005	0.001	0.003	0.003	0.002	0.001	0.001	0	0.004	0.001	0.001	0.004	0.004	0.004	0.006	0	0	0.001	0.005	0.002	0.001	0.005	0.003	0.00333333	0.00258333	0.00075	1.47268	25	0.17339	0.037	0.028	0.038	0.0343333	-0.031	-9.69592	4	0.00063
GGGA	0	0	0	NA	NA	NA	0	0	0.001	0.001	0.002	0	0.001	0	0.001	0	0.001	0.002	0.001	0.001	0.001	0.001	0.002	0.001	0	0.002	0	0	0	0.001	0	0.000791667	-0.000791667	-5.37869	25	2e-05	0.021	0.017	0.017	0.0183333	-0.0183333	-13.75	4	0.00016
GGAG	0.009	0.011	0.008	NA	NA	NA	0.017	0.027	0.026	0.016	0.016	0.014	0.007	0.011	0.001	0.004	0.012	0.016	0.035	0.017	0.024	0.01	0.032	0.018	0.006	0.014	0.013	0.024	0.019	0.018	0.00933333	0.0165417	-0.00720833	-3.7393	25	0.00126	0.028	0.025	0.023	0.0253333	-0.016	-9.41357	4	0.00071
GAGG	0	0.001	0.001	NA	NA	NA	0.001	0.005	0	0.001	0.001	0.002	0.002	0.001	0	0.001	0	0.002	0	0.002	0	0.001	0.002	0.001	0	0.001	0.001	0.002	0	0	0.000666667	0.00108333	-0.000416667	-1.02527	25	0.35906	0.006	0.004	0.005	0.005	-0.00433333	-6.5	4	0.00289
AGGG	0.229	0.193	0.253	NA	NA	NA	0.385	0.438	0.464	0.479	0.477	0.485	0.234	0.507	0.411	0.518	0.503	0.436	0.373	0.408	0.383	0.394	0.394	0.376	0.472	0.444	0.459	0.353	0.386	0.39	0.225	0.423708	-0.198708	-9.16875	25	0.00037	0.094	0.071	0.087	0.084	0.141	7.53318	4	0.00166
GGGG	0.118	0.094	0.087	NA	NA	NA	0.296	0.247	0.354	0.305	0.304	0.307	0.462	0.327	0.343	0.367	0.332	0.374	0.179	0.256	0.279	0.264	0.31	0.275	0.434	0.363	0.365	0.282	0.237	0.279	0.0996667	0.314208	-0.214542	-13.5026	25	0	0.015	0.011	0.012	0.0126667	0.087	9.19333	4	0.00078
Clusters that differ in Fru
isoform	crz_1	crz_2	crz_3	dh44_1	dh44_2	dh44_3	elav_1	elav_2	elav_3	fru_1	fru_2	fru_3	npf_1	npf_2	npf_3	npfr_1	npfr_2	npfr_3	ok107_1	ok107_2	ok107_3	tdc2_1	tdc2_2	tdc2_3	th_1	th_2	th_3	trh_1	trh_2	trh_3	fru_mean	others_mean	mean_diff	ttest_stat	dfs	pval	fru1_expected	fru2_expected	fru3_expected	expected_mean	expected_mean_diff	actualVexpected_tstat	actualVexpected_dfs	actualVexpected_pval
sli: chr2R:15871916, chr2R:15871876
AA	0.887	0.919	0.924	NA	NA	NA	NA	NA	NA	0.667	0.694	0.655	0.881	0.936	0.996	0.836	0.909	0.843	0.846	0.794	0.803	0.847	0.852	0.847	0.856	0.797	0.836	0.838	0.806	0.836	0.672	0.861381	-0.189381	-11.764	22	1e-05	0.496	0.528	0.477	0.500333	0.171667	9.11826	4	0.0008
GA	0.022	0.005	0.012	NA	NA	NA	NA	NA	NA	0.019	0.011	0.011	0.007	0.003	0	0.018	0.006	0.015	0.007	0.017	0.018	0.009	0.014	0.003	0.006	0.011	0.009	0.015	0.021	0.013	0.0136667	0.011	0.00266667	0.89093	22	0.43569	0.19	0.178	0.188	0.185333	-0.171667	-37.5602	4	0
AG	0.035	0.032	0.032	NA	NA	NA	NA	NA	NA	0.056	0.054	0.063	0.111	0.045	0.002	0.055	0.018	0.058	0.035	0.043	0.051	0.07	0.057	0.045	0.048	0.058	0.05	0.045	0.086	0.027	0.0576667	0.0477619	0.00990476	1.73269	22	0.10031	0.227	0.22	0.24	0.229	-0.171333	-26.5075	4	1e-05
GG	0.057	0.044	0.032	NA	NA	NA	NA	NA	NA	0.258	0.241	0.272	0	0.015	0.002	0.092	0.067	0.084	0.112	0.146	0.128	0.074	0.077	0.105	0.09	0.134	0.106	0.102	0.086	0.124	0.257	0.0798571	0.177143	13.7798	22	0	0.087	0.074	0.095	0.0853333	0.171667	15.8181	4	9e-05
pan: chr4:100530, chr4:100543
AA	0.79	0.801	0.802	0.683	0.722	0.776	0.674	0.699	0.653	0.49	0.482	0.478	NA	NA	NA	0.692	0.677	0.679	0.718	0.676	0.672	0.716	0.722	0.727	0.656	0.719	0.724	0.657	0.672	0.65	0.483333	0.706542	-0.223208	-22.1262	25	0	0.429	0.415	0.412	0.418667	0.0646667	10.2389	4	0.00051
GA	0.01	0.007	0.007	0.002	0.007	0.004	0.022	0.018	0.029	0.042	0.041	0.045	NA	NA	NA	0.009	0.016	0.016	0.018	0.023	0.016	0.015	0.017	0.026	0.018	0.022	0.015	0.028	0.023	0.022	0.0426667	0.01625	0.0264167	13.5507	25	0	0.103	0.108	0.111	0.107333	-0.0646667	-24.638	4	2e-05
AG	0.178	0.182	0.173	0.259	0.2	0.197	0.258	0.238	0.262	0.317	0.311	0.309	NA	NA	NA	0.256	0.255	0.264	0.23	0.252	0.266	0.229	0.215	0.215	0.246	0.22	0.224	0.266	0.255	0.278	0.312333	0.234083	0.07825	11.6151	25	0	0.378	0.378	0.375	0.377	-0.0646667	-24.8392	4	2e-05
GG	0.022	0.009	0.017	0.057	0.071	0.023	0.045	0.045	0.056	0.152	0.166	0.167	NA	NA	NA	0.042	0.053	0.041	0.034	0.049	0.047	0.041	0.045	0.033	0.08	0.039	0.036	0.049	0.05	0.05	0.161667	0.0430833	0.118583	20.3819	25	3e-05	0.091	0.099	0.101	0.097	0.0646667	11.2951	4	0.00035
hth: chr3R:10584935, chr3R:10584920
AA	0.645	0.618	0.633	0.659	0.684	0.58	NA	NA	NA	0.256	0.266	0.242	0.76	0.672	0.771	0.448	0.437	0.428	0.749	0.672	0.712	0.593	0.54	0.531	0.784	0.666	0.703	0.547	0.472	0.523	0.254667	0.617792	-0.363125	-15.7056	25	0	0.168	0.172	0.157	0.165667	0.089	10.749	4	0.00042
GA	0.011	0.006	0.006	0.015	0.005	0.004	NA	NA	NA	0.015	0.014	0.011	0.012	0.013	0.017	0.017	0.017	0.016	0.003	0.01	0.011	0.007	0.009	0.018	0.01	0.011	0.009	0.02	0.02	0.015	0.0133333	0.01175	0.00158333	0.99784	25	0.35816	0.103	0.108	0.097	0.102667	-0.0893333	-26.2796	4	1e-05
AG	0.206	0.269	0.238	0.2	0.183	0.245	NA	NA	NA	0.365	0.348	0.377	0.161	0.192	0.153	0.307	0.3	0.304	0.134	0.173	0.145	0.272	0.29	0.305	0.116	0.203	0.17	0.244	0.295	0.28	0.363333	0.224375	0.138958	9.15511	25	0	0.453	0.442	0.462	0.452333	-0.089	-8.71786	4	0.00095
GG	0.138	0.107	0.123	0.125	0.127	0.171	NA	NA	NA	0.364	0.373	0.37	0.067	0.124	0.059	0.229	0.246	0.252	0.114	0.145	0.133	0.128	0.161	0.147	0.091	0.119	0.118	0.189	0.213	0.182	0.369	0.146167	0.222833	20.737	25	0	0.276	0.278	0.285	0.279667	0.0893333	23.5052	4	2e-05
Syt1: chr2L:2780893, chr2L:2780880
AA	0.973	0.988	0.993	1	0.982	1	0.966	0.949	0.986	0.806	0.812	0.858	1	0.951	0.961	0.989	0.936	0.947	0.96	0.93	0.99	0.966	0.966	0.972	0.952	0.951	0.984	0.963	0.971	1	0.825333	0.971333	-0.146	-8.64527	28	0.00925	0.74	0.748	0.818	0.768667	0.0566667	1.90639	4	0.12928
GA	0.007	0	0.005	0	0	0	0	0.015	0.014	0.063	0.045	0.039	0	0	0.008	0	0.018	0	0.01	0.035	0.003	0	0.008	0.019	0.007	0.025	0.004	0.015	0	0	0.049	0.00714815	0.0418519	5.63809	28	0.023	0.129	0.11	0.079	0.106	-0.057	-3.50589	4	0.02476
AG	0.013	0.013	0.002	0	0.012	0	0.028	0.026	0	0.046	0.06	0.054	0	0.033	0.008	0.011	0.045	0.021	0.02	0.035	0.003	0.034	0.017	0.005	0.034	0.016	0.008	0.007	0	0	0.0533333	0.0144815	0.0388519	8.08847	28	0.00143	0.112	0.125	0.094	0.110333	-0.057	-5.78086	4	0.00445
GG	0.007	0	0	0	0.006	0	0.006	0.01	0	0.086	0.083	0.049	0	0.016	0.023	0	0	0.032	0.01	0	0.003	0	0.008	0.005	0.007	0.008	0.004	0.015	0.029	0	0.0726667	0.007	0.0656667	5.47661	28	0.02893	0.02	0.018	0.009	0.0156667	0.057	4.61993	4	0.00988
